# Supplementary material for: The Asian corn borer Ostrinia furnacalis feeding increases the direct and indirect defence of mid‐whorl stage commercial maize in the field
Source: Plant Biotechnol J. 2018 Jun 13;17(1):88–102. doi: 10.1111/pbi.12949 (PMC6330542; doi:10.1111/pbi.12949)
Supplement: Supplementary file 2 — Data S1 Genes detected in all samples. [file PBI-17-88-s004.xlsx]

## Sheet: Sheet1
Data S1. Genes detected in all samples. Gene expression levels were shown by FPKMs. All samples harvested at 0, 2, 4, 12 and 24 h following O. furnacalis infestation; NA: no annotation
Gene ID	Description	ACB-0 h-1 FPKM	ACB-0 h-2 FPKM	ACB-0 h-3 FPKM	ACB-2 h-1 FPKM	ACB-2 h-3 FPKM	ACB-4 h-1 FPKM	ACB-4 h-2 FPKM	ACB-4 h-3 FPKM	ACB-12 h-1 FPKM	ACB-12 h-2 FPKM	ACB-12 h-3 FPKM	ACB-24 h-1 FPKM	ACB-24 h-2 FPKM	ACB-24 h-3 FPKM
AC148152.3_FG001	NA	0.12	0.13	0.4	4.15	4.37	1.89	3.82	3.07	2.73	1.78	2.69	3.72	3.36	2.12
AC148152.3_FG005	1-aminocyclopropane-1-carboxylate oxidase	0.2	0.64	0.53	30.33	17.2	85.46	280.35	102.33	1570.83	1798.06	2598.62	1856.99	1364.76	1388.62
AC148152.3_FG006	NA	0.09	0.29	0	0.29	0.11	0.96	2.4	1.36	7.91	7.94	5.8	2.58	4.14	3.23
AC148152.3_FG008	Glycosyl hydrolase superfamily protein	23.65	23.92	23.26	8.84	10.76	15.79	7.8	10.6	11.1	9.39	8.98	19.74	23.29	19.14
AC148167.6_FG001	NA	11.99	13.04	10.85	58.2	49.46	42.77	50.44	42.19	39.23	38.84	31.3	48.8	35.93	42.85
AC149475.2_FG002	Uncharacterized protein	0.79	0.21	0.68	0	1.47	0.77	1.33	0.46	0.97	0.67	0.8	1.82	1.46	0.92
AC149475.2_FG003	Proteasome subunit alpha type	26.57	23.64	23.55	28.26	26.68	28.44	34.82	35.01	38.35	37.97	34.85	28	28.46	32.6
AC149475.2_FG005	Uncharacterized protein	3.99	3.62	3.71	4.52	3.52	4.01	2.83	3.54	4.88	4.86	4.98	4.47	4.7	4.9
AC149475.2_FG007	N-acetyltransferase	18.32	13.49	12.98	9.19	10.48	14.04	11.51	10.31	8.99	8.23	12.86	10.52	20.45	20.13
AC149810.2_FG003	Uncharacterized protein	0.33	0.31	0.58	0.5	0.69	0.42	0.6	0.37	0.42	0.32	0.48	0.18	0.7	0.8
AC149810.2_FG004	ABC-type Co2+ transport system, permease component	119.59	106.64	74.79	41.2	43.99	51.95	18.06	34.74	24.84	23.31	23.32	19.52	15.96	20.89
AC149810.2_FG008	Uncharacterized protein	6.72	8.48	8.83	10.4	9.15	10.99	8.26	9.97	6.58	6.16	6.01	3.62	6.44	4.46
AC149818.2_FG001	Uncharacterized protein	0.33	0.8	0.84	1.97	2.49	1.96	3.01	1.95	2.95	3	3.97	3.16	2.84	3.12
AC149818.2_FG004	Cyclin-dependent ki-ses regulatory subunit	2.12	1.54	0.41	0.39	0.44	0.35	0.34	0	0	0.8	0.48	0.41	0.66	0.41
AC149818.2_FG005	NA	0	0	0.23	0	0.13	0.1	0	0.12	0	0	0.14	0.12	0	0.12
AC149818.2_FG006	Putative ubiquitin-conjugating enzyme family	10.96	12.89	15.58	12.95	14.56	13.2	17.72	15.16	12.25	16.96	17.68	13.47	16.39	13.41
AC149818.2_FG007	NA	1.22	1.88	2.98	0.69	0.54	1.12	0.94	1.18	1.16	1.36	1.84	0.82	1.33	1.09
AC149818.2_FG008	Uncharacterized protein	2.76	1.9	2.66	2.41	1.97	1.55	2.33	2.18	3.47	3.56	2.52	2.22	4.19	3.3
AC149818.2_FG009	Putative LOB domain-containing family protein	0	0	0	0	0	0	0	0	0	0	0	0	0	0
AC149828.2_FG002	Proteasome subunit alpha type	4.94	5.83	4.11	8.08	5.24	8.8	12.57	6.27	11.58	11.91	11.76	8.38	9.51	10.97
AC149828.2_FG004	NA	0.24	0	0	0	0	0	0	0	0	0	0	0	0.44	0
AC149828.2_FG005	NA	0.48	0.66	0.14	0.13	0	0.12	0	0	0	0	0.33	0	0.22	0
AC149829.2_FG002	NA	0	0.4	1.26	4.41	5.02	4.31	3.17	2.57	5.41	4.95	6.44	13.57	8.16	14.99
AC149829.2_FG003	Putative thaumatin domain family protein	3.9	2.78	3.49	3.19	2.8	2.85	1.92	2.71	4.52	3.82	3.96	2.56	2.46	2.09
AC149829.2_FG004	D- binding protein	0	0	0	0	0	0	0	0	0	0	0	0	0	0
AC149829.2_FG006	Uncharacterized protein	6.24	7.74	10.09	27	21.08	20.69	32.98	31.58	30.01	29.27	28.58	25.33	23.17	23.08
AC150739.3_FG001	NA	1.83	1.46	2.02	1.46	1.53	1.61	1.95	2.28	1.98	2.11	2.64	1.68	1.92	1.88
AC152495.1_FG002	Resistance to Puccinia sorghi1	1.78	2.34	2.31	2.06	1.94	1.57	1.42	1.51	1.21	1.26	1.33	1.23	1.98	1.39
AC152495.1_FG003	Uncharacterized protein	4.05	2.56	4.6	3.58	3.52	2.96	1.99	2.94	3.63	4.67	4.06	5.02	3.73	3.1
AC152495.1_FG010	Rust resistance-like protein RP1	0.03	0	0.1	0.11	0.07	0.07	0.11	0.03	0.08	0.14	0	0.04	0	0.03
AC152495.1_FG011	NA	0	0	0	0	0	0	0	0	0	0	0	0	0	0
AC152495.1_FG012	Uncharacterized protein	0	0	0.17	0	0	0	0	0	0	0	0	0	0	0
AC152495.1_FG013	NA	0	0	0	0	0	0	0	0	0	0	0	0	0	0
AC152495.1_FG015	Uncharacterized protein	0	0	0	0	0.11	0	0.12	0	0.09	0	0.2	0	0	0
AC152495.1_FG017	Uncharacterized protein	0	0	0	0	0	0	0	0	0	0	0	0	0	0
AC155352.2_FG001	NA	0	0	0	0	0	0	0	0	0	0	0	0	0	0
AC155352.2_FG010	NA	0	0	0	1.23	0.87	2.82	4.57	2.13	4.83	7.89	9.67	9.24	5.21	10.97
AC155376.2_FG002	NA	0	0	0	0	0	0	0	0	0	0	0	0	0	0
AC155376.2_FG004	Uncharacterized protein	3.05	2.75	2.38	25.41	15.48	17.58	25.05	19.22	28.21	22.09	24.14	20.21	8.21	11.58
AC155376.2_FG005	Uncharacterized protein	1.87	1.9	1.04	3.96	2.66	3.55	4.41	4.16	10.49	8.44	10.84	18.62	24.45	15.18
AC155377.1_FG001	Unconventio-l myosin heavy chain	8.7	8.48	9.75	8.82	8.94	10.63	13.62	13.05	16.57	18.29	16.93	19.31	22.51	20.26
AC155377.1_FG002	NA	6.39	5.81	6.07	3.76	4.44	4.99	3.78	5.1	6.65	5.67	4.74	3.91	5.47	5.82
AC155390.2_FG002	Uncharacterized protein	1.4	1.22	1.34	1.07	1.11	1.42	0.63	1.26	1.78	1.74	1.64	0.92	0.78	0.77
AC155434.2_FG001	NA	5.72	4.04	6.23	10.11	7.76	7.67	12.93	9.05	15.2	15.96	11.55	16.97	21.81	20.55
AC155434.2_FG003	NA	1.21	1.67	0.84	0.25	0.49	0.56	0.43	0.2	0.49	1.02	0.61	1.63	1.68	0.99
AC155434.2_FG004	NA	7.24	6.81	8.55	4.57	5.23	5.03	2.7	4.07	7.02	7.01	6.87	6.79	6.66	5.91
AC155434.2_FG005	Uncharacterized protein	0.51	0.55	0.87	0.28	0.11	0.99	0.41	0.3	1.46	1.43	1.37	1.37	1.41	0.69
AC155434.2_FG006	Uncharacterized protein	0.71	0.83	0.37	0	1.73	1.52	0.75	2.01	0.4	2.04	2.25	6.15	2.85	5.61
AC155496.2_FG009	NA	16.66	15.2	17.08	15.07	14.33	15.61	12.98	14.41	17.49	18.85	16.27	14.95	15.92	15.8
AC155610.2_FG007	Uncharacterized protein	0.28	0.07	0.08	0	1.72	0	0.7	0.15	0.08	0.22	0.09	0.84	1.71	4.93
AC155610.2_FG009	NA	2.05	1.64	1.02	0.25	0.5	0	0.6	1.49	0	0.58	0.27	0.38	1.62	0.72
AC155622.2_FG001	Uncharacterized protein	7.9	6.81	11.77	23.28	16.29	15.79	19.01	17.48	23.4	19.04	20.96	17.38	23.52	19.02
AC155622.2_FG004	Uncharacterized protein	5.65	6.28	5.52	11.31	7.94	7.66	10.39	12.09	8.73	11.24	8.95	11.27	8.92	10.54
AC155624.2_FG006	Uncharacterized protein	4.28	3.32	4.88	5.18	5.53	3.46	4.53	4.13	4.92	6.29	5.72	4.19	4.58	3.5
AC155624.2_FG011	Putative uncharacterized protein	56.75	51.35	45.06	45.21	34.33	51.65	40.92	48.25	45.65	44.2	46.09	41.24	44.01	40.08
AC159612.1_FG007	NA	1.31	2.39	7.9	3.31	3.34	1.62	1.58	2.09	0.93	0.85	1.67	2.23	3.95	3.13
AC165171.2_FG002	Uncharacterized protein	0.09	0	0	0.2	0	0.18	0.09	0.11	0	0.21	0.12	0.11	0	0.11
AC165178.2_FG004	R2R3MYB-domain protein	0.81	0.44	0.09	0.71	0.81	1.51	1.72	1.42	2.2	2.38	1.54	2.73	2.56	2.18
AC166636.1_FG007	Putative uncharacterized protein	0.78	1.55	0.6	0.14	0.65	0.51	0.12	0	0.16	0.44	0	0.6	0	0.76
AC166636.1_FG008	Ras-related protein Rab-6A	0.39	0.32	0.55	1.19	1.86	0.77	1.78	1.27	2.07	1.73	0.94	2.74	2.02	2.19
AC166636.1_FG009	Uncharacterized protein	0.18	0	0.16	0	0.04	0.1	0	0	0.04	0.08	0	0	0	0
AC177831.3_FG004	NA	0.32	0.42	0.29	0	0	0	0	0	0	0.14	0.09	0.07	0	0.08
AC177833.2_FG001	NA	0	0	0	0	0	0	0	0	0	0	0	0	0	0
AC177837.3_FG002	NA	0	0	0	0	0	0	0	0	0	0	0	0	0	0
AC177838.2_FG015	NA	0	0	0	0	0	0	0	0	0	0	0	0	0	0
AC177844.2_FG003	NA	0	0	0	0	0	0	0	0	0	0	0	0	0	0
AC177850.2_FG003	NA	0	0	0	0	0	0	0	0	0	0	0	0	0	0
AC177850.2_FG005	NA	0.92	0.81	0.22	0	0	0.58	0	0.66	0.68	0	0	0.43	0	0.44
AC177860.4_FG002	NA	0	0	0	0	0	0	0	0	0	0	0	0	0	0
AC177890.3_FG005	NA	0.19	0	0.22	0.62	0	0	0	0	0.23	0.43	0.26	0	0	0
AC177893.3_FG003	NA	0	0	0	0	0	0	0	0	0	0	0	0	0	0
AC177893.3_FG006	NA	0	0	0	0	0	0	0	0	0	0	0	0	0	0
AC177897.2_FG002	SPX (SYG1/Pho81/XPR1) domain-containing protein / zinc finger (C3HC4-type RING finger) protein-related	0.43	0.37	0.78	1.95	3.5	2.08	3.92	2.59	2.51	2.11	1.96	4.43	3.79	4.77
AC177897.2_FG022	NA	0	0	0.1	0	0.26	0	0.48	0.2	0.4	0	0	0	0	0.57
AC177897.2_FG029	NA	0	0	0	0	0	0	0	0	0	0	0	0	0	0
AC177899.2_FG009	NA	1.41	1.05	1.62	0.92	0.77	1.08	0.68	0.62	0.98	0.84	1.19	0.46	0.25	0.15
AC177899.2_FG012	NA	0	0	0	0	0	0	0	0	0	0	0	0	0	0
AC177900.4_FG001	NA	0	0	0	0	0	0	0	0	0	0	0	0	0	0
AC177905.2_FG001	NA	0	0	0	0	0	0	0	0	0	0	0	0	0	0
AC177905.2_FG003	NA	0.32	0	0.58	0	0	0	0	0	0	0	0.49	0	0	0
AC177908.3_FG002	Transferase, transferring glycosyl groups	7.49	8.28	10.22	14.09	13.33	12.38	14.35	14.28	12.68	17.06	14.1	12.64	13.9	11.04
AC177908.3_FG003	NA	0	0	0	0	0	0	0	0	0	0	0	0	0	0
AC177908.3_FG006	NA	0	0	0	0	0	0	0	0	0	0	0	0	0	0
AC177911.4_FG005	NA	0	0	0	0	0	0	0	0	0	0	0	0	0	0
AC177920.3_FG008	NA	0	0	0	0	0	0	0	0	0	0	0	0	0	0
AC177922.2_FG002	NA	0.75	0.33	0.69	0	0.37	0.59	0	0.18	0.19	0	0	0	0	0
AC177924.2_FG001	NA	0	0	0	0	0	0	0	0	0	0	0	0	0	0
AC177924.2_FG003	NA	13.9	9.07	10.22	2.13	2.08	1.91	0	1.3	1.03	0.94	1.13	0.97	0.52	0.65
AC177926.2_FG003	NA	0	0	0	0	0	0	0	0	0	0	0	0	0	0
AC177930.2_FG001	NA	0	0	0	0	0	0	0	0	0	0	0	0	0	0
AC177930.2_FG002	NA	0	0.47	0	0.24	0	0.64	0	0	0	0	0.35	0.5	0	0.51
AC177936.6_FG008	Uncharacterized protein	10.57	11.7	13.01	11.97	9.64	11.09	8.16	11.92	17.42	14.46	13.79	13.76	16.46	16.55
AC177941.3_FG001	NA	0	0	0	0	0	0	0	0	0	0	0.03	0.02	0	0
AC177941.3_FG006	NA	0	0	0	0	0	0	0	0	0	0	0	0	0	0
AC177946.2_FG004	NA	0	0.31	0	0	0	0	0	0.46	0	0	0	1.02	0.03	0
AC177947.2_FG003	NA	0	0	0	0	0	0	0	0	0	0	0	0	0	0
AC182105.3_FG006	NA	0	0	0	0	0	0	0	0	0	0	0	0	0	0
AC182413.4_FG002	NA	0	0	0	0	0	0	0	0	0	0	0	0	0	0
AC182439.4_FG004	NA	0	0	0.21	0.73	1.06	3.44	2.18	0.39	17.81	14.7	10.42	31.21	26.06	35.63
AC182482.3_FG003	NA	3.05	4.23	4.28	2.53	2.32	2.16	2.98	3.5	1.46	2.48	2.44	3.26	3.35	4.42
AC182615.4_FG001	NA	0	0	0	0	0	0	0	0	0	0	0	0	0	0
AC182617.3_FG001	Uncharacterized protein	17.68	18.89	17.12	18.29	18.56	18.82	14.97	18.93	15.91	12.5	14.13	11.4	9.47	10.21
AC182627.2_FG003	NA	0	0	0	0	0	0	0	0	0	0	0	0	0	0
AC182831.3_FG004	NA	0	0	0	0	0	0	0	0	0	0	0	0	0	0
AC182838.3_FG006	NA	2.51	1.09	1.15	1.65	2.5	0	0.24	1.76	0.31	0.28	1.02	0.29	0.93	0.59
AC183315.4_FG006	NA	2.64	1.1	0.99	2.99	2.84	2.8	3.71	1.84	2.97	3.32	1.31	4.12	8.28	5.38
AC183319.3_FG001	NA	0.18	0.39	0.62	0.59	0.67	0	0.34	0.21	0	0	0	0	1.33	0.42
AC183372.4_FG006	NA	0	0	0	0	0	0	0	0	0	0	0	0	0	0
AC183412.5_FG005	NA	0.18	0.26	0.24	0.1	0.15	0.09	0.08	0.24	0.15	0	0	0.17	0.16	0.07
AC183413.3_FG006	NA	0	0	0	0	0	0	0	0	0	0	0	0	0	0
AC183509.1_FG001	NA	0.37	0.27	0.14	0	0	0.12	0	0.29	0	0	0.17	0.14	0	0.14
AC183514.3_FG006	NA	0	0	0	0	0	0	0	0	0	0	0	0	0	0
AC183817.2_FG002	NA	0	0	0	0	0	0	0	0	0	0	0	0	0	0
AC183888.4_FG006	NA	0	0	0	0	0	0	0	0	0	0	0	0	0	0
AC183888.4_FG008	NA	0	0	0	0	0	0	0	0	0	0	0	0	0	0
AC183914.3_FG004	NA	0	0	0	0	0	0	0	0	0	0	0	0	0	0
AC183915.4_FG001	NA	0	0	0	0	0	0	0	0	0	0	0	0	0	0
AC183927.3_FG004	NA	0	0	0	0	0	0	0	0	0	0	0	0	0.45	0
AC183928.4_FG001	NA	0	0	0	0	0.06	0.05	0.05	0.06	0	0	0	0.12	0	0
AC183932.3_FG007	NA	1.59	1.13	1.25	2.28	1.41	2.22	1.18	2.28	1.28	2.14	3.01	2.2	2.86	2.12
AC183938.4_FG011	Uncharacterized protein	0	0	0	0	0	0	0	0	0	0	0	0	0	0
AC183944.4_FG003	NA	0	0	0	0	0	0	0	0	0	0	0	0	0	0
AC183950.2_FG002	Uncharacterized protein	0	0	0	0	0	0	0	0	0	0	0	0	0	0
AC183950.2_FG003	NA	0	0	0	0	0	0	0	0	0	0	0	0	0.25	0
AC183950.2_FG004	NA	0	0	0	0	0	0	0.23	0	0.15	0.13	0.4	0.07	0	0.07
AC183950.2_FG005	NA	2.04	2.84	2.27	1.67	1.43	2.5	2.75	2.01	2.51	3.66	2.24	1.55	2.01	2.08
AC183968.2_FG001	NA	0	0.12	0	0	0	0.11	0	0	0	0	0	0	0	0
AC184112.4_FG010	NA	0	0	0	0	0	0	0	0	0	0	0	0	0	0.16
AC184116.3_FG001	NA	0	0	0	0	0	0	0	0	0	0	0	0	0	0
AC184127.3_FG003	NA	0	0	0.22	0	0	0	0	0	0	0	0	0	0	0
AC184130.4_FG005	NA	0	0	0	0	0	0	0	0	0	0	0	0	0	0
AC184130.4_FG012	NA	0.86	0.93	0.1	0.19	0.11	0.17	0	0.5	0.53	0.29	0.58	0.3	0.16	0.4
AC184133.3_FG001	NA	0	0	0	0	0	0	0	0	0	0	0	0	0	0
AC184164.2_FG004	NA	0	0	0	0	0	0	0	0	0	0	0	0	0	0
AC184164.2_FG006	NA	0	0	0	0	0	0	0	0	0	0	0	0	0	0
AC184169.3_FG001	NA	5.62	4.79	8.2	3.16	3.22	3.42	1.75	1.78	4.3	2.91	4.11	3.16	2.25	2.66
AC184170.4_FG002	NA	2.31	2.98	1.49	1.26	0.36	1.84	0.42	0.84	0.71	0.32	0.39	0.33	1.07	0.67
AC184171.4_FG002	NA	0	0	0	0	0	0	0	0	0	0	0	0	0	0
AC184172.3_FG001	NA	0	0	0	0	0	0	0	0	0	0	0	0	0	0
AC184699.3_FG005	NA	0	0	0	0	0	0	0	0	0	0	0	0	0	0
AC184764.3_FG003	NA	0	0	0	0	0	0	0	0	0	0	0	0	0	0
AC184764.3_FG006	NA	0	0	0	0	0	0	0	0	0	0	0	0	0	0
AC184765.4_FG005	NA	0	0	0	0	0	0	0	0	0	0	0	0	0	0
AC184771.4_FG003	NA	0	0	0	0	0	0	0	0	0	0	0	0	0	0
AC184775.2_FG002	NA	0	0	0	0	0	0	0	0	0	0	0	0	0	0
AC184788.2_FG001	NA	0.58	0.69	0.15	0.14	0.4	0.13	0	0	0	0	0	0	0	0
AC184789.4_FG002	NA	0	0	0	0	0	0	0	0	0	0	0	0	0	0
AC184794.2_FG003	Uncharacterized protein	0	0	0	0	0	0	0	0	0	0	0	0	0	0
AC184831.3_FG003	Uncharacterized protein	1.39	1.16	0.98	0.71	1.05	1.34	1.01	1.37	1.44	2.16	1.16	3.45	1.79	1.27
AC184831.3_FG005	Putative GATA transcription factor family protein	0	0	0	0	0	0	0	0	0	0	0	0	0	0
AC184831.3_FG008	Putative GATA transcription factor family protein	0	0	0	0	0	0	0	0	0	0	0	0	0	0
AC184836.3_FG002	NA	0	0	0	0	0	0	0	0	0	0	0	0	0	0
AC184857.2_FG006	NA	0	0	0.15	0	0	0	0	0	0	0	0	0	0	0
AC184871.2_FG009	NA	0	0	0	0	0	0	0	0	0	0	0	0	0	0
AC185108.3_FG006	NA	0	0	0	0	0	0	0	0	0	0	0	0	0	0
AC185108.3_FG010	NA	0	0	0.25	0	0.27	0	0	0.13	0.13	0	0.29	0	0	0.13
AC185108.3_FG011	NA	0	0	0	0	0.2	0.15	0	0	0.19	0.18	0	0.54	0.29	0.18
AC185122.3_FG009	NA	0	0	0	0	0	0	0	0	0	0	0	0	0	0
AC185126.3_FG006	Putative RING zinc finger domain superfamily protein	0	0	0	0	0	0	0	0	0	0	0	0	0	0
AC185130.2_FG004	NA	0	0	0	0	0	0	0	0	0	0	0	0	0	0
AC185130.2_FG005	NA	0	0	0	0	0	0	0	0	0	0	0	0	0	0
AC185217.3_FG004	NA	0	0	0	0	0	0	0	0	0	0	0	0	0	0
AC185217.3_FG007	NA	0.27	0.39	0.45	0	0	0.3	0.14	0.15	0.15	0	0.41	0.42	0.24	0
AC185226.4_FG001	Uncharacterized protein	12.92	13.69	13.5	13.91	12.94	12.23	8.46	12.49	16.07	15.5	15.13	14.88	14.85	13.03
AC185252.4_FG002	NA	0	0	0	0	0	0	0	0	0	0	0	0	0	0
AC185254.4_FG002	NA	0.47	0	0.36	1.03	0.2	0.15	0	0.92	0.77	0	0.85	0.18	0.58	0.55
AC185256.3_FG002	NA	0	0	0.11	0	0	0	0	0	0.12	0	0	0.11	0	0
AC185256.3_FG003	NA	0	0	0	0	0	0	0	0	0	0	0	0	0	0
AC185261.4_FG002	NA	0	0	0	0	0	0	0	0	0	0	0	0	0	0
AC185265.3_FG003	NA	0	0	0	0	0	0	0	0	0	0	0	0	0	0
AC185276.2_FG004	NA	0.15	0.32	0	0	0	0	0	0	0	0	0	0	0	0.17
AC185276.2_FG006	NA	0	0	0	0	0	0	0	0	0	0	0	0	0	0.35
AC185281.5_FG006	NA	0	0	0	0	0	0	0	0	0	0	0	0	0	0
AC185300.4_FG002	NA	4.94	7.26	8.57	26.09	27.68	19.12	29.41	22.01	15.69	18.47	13.97	20.78	15.93	16.63
AC185305.3_FG003	NA	0.36	0.29	0.4	0	0	0	0	0	0	0	0	0	0	0
AC185415.3_FG005	NA	2.03	1.38	1.31	2.57	1.74	1.68	1.77	1.56	1.4	1.36	1.8	2.05	1.06	1.78
AC185422.3_FG005	NA	0.13	0.82	0.29	0.41	0	0	0.24	0.44	0.31	0.28	0	0.29	0.23	0.15
AC185427.5_FG004	NA	0.19	0	0	0	0.49	0	0	0.46	0	0	0.26	0	0	0
AC185443.3_FG004	NA	0	0	0	0	0	0	0	0	0	0	0	0	0	0
AC185460.3_FG004	NA	0	0	0	0	0	0	0	0	0	0	0	0	0	0
AC185466.3_FG001	Uncharacterized protein	0	0	0	0	0	0	0	0	0	0	0	0	0	0
AC185471.3_FG005	Microtubule motor	0.6	0.13	0.69	0.39	0.15	0.59	0.12	0	0	0.14	0.16	0.14	0.22	0
AC185473.3_FG005	NA	0	0	0	0	0	0	0	0	0	0	0	0	0	0
AC185475.3_FG001	NA	0	0.33	0.17	0.33	0.19	0.44	0.29	0.18	0.19	0.85	0.41	0.17	0.28	0.18
AC185478.4_FG005	NA	0	0	0.28	0	0	0.12	0	0	0	0	0	0.14	0.23	0.43
AC185478.4_FG007	NA	0	0	0	0	0	0	0	0	0	0	0	0	0	0
AC185487.4_FG001	NA	0.23	0	0	0	0	0	0	0.27	0	0.26	0	0.53	0	0
AC185500.3_FG001	NA	0	0	0	0	0	0	0	0	0	0	0	0	0	0
AC185501.3_FG001	Uncharacterized protein	0	0.2	0	0	0	0	0	0	0	0	0	0	0	0
AC185501.3_FG006	NA	0	0	0	0	0	0	0	0	0	0	0	0	0	0
AC185504.4_FG002	NA	0	0	0	0	0	0	0	0	0	0	0	0	0	0
AC185522.2_FG002	NA	0	0	0	0	0	0	0	0	0	0	0	0	0	0
AC185530.2_FG004	NA	0	0	0	0	0	0	0	0	0	0	0	0	0	0
AC185586.4_FG003	NA	0	0	0	0	0	0	0	0	0	0	0	0	0	0
AC185587.3_FG003	NA	0	0	0	0	0	0	0	0	0	0	0	0	0	0
AC185588.2_FG002	NA	0	0	0	0	0	0	0	0	0	0	0	0	0	0
AC185593.3_FG003	NA	0.24	1.32	0	0	0.3	0	0	0	0	0	0.33	0	0	0
AC185605.3_FG003	NA	0	0	0	0	0	0	0	0	0	0	0	0	0	0
AC185610.3_FG001	NA	0	0	0	0	0	0	0	0	0	0	0	0	0	0
AC185611.3_FG001	NA	0	0	0	0	0	0	0	0	0	0	0	0	0	0
AC185623.4_FG010	NA	0	0	0	0	0	0	0	0	0	0.4	0	0	0	0
AC185623.4_FG012	NA	0	0	0	0	0	0	0	0	0	0	0	0	0	0
AC185628.3_FG010	NA	0	0	0	0	0	0	0	0	0	0	0	0	0	0
AC185642.4_FG001	NA	0	0	0	0	0	0	0	0	0	0	0	0	0	0
AC185648.3_FG007	NA	0	0	0	0	0	0	0	0	0	0	0	0	0	0
AC185649.2_FG003	NA	0	0	0	0	0	0	0	0	0	0	0	0	0	0
AC185655.3_FG004	NA	0	0	0	0	0	0	0	0	0	0	0	0	0	0
AC185655.3_FG005	NA	0	0	0	0	0	0	0	0	0	0	0	0	0	0
AC185656.3_FG002	NA	0	0	0	1.35	2.16	0.97	2.61	0.87	1.82	0.56	0.67	0.57	0.46	0
AC185660.3_FG003	NA	0	0	0	0	0	0	0	0	0	0	0	0	0	0
AC186009.3_FG001	NA	0	0	0	0	0	0	0	0	0	0	0	0	0	0
AC186013.3_FG001	NA	0.26	0	0	0	0	0.13	0	0	0	0	0	0	0	0
AC186145.3_FG002	NA	0	0	0	0	0	0	0	0.14	0	0	0.34	0	0	0.14
AC186147.3_FG008	Alpha-6-galactosyltransferase	0	0	0	0	0	0	0	0	0	0	0	0	0	0
AC186156.3_FG004	NA	0	0.08	0	0	0	0	0	0	0	0	0	0	0	0
AC186156.3_FG005	NA	0	0.08	0.35	0	0	0	0.29	0	0	0.34	0.62	0.35	0.57	0.36
AC186164.3_FG001	NA	2.78	3.83	2.55	1.82	1.85	1.27	0.53	1.3	1.6	2.71	1.76	0.86	1.38	2.17
AC186166.3_FG008	NA	0	0	0	0	0.33	0	0.26	0.15	0.49	0	0.18	0	0	0
AC186189.3_FG004	NA	0.27	0.15	0.31	0	0.67	0.53	0.65	0.32	0.17	0.91	0	0	0.75	0.79
AC186189.3_FG005	NA	0	0	0	0	0	0	0	0	0	0	0	0	0	0
AC186195.4_FG001	NA	0.05	0	0	0	0	0	0	0	0	0	0	0.06	0	0
AC186231.4_FG002	NA	0	0	0	0.61	0.28	0.33	0.96	0.52	1.51	1.88	1.66	3.73	2.89	2.08
AC186233.3_FG007	NA	0	0	0.04	0	0	0.08	0.04	0	0.05	0	0	0.03	0	0
AC186283.4_FG002	NA	0	0	0	0	0	0	0	0	0	0	0	0	0	0
AC186284.3_FG007	NA	0	0	0.13	0	0	0	0	0	0	0	0	0	0	0
AC186287.7_FG005	Uncharacterized protein	0.06	0.07	0.15	0	0	0	0.3	0.15	0	0	0.09	0	0.12	0
AC186309.3_FG002	NA	0	0	0	0	0	0	0	0	0	0	0	0	0	0
AC186309.3_FG006	NA	0.54	0.29	0.15	0	0.17	0	0	0.16	0	0	0	0.31	0	0
AC186310.4_FG004	NA	0	0	0	0	0	0	0	0	0	0	0	0	0	0
AC186322.4_FG003	NA	0	0	0.14	0	0	0	0	0	0	0	0	0	0	0
AC186322.4_FG005	NA	0	0	0	0	0	0	0	0	0	0	0	0	0	0
AC186329.3_FG006	NA	0	0	0	0	0	0	0	0	0	0	0	0	0	0
AC186337.3_FG003	NA	0	0	0	0	0	0	0	0	0	0	0	0	0	0
AC186375.3_FG001	NA	0	0	0	0	0	0	0	0	0	0	0	0	0	0
AC186404.3_FG002	NA	0	0	0	0	0	0	0	0	0	0	0	0	0	0
AC186406.4_FG006	NA	0	0	0	0	0	0	0	0	0	0	0	0	0	0
AC186408.5_FG005	NA	0	0	0	0	0	0	0	0	0	0	0	0	0	0
AC186412.4_FG011	NA	0	0	0	0	0	0	0	0	0	0	0	0	0	0
AC186417.3_FG004	NA	0	0	0	0	0	0	0	0	0	0	0	0	0	0
AC186417.3_FG006	NA	0	0	0	0	0	0	0	0	0	0	0	0	0	0
AC186424.4_FG009	NA	0	0	0	0	0	0	0	0	0	0	0	0	0	0
AC186431.5_FG001	NA	0	0	0	0	0	0	0.28	0	0.18	0	0	0	0	0
AC186433.4_FG001	NA	0	0	0	0	0	0	0.15	0	0	0	0.21	0	0	0.18
AC186493.4_FG002	NA	0	0	0	0	0	0	0	0	0	0	0	0	0	0
AC186500.3_FG001	NA	0	0	0	0	0	0	0	0	0	0	0	0	0	0
AC186506.3_FG001	NA	0	0	0	0	0.28	0	0	0	0	0	0	0	0	0
AC186512.3_FG007	NA	0.19	0.21	0.55	0.11	0.24	0.19	0.09	0.11	0.12	0.11	0	0.45	0	0
AC186519.4_FG002	NA	0	0	0	0	0	0	0	0	0	0	0	0	0	0
AC186524.3_FG005	NA	0	0	0	0	0	0	0	0	0	0	0	0	0	0
AC186524.3_FG006	NA	0	0	0	0	0	0	0	0	0	0	0	0	0	0
AC186563.4_FG004	NA	0	0	0	0	0	0	0	0	0	0	0	0	0	0
AC186577.3_FG006	Uncharacterized protein	0.52	0.14	0	0.42	0	0.13	0.5	0.15	0.16	0	0.35	0.6	0.24	0.45
AC186579.3_FG007	Putative RING zinc finger domain superfamily protein	0	0	0	0	0	0	0	0	0	0	0	0	0	0
AC186581.3_FG003	NA	0	0	0	0	0	0	0	0	0	0	0	0	0	0
AC186583.3_FG004	NA	0	0	0	0	0	0	0	0	0	0	0	0	0	0
AC186585.4_FG002	Uncharacterized protein	0	0	0	0	0	0	0	0	0	0	0	0	0	0
AC186590.3_FG005	NA	0	0	0	0	0	0	0	0	0	0	0	0	0	0
AC186590.3_FG006	NA	0	0	0	0	0	0	0	0	0	0	0	0	0	0
AC186592.3_FG002	Uncharacterized protein	0.21	0.16	0.19	0.15	0.04	0.31	0.27	0.16	0.25	0.15	0.19	0.22	0.27	0.12
AC186592.3_FG003	NA	0	0	0	0	0	0	0	0	0	0	0	0	0	0
AC186602.4_FG003	NA	0	0	0	0	0	0	0	0	0	0	0	0	0	0
AC186603.6_FG003	Cytochrome P450 CYP76M15	3.8	2.8	2.44	1.2	1.29	1.71	0.56	1.06	0.63	0.51	0.61	0.3	0.84	0.83
AC186606.4_FG003	BZIP protein	0.82	0.22	0.59	0.23	0.13	0.4	0.2	0	0	0.35	0.28	0	0.19	0.12
AC186611.4_FG005	NA	0	0	0	0	0	0	0	0	0	0	0	0	0	0
AC186613.4_FG003	NA	0	0	0	0	0	0	0	0	0	0	0	0	0	0
AC186619.3_FG001	NA	0	0	0	0	0	0	0	0	0	0	0	0	0	0
AC186647.3_FG001	NA	0	0	0	0	0	0	0	0	0	0	0	0	0	0
AC186653.4_FG005	NA	0	0	0	0	0	0	0	0	0	0	0	0	0	0
AC186656.4_FG004	NA	0	0	0	0	0	0	0	0	0	0	0	0	0	0
AC186656.4_FG012	NA	0	0	0	0	0	0	0	0	0	0	0	0	0	0
AC186663.3_FG006	NA	0	0	0	0	0	0	0	0	0	0	0	0	0	0
AC186667.3_FG007	NA	0	0	0	0	0	0	0	0	0	0	0	0	0	0
AC186669.3_FG002	NA	0.05	0.15	0.05	0.15	0	0	0	0.06	0.12	0.05	0.13	0	0	0
AC186684.4_FG001	NA	0	0	0	0	0	0	0	0	0	0	0	0	0	0
AC186691.4_FG006	NA	0	0	0	0	0	0	0	0	0	0	0	0	0	0
AC186743.4_FG003	NA	0	0	0	0	0	0	0	0	0	0	0	0	0	0
AC186781.4_FG006	NA	0.27	0.06	0.22	0.72	0.82	0.39	0.25	0.16	0.16	0.15	0.36	0.61	0.49	0.08
AC186782.4_FG003	NA	0	0	0	0	0	0	0	0	0	0	0	0	0	0
AC186785.4_FG002	NA	0	0	0	0	0	0	0	0	0	0	0	0	0	0
AC186789.4_FG001	NA	0	0	0	0	0	0	0	0	0	0	0	0	0	0
AC186800.3_FG005	NA	0	0	0	0	0	0	0	0	0	0	0	0	0	0
AC186807.4_FG002	NA	0	0	0	0	0	0	0	0	0	0	0	0	0	0
AC186815.3_FG003	NA	0	0	0	0	0	0	0	0	0	0	0	0	0	0
AC186828.3_FG001	NA	0	0	0	0	0	0	0	0	0	0	0	0	0	0
AC186845.4_FG009	NA	0	0	0.28	0	0.09	0	0.28	0	0	0	0.31	0	0	0
AC186897.4_FG016	NA	0	0	0	0	0	0	0	0	0	0	0	0	0	0
AC186902.4_FG006	NA	0	0	0	0	0	0	0	0	0	0	0	0	0	0
AC186902.4_FG009	NA	0	0	0	0	0.19	0	0	0	0	0	0	0	0	0
AC186904.4_FG007	NA	0	0	0	0	0	0	0	0	0	0	0	0	0	0
AC186905.3_FG013	Putative uncharacterized protein orf113-a	0	0	0	0	0	0	0	0	0	0	0	0	0	0
AC187037.4_FG008	NA	0	0	0	0	0	0	0	0	0	0	0	0	0	0
AC187046.3_FG009	NA	0	0	0	0	0	0	0	0	0	0	0	0	0	0
AC187056.3_FG002	NA	0	0	0	0	0	0	0	0	0	0	0	0	0	0
AC187065.3_FG003	NA	0	0	0	0	0	0	0	0	0	0	0	0	0	0
AC187067.4_FG001	NA	0	0	0	0	0	0	0	0	0	0	0	0	0	0
AC187072.4_FG001	NA	0	0	0	0	0	0	0	0	0	0	0	0	0	0
AC187072.4_FG002	NA	0	0	0	0	0	0	0	0	0	0	0	0	0	0
AC187080.3_FG006	Uncharacterized protein	0.36	0.21	0.27	0.26	0.21	0.44	0.35	0.48	0.31	0.24	0.59	0.37	0.34	0.26
AC187080.3_FG007	Uncharacterized protein	0.05	0	0.05	0	0	0.09	0	0	0.11	0	0	0	0	0.11
AC187082.3_FG003	NA	0	0	0	0	0	0	0	0	0	0	0	0	0	0
AC187086.3_FG004	NA	0	0	0	0	0	0	0	0	0	0	0	0	0	0
AC187088.3_FG002	NA	0	0	0	0	0	0	0	0	0	0	0	0	0	0
AC187090.3_FG003	NA	0	0	0	0	0	0	0	0	0	0	0	0	0	0
AC187090.3_FG011	NA	0.64	0.31	0.82	0.55	1.25	0.49	0.14	0.75	0.09	0.4	0.1	0	0	0
AC187092.6_FG003	NA	0	0	0	0	0	0	0	0	0	0	0	0	0	0
AC187096.5_FG001	NA	0	0	0	0	0	0	0	0	0	0	0	0	0	0
AC187098.4_FG011	PWWP domain containing protein	5.4	4.53	4.07	6.93	5.12	5.41	6.38	6.39	6.86	7.17	7.7	5.93	6.27	6.52
AC187099.5_FG005	NA	0	0	0	0	0	0	0	0	0	0	0	0	0	0
AC187142.3_FG007	NA	0	0	0	0	0	0	0	0	0	0	0	0	0	0
AC187157.4_FG001	Putative AP2/EREBP transcription factor superfamily protein	0	0	0	0	0	0	0	0	0	0	0	0	0	0
AC187157.4_FG002	Uncharacterized protein	6.62	6.56	5.04	4.37	4.09	5.27	4.79	4.06	5.73	6.2	6.74	5.16	5.84	5.44
AC187157.4_FG005	Class III HD-Zip III protein HB8	1.67	2.17	0.83	0.24	0.18	0.18	0.14	0.08	0.04	0.08	0.05	0.29	0.67	0.68
AC187160.3_FG003	NA	0	0	0	0	0	0	0	0	0	0	0	0	0	0
AC187207.3_FG006	NA	0	0.24	0.13	0	0.14	0.22	0	0	0	0.13	0.45	0.19	0.31	0.26
AC187209.5_FG003	NA	0	0	0.1	0.09	0	0.08	0.16	0	0	0	0	0.19	0	0
AC187209.5_FG010	NA	0	0	0	0	0	0	0	0	0	0	0	0	0	0
AC187212.3_FG011	NA	0	0	0	0	0	0	0	0	0	0	0	0	0	0
AC187222.4_FG001	NA	0	0	0	0	0	0	0	0	0	0	0	0	0	0
AC187235.3_FG003	NA	0	0	0	0	0	0	0	0	0	0	0	0	0	0
AC187243.3_FG005	NA	0	0.37	0.19	0	0	0	0	0.2	0.21	0	0	0	0	0
AC187262.4_FG007	NA	0	0	0	0	0	0	0	0	0	0	0	0.21	0.69	0.43
AC187263.4_FG001	NA	0	0	0	0	0	0	0	0	0	0	0	0	0	0
AC187279.3_FG003	NA	0.66	0.31	0	0.08	0	1.02	0	0.4	0.28	0.46	0.87	0	0.33	0
AC187279.3_FG004	NA	0	0	0	0	0	0	0	0	0	0	0	0	0	0
AC187283.3_FG005	NA	0	0	0	0	0	0	0	0	0	0	0	0	0	0
AC187393.3_FG001	NA	0	0	0.15	0.14	0.16	0	0	0	0	0	0	0	0	0
AC187404.3_FG003	NA	0	0	0	0	0	0	0	0	0	0	0	0	0	0
AC187404.3_FG006	NA	0	0	0	0	0	0	0	0	0	0	0	0	0	0
AC187460.4_FG002	NA	0	0	0	0	0	0	0	0	0	0	0	0	0	0
AC187469.3_FG005	NA	0	0	0	0	0	0	0	0	0	0	0	0	0	0
AC187485.3_FG001	NA	0	0	0	0	0	0	0	0	0	0	0	0	0	0
AC187551.3_FG002	Uncharacterized protein	2.54	3.13	3.03	1.98	2.98	2.06	1.22	1.6	1.86	1.98	2.11	0.62	1.18	1.37
AC187560.5_FG003	NA	0	0	0	0	0	0	0	0	0	0	0	0	0	0
AC187567.4_FG004	NA	0.21	0	0	0.23	0.26	0	0	0	0.26	0.24	0.57	0	0	0.24
AC187782.4_FG009	NA	0	0	0	0	0	0	0	0	0	0	0	0	0	0
AC187789.3_FG001	NA	0	0	0	0	0	0	0	0	0	0	0	0	0	0
AC187800.4_FG003	NA	0	0	0	0	0	0	0	0	0	0	0	0	0	0
AC187802.3_FG008	NA	0	0.12	0	0	0	0	0	0	0	0	0	0	0	0
AC187809.3_FG005	Uncharacterized protein	0	0	0	0	0	0	0	0	0	0	0	0	0	0.1
AC187813.3_FG002	NA	0	0	0	0	0	0	0	0	0	0	0	0	0	0
AC187818.3_FG004	NA	0	0	0	0	0	0	0	0	0	0	0	0	0	0
AC187826.3_FG007	NA	0	0	0	0	0	0	0	0	0	0	0	0	0	0
AC187843.3_FG001	Putative -C domain transcription factor superfamily protein	0	0	0	0	0	0	0	0	0	0	0	0	0	0
AC187843.3_FG006	NA	0	0	0	0.65	0.49	0.78	0.76	1.16	1.22	0.89	1.34	1.61	0	0.93
AC187843.3_FG010	Putative -C domain transcription factor superfamily protein	0	0	0	0	0	0	0	0	0	0	0	0	0	0
AC187870.3_FG002	NA	0	0	0	0	0	0	0	0	0	0	0	0	0	0
AC187872.3_FG005	NA	0	0	0	0	0	0	0	0	0	0	0	0	0	0
AC187879.3_FG001	NA	0	0	0	0	0	0	0	0	0	0	0	0	0	0
AC187885.3_FG002	NA	0	0.24	0	0	0	0	0	0.25	0	0	0	0	0	0
AC187887.3_FG008	NA	0	0	0	0	0	0	0	0	0	0	0	0	0	0
AC187891.3_FG006	NA	0	0	0.14	0	0	0	0	0	0	0	0	0	0	0
AC187895.2_FG001	NA	0	0	0	0	0	0	0	0	0	0	0	0	0	0
AC187895.2_FG002	NA	0	0	0	0	0	0	0	0	0	0	0	0	0	0
AC187896.3_FG006	NA	0	0	0	0	0	0	0	0	0	0	0	0	0	0
AC187899.3_FG002	NA	0	0	0	0	0	0	0	0	0	0	0	0	0	0
AC187901.4_FG004	NA	0	0	0	0	0	0	0	0	0	0	0	0	0	0
AC187903.3_FG004	NA	0	0	0	0	0	0	0	0	0	0	0	0	0	0
AC187910.5_FG002	NA	0	0	0	0	0.23	0	0	0	0.23	0	0	0	0	0
AC188000.3_FG003	NA	0	0	0	0	0	0	0	0	0	0	0	0	0	0
AC188001.3_FG009	Uncharacterized protein	0	0	0	0	0	0	0	0	0	0	0	0	0	0
AC188003.3_FG012	NA	0	0	0	0	0	0	0	0	0	0	0	0	0	0
AC188023.3_FG005	Uncharacterized protein	95.74	95.31	88.61	62.39	54.42	82.49	27.85	48.68	27.39	27.61	36.49	25.39	26.41	23.14
AC188023.3_FG011	NA	0	0	0	0	0	0	0	0	0	0	0	0	0	0
AC188036.3_FG003	NA	0	0	0	0	0	0	0	0	0	0	0	0	0	0
AC188128.3_FG002	NA	0	0	0	0	0	0	0	0	0	0	0	0	0	0
AC188134.2_FG011	NA	0	0	0	0	0	0	0	0	0	0	0	0	0	0
AC188195.2_FG003	Uncharacterized protein	0	0	0	0	0	0	0	0	0	0	0	0	0	0
AC188195.2_FG004	Uncharacterized protein	0	0	0	0	0	0	0	0	0	0	0	0	0	0
AC188195.2_FG005	Uncharacterized protein	0	0	0	0	0	0	0	0	0	0	0	0	0	0
AC188296.3_FG004	NA	0.62	0.68	0.24	0	0.52	0	0.2	0.49	0	0.47	0.56	0.72	0	0.49
AC188582.3_FG002	NA	0	0	0	0	0	0	0	0	0	0	0	0	0	0
AC188583.4_FG003	NA	0	0	0	0	0	0	0	0	0	0	0	0	0	0
AC188612.3_FG009	NA	0	0	0	0	0	0	0	0	0	0	0	0	0	0
AC188710.4_FG006	Uncharacterized protein	1.51	1.33	0.84	0.52	0.96	1.11	0.22	0.7	0.23	0.47	0.36	0.68	0.42	0.62
AC188718.3_FG005	NA	0	0	0	0	0	0	0	0	0	0	0	0	0	0
AC188718.3_FG011	NA	0	0	0	0	0	0	0	0	0	0	0	0	0	0
AC188718.3_FG015	NA	0	0	0	0	0	0	0	0	0	0	0	0	0	0
AC188721.3_FG001	NA	0.34	0.37	0.26	0	0	0.11	0	0.13	0.28	0	0.61	0.13	0.21	0.39
AC188722.3_FG002	NA	0	0	0	0	0	0	0	0	0	0	0	0	0	0
AC188723.3_FG001	NA	0	0	0	0	0	0	0	0	0	0	0	0	0	0
AC188724.3_FG006	NA	0	0	0	0	0	0	0	0	0	0	0	0	0	0
AC188727.3_FG003	NA	0	0	0	0	0	0	0	0	0	0	0	0	0	0
AC188735.3_FG001	NA	0	0	0	0	0	0	0	0	0	0	0	0	0	0
AC188744.3_FG009	NA	0	0	0	0	0	0	0	0	0	0	0	0	0	0
AC188745.3_FG001	NA	0	0	0	0	0	0	0	0	0	0	0	0	0	0
AC188752.3_FG008	NA	0	0.05	0	0	0	0	0	0	0	0.11	0	0.06	0	0
AC188753.3_FG004	NA	0	0	0	0	0	0	0	0	0	0	0	0	0	0
AC188755.3_FG001	NA	0	0	0	0	0	0	0	0	0	0	0	0	0	0
AC188756.2_FG004	NA	0	0	0	0	0	0	0	0	0	0	0	0	0	0
AC188757.4_FG004	NA	0	0	0	0	0	0	0	0	0	0.13	0.16	0	0	0
AC188831.3_FG005	NA	0.81	0.66	0.47	0.22	1.78	0.6	0.2	0.24	1.5	0.46	0.55	0.71	1.51	0
AC188838.3_FG005	Amidophosphoribosyltransferase	4.81	2.8	3.36	3.07	5.07	3.28	3.9	4.02	2.89	3.03	3.18	1.52	1.49	1.14
AC188964.3_FG002	NA	0	0	0	0	0	0	0	0	0	0	0	0	0	0
AC188978.3_FG008	NA	0	0	0	0	0	0	0	0	0	0	0	0	0	0
AC189048.2_FG001	NA	0	0	0	0	0	0	0	0	0	0	0	0	0	0
AC189052.3_FG003	NA	0	0	0	0	0	0	0	0	0	0	0	0	0	0
AC189056.3_FG001	NA	0	0	0	0	0	0	0	0	0	0	0	0	0	0
AC189060.4_FG007	NA	0	0	0	0	0	0	0	0	0	0	0	0	0	0
AC189078.3_FG004	NA	0	0	0	0	0	0	0	0	0	0	0	0	0	0
AC189084.3_FG002	NA	0	0	0	0	0	0	0	0	0	0	0	0	0	0
AC189280.3_FG001	Uncharacterized protein	0	0	0	0	0	0	0	0	0	0	0	0	0	0
AC189694.3_FG003	NA	0	0	0	0	0	0	0	0	0	0	0	0	0	0
AC189750.4_FG004	Adenosine 5'-phosphosulfate reductase 1	23.59	30.65	31.71	32.35	30.09	21.28	16.26	13.2	31.64	21.52	18.58	86.09	80.09	83.29
AC189752.3_FG003	NA	0	0	0	0	0	0	0	0	0	0	0	0	0	0
AC189753.3_FG002	NA	0	0	0	0	0	0	0	0	0	0	0	0	0	0
AC189770.3_FG002	NA	0	0	0	0	0	0	0	0	0	0	0	0	0	0
AC189771.3_FG001	NA	0	0	0	0	0	0	0	0	0	0	0	0	0	0
AC189792.3_FG005	NA	0.46	0.34	0	0	0.77	0.3	0	0.18	0	0	0	0	0	0.18
AC189795.3_FG001	NA	0	0	0	0	0	0	0	0	0	0	0	0	0	0
AC189796.3_FG004	NA	0	0	0	0	0	0	0	0	0	0	0	0	0	0
AC189879.3_FG003	Putative argo-ute family protein	3.35	3.44	3.05	25.69	23.45	18.73	15.14	19.44	12.41	15.95	13.04	7.98	5.22	6.49
AC189883.3_FG002	NA	0	0	0	0	0	0	0	0	0	0	0	0	0	0
AC190035.1_FG005	NA	0	0	0	0	0	0	0	0	0	0	0	0	0	0
AC190225.2_FG001	NA	0	0	0	0	0	0	0	0	0	0	0	0	0	0
AC190480.1_FG007	NA	0.18	0.06	0.07	0	0	0.06	0.06	0.07	0.07	0.2	0	0.14	0	0.14
AC190485.1_FG004	NA	0	0	0	0	0	0	0	0.18	0	0	0	0	0	0
AC190491.1_FG002	NA	0	0	0	0	0	0	0	0	0	0	0	0	0	0
AC190496.1_FG002	NA	0.52	0.5	0.46	0.19	0.22	0.28	0.06	0.14	0.07	0.07	0.23	0	0	0
AC190498.1_FG007	NA	0	0	0	0	0	0	0	0	0	0	0	0	0	0
AC190507.1_FG007	NA	0	0.21	0	0	0	0	0	0	0	0	0	0	0	0
AC190526.3_FG004	NA	0	0	0	0	0	0	0	0	0	0	0	0	0	0
AC190544.2_FG004	NA	0	0	0	0	0	0	0.28	0	0.45	0	0	0	0	0
AC190549.3_FG004	NA	0.22	0.48	0	0.48	0	0	0	0	0	0	0	0.08	0	0
AC190560.2_FG002	NA	0	0	0	0	0	0	0	0	0	0	0	0	0	0
AC190565.2_FG003	NA	0	0	0	0	0	0	0	0	0	0	0	0	0	0
AC190570.3_FG003	NA	0	0	0	0	0	0	0	0	0	0	0	0	0	0
AC190572.4_FG001	NA	0	0	0	0	0	0	0	0	0	0	0	0	0	0
AC190576.2_FG002	NA	0	0	0	0	0	0	0	0	0	0	0	0	0	0
AC190587.3_FG005	Uncharacterized protein	0.09	0.12	0.13	0.12	0.32	0.04	0.18	0.15	0.23	0.21	0	0.17	0.07	0.1
AC190589.2_FG002	NA	0	0	0	0	0	0	0	0	0	0	0	0	0	0
AC190590.3_FG001	NA	0	0	0.13	1.33	0.75	1.08	0	0	0.22	0.57	0.4	0	0.29	0.21
AC190609.3_FG001	Putative bZIP transcription factor superfamily protein	0.38	0.84	0.35	0.5	0.57	0.53	0.3	0.45	0.38	0.52	0.83	0.62	0.14	0.18
AC190609.3_FG002	60S ribosomal protein L38	152.94	140.18	130.21	166.37	196.21	143.2	77.52	138.81	87.31	94.58	71.81	79.71	75.15	67.73
AC190609.3_FG003	Uncharacterized protein	7.58	7.6	9.11	4.01	4.87	5.91	1.48	3.74	3.93	4.13	2.72	2.47	3.08	3.04
AC190609.3_FG004	Uncharacterized protein	4.34	4.24	4.32	1.91	3.13	4.7	2.84	3.56	7.83	6.26	6.85	6.12	9.23	6.7
AC190609.3_FG005	NA	0	0	0	0.5	0.86	0.9	0	1.87	0	0.26	1.24	0.26	0.42	0.54
AC190613.3_FG001	NA	0.35	0.51	0.37	0.45	0.19	0.19	0.06	0.22	0.2	0.21	0.13	0.4	0.13	0.23
AC190614.3_FG004	NA	0	0	0	0	0	0	0	0	0	0	0	0	0	0
AC190623.3_FG001	photosystem II reaction center W	3345.16	3923.14	3256.88	440.2	896.51	1178.82	305.79	722.42	560.9	531.3	531.89	520.14	848.57	792.36
AC190623.3_FG002	NA	0	0	0	0	0	0	0	0	0	0	0	0	0	0
AC190628.4_FG007	NA	21.63	21.89	23.4	16	18.44	18.34	13.47	15.01	11.95	11.14	14.8	12.17	13.08	13.69
AC190630.2_FG001	NA	0	0	0	0	0	0	0	0	0	0	0	0	0	0
AC190632.2_FG004	Uncharacterized protein	0	0	0	0	0	0	0	0	0	0	0	0	0	0
AC190634.1_FG005	NA	0	0	0	0	0	0	0	0	0	0	0	0	0	0
AC190636.3_FG005	NA	2.08	1.25	2.76	8.15	4.55	8.58	14.36	12.08	17.99	21.02	18.95	14.35	19.76	19.44
AC190638.3_FG001	NA	0	0	0	0	0	0	0	0	0	0	0	0	0	0
AC190643.4_FG011	NA	0	0	0	0	0	0	0	0	0	0	0	0	0	0
AC190652.3_FG001	NA	0	0	0	0	0	0	0	0	0	0	0	0	0	0
AC190665.3_FG006	NA	0	0	0	0	0	0.16	0	0	0	0	0	0	0	0
AC190671.4_FG003	NA	0	0	0	0	0	0	0	0	0	0	0	0	0	0
AC190677.3_FG003	NA	0	0	0	0	0	0	0	0	0	0	0	0	0	0
AC190685.3_FG005	NA	0	0	0	0	0	0	0	0	0	0	0	0	0	0
AC190688.3_FG006	NA	0	0	0	0	0	0	0	0	0	0	0	0	0	0
AC190693.1_FG009	NA	0	0	0	0	0	0	0	0	0	0	0	0	0	0
AC190695.3_FG003	NA	0	0	0	0	0	0	0	0	0	0	0	0	0	0
AC190701.3_FG001	NA	0	0	0	0	0	0	0	0	0	0	0	0	0	0
AC190716.3_FG001	NA	0	0	0.08	0	0	0	0	0	0	0	0	0	0	0
AC190734.2_FG003	Putative teosinte branched2	0.09	0	0	0	0	0	0	0	0	0	0	0	0	0
AC190740.2_FG004	NA	0	0	0	0	0	0	0	0.12	0	0.12	0	0	0	0
AC190743.3_FG012	Uncharacterized protein	0	2.5	0.88	0.42	0	0.75	0.74	0.45	0.47	0.86	1.55	2.66	0	0.9
AC190744.2_FG010	NA	0	0	0	0	0	0	0	0	0	0	0	0	0	0
AC190749.3_FG006	NA	0	0	0	0	0	0	0	0	0	0	0	0	0	0
AC190750.2_FG014	F-box domain containing protein	4.22	3.96	5.35	8.66	6.02	6.54	5.88	6.22	5.32	7.13	5.09	6.4	5.06	4.85
AC190751.4_FG008	NA	0	0	0	0	0	0	0	0	0	0	0	0	0	0
AC190756.4_FG007	NA	0	0	0	0	0	0	0	0	0	0	0	0	0	0
AC190757.3_FG001	NA	0	0	0	0	0	0	0	0	0	0	0	0	0	0
AC190763.3_FG002	NA	0	0	0	0.21	0	0	0	0	0	0	0	0	0	0
AC190771.2_FG003	NA	0	0	0	0	0	0	0	0	0	0	0	0	0	0
AC190772.4_FG011	Uncharacterized protein	0.59	0.64	1.36	4.53	4.42	3.28	3.6	3	4.12	3.77	1.6	3.42	1.1	2.99
AC190788.2_FG004	NA	0.37	0.6	0.21	0	0.23	0	0	0	0	0.42	0	0	0	0
AC190788.2_FG005	NA	1.11	2	1.06	1.61	0.46	0.9	0.53	0.43	0.68	0	0.5	0	0	0
AC190789.3_FG005	NA	0	0	0	0	0	0	0	0	0	0	0	0	0	0
AC190792.2_FG006	NA	0.47	0.17	0.18	0	0	0.46	0	0.18	0	0.18	1.37	0.18	0.29	0.18
AC190799.2_FG010	NA	0	0	0	0	0	0	0	0	0	0	0	0	0	0
AC190807.2_FG001	NA	0	0	0	0	0	0	0	0	0	0	0	0	0	0
AC190809.2_FG002	NA	0	0	0	0	0	0	0	0	0	0	0	0	0	0
AC190811.1_FG003	NA	0.58	0.76	0.53	14.74	18.97	19.23	27.34	27.18	19.87	32.98	15.41	10.76	4.31	4.89
AC190812.3_FG006	NA	0	0	0	0	0	0	0	0	0	0	0	0	0	0
AC190816.3_FG007	NA	0.04	0.13	0.14	0.04	0.25	0.15	0.3	0.18	0.58	0.22	0.11	0.32	0.15	0.37
AC190832.2_FG003	NA	0	0	0	0	0	0	0	0	0	0	0	0	0	0
AC190832.2_FG006	NA	0	0	0	0	0	0	0	0	0	0	0	0	0	0
AC190834.3_FG005	NA	0	0	0	0	0	0	0	0	0	0	0	0	0	0
AC190841.2_FG007	NA	0	0.63	0	0	0	0.28	0	0	0	0	0	0	0	0
AC190851.3_FG003	NA	0	0	0	0	0	0	0	0	0	0	0	0	0	0
AC190858.3_FG004	NA	0.1	0	0	0.11	0	0	0	0	0.12	0	0	0	0	0
AC190858.3_FG005	NA	0	0	0	0	0	0	0	0	0	0	0	0	0	0
AC190883.2_FG005	NA	0	0	0	0	0	0	0	0	0	0	0	0	0	0
AC190885.4_FG006	NA	1.54	1.39	1.18	1.26	2.08	1.26	2.34	1.35	3.63	6.06	4.16	4.75	4.99	2.85
AC190909.3_FG004	NA	7.62	8.04	10.44	7.31	7.02	7.81	4.22	6.24	13.28	9.25	9.13	9.03	11.43	11.04
AC190913.3_FG002	NA	0	0	0	0	0	0	0	0	0	0	0	0	0	0
AC190915.3_FG007	NA	2.58	1.12	2.77	1.69	1.97	2.19	1.32	1.14	0.46	1.36	2.79	1.79	0.64	1.81
AC190922.3_FG007	NA	0	0	0	0	0	0	0	0	0.23	0	0	0	0	0
AC190925.2_FG002	NA	1.89	1.13	2.4	1.74	2.49	1.63	1.54	1.49	1.76	2.56	4.73	2.96	1.44	2.02
AC190932.3_FG008	NA	0	0	0	0	0	0	0	0	0	0	0	0	0	0
AC190933.3_FG004	NA	1.72	1.45	3.07	1.04	0.71	1.68	0.37	0.45	1.41	1.08	0.52	0.44	1.06	0.22
AC190934.3_FG003	NA	0	0	0	0	0	0	0	0	0	0	0	0	0	0
AC190978.3_FG007	NA	0	0	0	0	0	0	0	0	0	0	0	0	0	0
AC190985.3_FG006	NA	0	0	0	0	0	0	0	0	0	0	0	0	0	0
AC190990.2_FG005	NA	0	0	0	0	0	0	0	0	0	0	0	0	0	0
AC190999.2_FG004	NA	0.58	0.43	0.58	0.58	0.83	0.83	0.61	0.68	1.3	0.96	1.61	0.89	0.84	0.87
AC191009.3_FG004	NA	0.28	0	0.98	1.86	0.35	1.11	1.36	0.99	0.35	1.28	0.77	0.98	1.58	0
AC191012.2_FG001	NA	0.98	0.53	0.19	0	0.61	0.48	0.31	0.19	0.61	0.18	0.67	0.76	1.52	0.38
AC191040.2_FG002	NA	0	0	0	0	0	0	0	0	0	0	0	0	0	0
AC191042.4_FG001	NA	0	0	0	0	0	0	0	0	0	0	0	0	0	0
AC191048.2_FG006	NA	1.51	0.6	1.58	0.3	0.68	0.67	1.19	1.6	1.01	1.24	0.56	0.63	0.51	1.28
AC191049.3_FG007	NA	0	0	0	0	0	0	0	0	0	0	0	0	0	0
AC191050.3_FG003	NA	0	0	0	0	0	0.05	0	0	0	0	0	0	0	0
AC191064.3_FG007	NA	0	0	0	0	0	0	0	0	0	0	0	0	0	0
AC191067.3_FG005	NA	0	0	0	0	0	0	0	0	0	0	0	0	0	0
AC191069.3_FG004	NA	2.52	4.19	2.44	5.09	2.98	2.73	5.11	2.18	4.42	5.24	4.32	2.77	4.44	2.17
AC191069.3_FG007	NA	0	0	0	0	0	0	0	0	0	0	0	0	0	0
AC191070.3_FG006	NA	0	0	0	0	0	0	0	0	0	0	0	0	0	0
AC191071.3_FG001	Uncharacterized protein	0	0	0	0	0	0	0	0	0	0	0	0	0	0.2
AC191073.2_FG001	NA	0	0	0	0	0	0	0	0	0	0	0	0	0	0
AC191073.2_FG003	NA	0	0	0	0	0	0	0	0	0	0	0	0	0	0
AC191097.3_FG007	Cytochrome b561/ferric reductase transmembrane protein family	24.57	23.86	17.05	0.85	7.42	4.49	1.35	2.86	0.88	1.25	1.39	1.21	5.43	4.73
AC191098.3_FG002	NA	0	0	0	0	0	0	0	0	0	0	0	0	0	0
AC191107.4_FG001	NA	0	0	0	0	0	0	0	0	0	0	0	0	0	0
AC191107.4_FG002	NA	0	0	0	0	0	0	0	0	0	0	0	0	0	0
AC191113.2_FG002	NA	17.15	17.32	22.14	13.34	13.72	18.65	10.71	15.03	8.9	7.98	9.53	14.22	19.64	18.45
AC191115.3_FG002	NA	0	0	0	0	0	0	0	0	0	0	0	0	0	0
AC191147.3_FG002	NA	0	0	0	0	0	0	0	0	0	0	0	0	0	0
AC191246.3_FG004	NA	0	0	0	0	0	0	0	0	0	0	0	0	0	0
AC191246.3_FG006	Uncharacterized protein	1.43	1.77	1.18	0.51	1.21	1.11	0.74	0.6	0.88	0.92	0.61	0.12	0	0
AC191251.3_FG005	Cell differentiation protein rcd1	8.2	7.45	6.64	3.2	5.51	4.89	3.22	4.51	3.42	3.06	4.15	2.23	2.12	2.5
AC191253.3_FG004	NA	0	0	0	0	0	0	0	0	0	0	0	0	0	0
AC191254.3_FG001	NA	0	0	0	0	0	0	0	0	0.2	0	0	0	0	0
AC191264.3_FG002	NA	0	0	0	0	0	0	0	0	0	0	0	0	0	0
AC191264.3_FG003	NA	0	0	0	0	0	0	0	0	0	0	0	0	0	0
AC191279.2_FG001	Putative -C domain transcription factor superfamily protein	0	0	0	0	0	0	0	0	0	0	0	0	0	0
AC191279.2_FG003	Putative -C domain transcription factor superfamily protein	0	0	0	0	0	0	0	0	0	0	0	0	0	0
AC191283.3_FG004	NA	14.44	16.13	13.09	12.03	10.16	10.87	5.19	9.08	10.88	7.97	10.77	8.07	7.47	7.58
AC191297.3_FG004	Putative uncharacterized protein orf113-a	0	0	0	0	0	0	0	0	0	0	0	0	0	0
AC191305.3_FG002	NA	0	0	0	0	0	0	0	0	0	0	0	0	0	0
AC191317.3_FG009	NA	0.35	0.38	0	0.19	0	0	0.17	0	0	0	0	0	0	0
AC191328.3_FG002	NA	0	0	0	0	0	0	0	0	0	0	0	0	0	0
AC191330.3_FG001	NA	0	0	0	0	0	0	0	0	0	0	0	0	0	0
AC191338.3_FG002	NA	0	0	0	0	0	0	0	0	0	0	0	0	0	0
AC191360.3_FG004	NA	0.38	0.84	0.44	0	0	0.56	0	0	0	0	0	0	0.71	0.45
AC191360.3_FG015	NA	0	0	0	0	0	0	0	0	0	0	0	0	0	0
AC191361.4_FG006	NA	0	0	0	0	0	0	0	0	0	0	0	0	0	0
AC191362.3_FG002	NA	0	0	0	0	0	0	0	0	0	0	0	0	0	0
AC191380.3_FG001	NA	0	0	0	0	0	0	0	0	0	0	0	0	0	0
AC191401.3_FG009	NA	0.6	0.13	0.69	0.13	0	0.71	0	0.42	0.15	0	0	0.14	0	0.14
AC191401.3_FG013	NA	0.23	0	0.53	0.25	0	0	0	0.27	0	0.26	0.62	0.26	0	0.27
AC191410.4_FG004	NA	0	0	0	0	0	0	0	0	0	0	0	0	0	0
AC191412.3_FG005	NA	0	0	0	0	0	0	0	0	0	0	0	0	0	0
AC191418.3_FG003	NA	0	0	0	0	0	0	0	0	0	0	0	0	0	0
AC191421.3_FG001	NA	0	0	0	0	0	0	0	0	0	0	0	0	0	0
AC191523.3_FG001	Uncharacterized protein	0	0	0	0	0	0	0	0	0	0	0	0	0	0
AC191526.3_FG001	NA	0	0	0	0	0	0	0	0	0	0	0	0	0	0
AC191526.3_FG004	NA	0	0	0	0	0	0	0	0	0	0	0	0.32	0	0
AC191534.3_FG003	NA	0	0	0	0	0	0	0	0	0	0	0	0	0	0
AC191539.4_FG001	NA	0	0	0	0	0	0	0	0	0	0	0	0	0	0
AC191541.4_FG005	NA	0	0	0	0	0	0	0	0	0	0	0	0	0	0
AC191548.3_FG005	NA	0.57	0.21	0.44	0.21	0.71	0.56	0.18	0.89	0	1.08	0.26	0	0.35	0.67
AC191551.3_FG003	NA	0	0.17	0	0	0	0.15	0.23	0	0.88	0.46	0.81	1.22	1.18	1.69
AC191562.3_FG008	NA	0	0	0	0	0	0	0	0	0	0	0	0	0	0
AC191564.3_FG003	NA	0	0	0	0	0	0	0	0	0	0	0	0	0	0
AC191568.3_FG010	NA	0	0	0	0	0	0	0	0	0	0	0	0	0	0
AC191575.2_FG001	Uncharacterized protein	0.07	0.22	0.23	0.15	0.25	0.4	1.17	0.55	1.5	1.6	1.1	2.19	2.38	2.61
AC191577.3_FG004	NA	0	0	0	0	0	0	0	0	0	0	0	0	0	0
AC191578.3_FG003	NA	0	0	0	0	0	0	0	0	0	0	0	0	0	0
AC191589.3_FG003	NA	0	0	0	0	0	0	0	0	0	0	0	0	0	0
AC191598.3_FG007	NA	0.2	0.22	0	0	0.5	0.2	0	0	0	0	0.27	0	0	0
AC191601.1_FG003	NA	0.28	0.06	0.13	0.12	0	0	0.05	0.07	0	0.13	0	0	0	0
AC191622.3_FG003	NA	0	0	0	0	0	0	0	0	0	0	0	0	0	0
AC191622.3_FG005	NA	0	0	0	0	0	0	0	0	0	0	0	0	0	0
AC191650.3_FG003	NA	0	0	0	0	0	0	0	0	0	0	0	0	0	0
AC191654.3_FG004	NA	0	0	0	0	0	0	0	0	0	0	0	0	0	0
AC191676.3_FG011	NA	0.24	0.13	0	0.39	0.15	0	0.46	0	0.59	0	0	0.28	0	0.28
AC191686.3_FG002	NA	0.39	0.21	0.45	0	0.73	0.38	0	0	0.24	0	0.53	0.23	1.81	0.23
AC191691.3_FG011	NA	0	0	0	0	0	0	0	0	0	0	0	0	0	0
AC191692.3_FG001	NA	0	0	0	0	0	0	0	0	0	0	0	0	0	0
AC191704.3_FG007	NA	0	0	0	0	0	0	0	0	0	0	0	0	0	0
AC191708.3_FG001	Putative -C domain transcription factor superfamily protein	0	0	0	0	0	0	0	0	0	0	0	0	0	0
AC191708.3_FG002	Putative -C domain transcription factor superfamily protein	0	0	0	0	0	0	0	0	0	0	0	0	0	0
AC191731.3_FG001	NA	0	0	0	0	0	0	0	0	0	0	0	0	0	0
AC191735.3_FG009	NA	0	0	0	0	0	0	0	0	0	0	0	0	0	0
AC191748.3_FG001	NA	0	0	0	0	0	0	0	0	0	0	0	0	0	0
AC191771.3_FG008	NA	1.44	2.34	0.83	0.79	0.6	0.94	2.07	1.12	2.65	4.86	1.62	1.11	2.22	3.92
AC191778.3_FG001	NA	0	0	0	0	0	0	0	0	0	0	0	0	0	0
AC191782.3_FG001	NA	0	0	0	0	0	0	0	0	0	0	0	0	0	0
AC191790.3_FG005	NA	0	0	0	0	0	0	0	0	0	0	0	0	0	0
AC191804.4_FG002	NA	1.9	1.57	0.21	0.1	0.45	1.59	0.09	0.21	0.56	0.81	0.24	0.21	0.34	0.95
AC191927.2_FG002	NA	0	0	0	0	0	0	0	0	0	0	0	0	0	0
AC191961.3_FG009	NA	0	0	0.06	0.17	0	0	0	0	0	0.28	0.18	0.15	0	0
AC192175.3_FG001	NA	0	0	0	0	0	0	0	0	0	0	0	0	0	0
AC192177.3_FG008	NA	0	0	0	0	0	0	0	0	0	0	0	0	0	0
AC192204.3_FG005	NA	0	0	0	0	0	0	0	0	0	0	0	0	0	0
AC192240.3_FG005	NA	0	0	0	0	0	0	0	0	0	0	0	0	0	0
AC192244.3_FG007	Bifunctio-l coenzyme A synthase	7.7	10.75	5.41	30.42	26.35	27.24	34.77	32.12	34.5	33.78	29.54	24.87	21.32	24.98
AC192330.1_FG004	NA	0	0	0	0	0	0	0	0	0	0	0	0	0	0
AC192356.3_FG003	NA	0	0	0	0	0	0	0	0	0	0	0	0	0	0
AC192362.3_FG002	NA	0.57	0.82	0.65	0	0.47	0	0.54	1.1	0.23	0.21	1.02	0.22	0.35	1.32
AC192362.3_FG003	Uncharacterized protein	3.52	3.68	5.34	4.62	3.16	4.83	4.67	3.21	5.11	3.81	5.24	5.14	4.84	4.61
AC192367.2_FG002	NA	0	0.19	0.2	0.77	0	0.17	0.51	0	0.22	0.79	0.71	0.61	0.33	0.62
AC192368.3_FG009	NA	0	0	0	0	0	0	0	0	0	0	0	0	0	0
AC192372.3_FG003	NA	0.54	0.88	0.31	0.59	0	0	0.26	0	0.33	0.3	0	0	0.5	0
AC192381.3_FG004	NA	0	0	0	0	0	0	0	0	0	0	0	0	0	0
AC192405.3_FG001	NA	0	0	0	0	0	0	0	0	0	0	0	0	0	0
AC192451.3_FG001	Reticulon	45.93	50.72	49.68	46.31	57.45	59.8	62.99	61.62	78.05	87.35	76.49	61.95	73.15	70.56
AC192608.3_FG004	NA	0.48	0	0	0	0	0	0	0	0	0	0	0	0	0
AC193318.3_FG006	NA	0	0	0	0	0	0	0	0	0	0	0	0	0	0
AC193319.3_FG004	NA	0	0.21	0	0	0.24	0.19	0.37	0	0	0	0	0	0.35	0
AC193324.3_FG002	Uncharacterized protein	0.21	0.08	0.12	0.28	0.26	0.23	0.2	0.09	0.29	0.18	0.35	0.33	0.1	0.15
AC193335.3_FG001	NA	0	0	0	0	0	0	0	0	0	0	0	0	0	0
AC193353.3_FG002	NA	0.1	0	0	0.23	0	0	0	0	0	0	0	0	0	0
AC193379.3_FG001	NA	0.95	0.52	0.62	0.31	0.4	1.25	2.2	1.49	2.89	1.4	1.81	2.94	3.71	3.68
AC193402.3_FG004	NA	0	0	0	0	0	0	0	0	0	0	0	0	0	0
AC193423.3_FG003	NA	0	0	0	0	0	0	0	0	0	0	0	0	0	0
AC193430.3_FG008	NA	0	0	0	0	0	0	0	0	0	0	0	0	0	0
AC193440.3_FG009	NA	0	0	0	0	0	0	0	0	0	0	0	0	0	0
AC193464.3_FG001	NA	0	0	0	0	0	0	0	0	0	0	0	0	0	0
AC193466.3_FG001	NA	0	0	0	0	0	0	0	0	0	0	0	0	0	0
AC193479.2_FG002	NA	2.35	3.81	2.25	0.45	0.38	0.8	0	0.72	0	0.7	0.28	0.38	0.38	0.33
AC193499.3_FG004	NA	2.65	1.59	2.44	5.22	5.12	3.76	2.93	3.41	1.96	2.54	1.79	3.22	0.98	2.79
AC193499.3_FG007	NA	0	0	0	0	0	0	0	0	0	0	0	0	0	0
AC193500.3_FG003	NA	0.18	0	0.57	5.08	2	4.13	5.48	4.12	3.06	4.1	4.82	1.9	1.02	1.16
AC193502.3_FG004	NA	0	0	0	0	0	0	0	0	0	0	0	0	0	0
AC193503.3_FG004	NA	0	0	0	0	0	0	0	0	0	0	0	0	0	0
AC193576.3_FG003	Uncharacterized protein	0	0	0	0	0	0	0	0	0	0	0	0	0	0
AC193591.3_FG001	NA	0.18	0.4	0.21	0	0	0.18	0	0.43	0	0	0	0.21	0	0
AC193592.3_FG001	NA	0	0	0	0	0	0	0	0	0	0	0	0	0	0
AC193598.3_FG002	Uncharacterized protein	1.15	0.81	1.05	0.6	0.84	1.1	0.53	0.95	0.59	0.7	0.65	0.56	0.45	0.48
AC193606.2_FG001	NA	0	0	0	0	0	0	0	0	0	0	0	0	0	0
AC193606.2_FG005	NA	0	0	0	0	0	0	0	0	0	0	0	0	0	0
AC193625.3_FG008	NA	0	0	0	0	0	0	0	0	0	0	0	0	0	0
AC193625.3_FG010	NA	0	0	0	0	0	0	0	0	0	0	0	0	0	0
AC193630.3_FG003	Putative WRKY D--binding domain superfamily protein	0	0	0.1	0.1	0.45	0.26	0	0.52	0.55	0.5	0.48	0.21	0.33	0.73
AC193630.3_FG004	NA	0.1	0.23	0.36	0.23	0.39	0.71	0.6	0.36	1.02	0.82	0.98	0.6	0.58	0.73
AC193632.2_FG002	Uncharacterized protein	0.56	0.5	1.17	2.06	2.16	1.9	2.89	2.56	2.26	2.07	1.1	4.9	5.96	4.23
AC193645.3_FG006	NA	0	0	0	0	0	0	0	0	0	0	0	0	0	0
AC193646.3_FG002	NA	0	0	0	0	0	0	0	0	0	0	0	0	0	0
AC193658.3_FG001	NA	0.84	0.23	0	0	0	0	0	0	0	0	0	0.24	0	0
AC193668.3_FG009	NA	0	0	0	0	0	0	0	0	0	0	0	0	0	0
AC193744.3_FG009	NA	0	0	0	0	0	0	0	0	0	0	0	0	0	0
AC193745.3_FG002	NA	0	0	0	0	0	0	0	0	0	0	0	0	0	0
AC193745.3_FG003	NA	0	0	0	0	0	0	0	0	0	0	0	0	0	0
AC193754.3_FG005	NA	0	0	0	0	0	0	0	0	0	0	0	0	0	0
AC193754.3_FG008	NA	1.33	0.9	2.26	1.45	1.26	1.66	1.36	1.34	1.3	2.01	1.55	1.48	1.27	1.23
AC193756.3_FG001	NA	0	0	0	0	0	0	0	0	0	0	0	0	0	0
AC193767.3_FG003	Uncharacterized protein	0	0	0	0	0	0	0	0	0	0	0	0	0	0
AC193786.3_FG005	Putative HLH D--binding domain superfamily protein	0	0	0	0	0	0	0	0	0	0	0	0	0	0
AC193787.3_FG008	NA	0	0	0	0	0	0	0	0	0	0	0	0	0	0
AC194005.3_FG004	NA	0	0	0	0	0	0	0	0	0	0.17	0	0.18	0	0
AC194008.3_FG007	NA	0	0	0	0	0	0	0	0	0	0	0	0	0	0
AC194016.3_FG001	NA	0	0	0	0	0	0	0	0	0	0	0	0	0	0
AC194022.3_FG013	NA	49.46	43.27	24.64	3.78	8.62	9.15	1.66	4.45	7.24	5.46	6.55	13.61	15.41	19.82
AC194022.3_FG014	NA	0	0	0	0	0	0	0	0	0	0	0	0	0	0
AC194031.3_FG002	NA	0	0	0	0	0	0	0	0	0	0	0	0	0	0
AC194032.3_FG010	Uncharacterized protein	0	0	0	0	0	0	0	0	0	0	0	0	0	0
AC194039.4_FG009	NA	0	0	0	0	0	0	0	0	0	0	0	0	0	0
AC194045.3_FG001	NA	0	0	0	0	0	0	0	0	0.1	0	0	0	0	0.15
AC194047.3_FG006	NA	0	0	0	0	0	0	0	0	0	0	0	0	0	0
AC194056.3_FG008	NA	0	0	0	0	0.85	0	2.63	0.8	0.84	0.77	0.93	2.77	0	4.8
AC194072.3_FG005	NA	0.16	0.09	0	0.27	0.2	0	0.16	0.29	0	0.28	0	0.28	0.3	0.29
AC194097.3_FG008	NA	0	0	0	0	0	0	0	0	0	0	0	0	0	0
AC194097.3_FG009	NA	0	0	0.35	0	0	0	0	0	0	0	0.2	0	0	0
AC194101.3_FG001	NA	0	0	0	0	0	0	0	0	0	0	0	0	0	0
AC194103.3_FG006	NA	0.59	0.41	1.23	0.17	0.15	0.26	0.47	0.28	0.18	0.27	0.32	0.14	0	0
AC194104.3_FG007	Uncharacterized protein	0	0	0	0	0	0	0	0	0	0	0	0	0	0
AC194104.3_FG010	NA	0	0	0	0	0	0	0	0	0	0	0	0	0	0
AC194112.3_FG001	Uncharacterized protein	7.29	5.81	4.5	8.37	7.87	9.94	8.72	9.1	7.44	10.12	9.33	7.42	12.05	7.28
AC194133.3_FG004	Uncharacterized protein	0	0	0	0	0	0	0	0	0	0	0	0	0	0
AC194136.3_FG001	NA	0	0	0	0	0	0	0	0	0	0	0	0	0	0
AC194157.3_FG001	NA	0	0	0	0	0	0	0	0	0	0	0	0	0	0
AC194158.3_FG005	NA	0	0	0.18	1.03	1.57	0.46	0.91	0.37	0.39	0.53	1.7	2.37	0.29	0.37
AC194163.3_FG001	NA	0	0	0	0	0	0	0	0	0	0	0	0	0	0
AC194163.3_FG002	NA	0	0	0	0	0	0	0	0	0	0	0	0	0	0
AC194163.3_FG003	NA	0	0	0	0	0	0	0	0	0	0	0	0	0	0
AC194172.3_FG008	NA	0	0	0	0	0	0	0	0	0	0	0	0	0	0
AC194174.3_FG003	NA	0	0	0	0	0	0	0	0	0	0	0	0	0	0
AC194176.3_FG002	NA	0	0	0	0.35	0.2	0	0	0	0	0	0	0	0	0.18
AC194180.3_FG004	NA	0	0	0	0	0	0	0	0	0	0	0	0	0	0
AC194203.3_FG003	NA	0.66	0.24	0.76	0	0	0.43	0.21	0.26	0	0.5	0	0.26	1.23	0.52
AC194206.3_FG005	NA	0	0	0	0	0	0	0	0	0	0	0	0	0	0
AC194214.3_FG002	NA	0	0	0	0	0	0	0	0	0	0	0	0	0	0
AC194219.3_FG002	NA	0	0	0	0	0	0	0	0	0	0	0	0	0	0
AC194259.3_FG001	NA	0	0	0	0	0	0	0	0	0	0	0	0	0	0
AC194264.3_FG006	NA	3.17	3.01	1.97	4.04	2.8	3.62	4.56	4.47	5.68	4.31	5	5.65	3.18	5.09
AC194272.3_FG003	NA	0	0	0	0	0	0	0	0	0	0	0	0	0	0
AC194273.3_FG006	Putative -C domain transcription factor superfamily protein	0	0	0	0	0	0	0	0	0	0	0	0	0	0
AC194273.3_FG007	Putative -C domain transcription factor superfamily protein	0	0	0	0	0	0	0	0	0	0	0	0	0	0
AC194298.3_FG005	NA	0	0	0	0	0	0	0	0	0	0	0	0	0	0
AC194321.3_FG009	NA	0	0	0	0	0	0	0	0	0	0	0	0	0	0
AC194325.3_FG006	NA	0	0	0	0	0	0	0	0	0	0	0	0	0	0
AC194335.3_FG001	NA	0	0	0	0	0	0	0	0	0	0	0	0	0	0
AC194338.3_FG008	NA	0	0	0	0	0	0	0	0	0	0	0	0	0	0
AC194341.4_FG001	NA	0	0	0	0	0	0	0	0	0	0	0	0	0	0
AC194341.4_FG002	Hydrogen-transporting ATP synthase, rotatio-l mechanism	12.15	9.09	9.01	18.83	12.94	14.14	14.1	16.28	9.66	9.13	9.59	14.94	10.33	13.61
AC194341.4_FG003	NA	0	0	0	0	0	0	0	0	0	0	0	0	0	0
AC194341.4_FG004	Uncharacterized protein	1.13	0.82	1.51	0.41	0.55	0.43	0.66	0.73	1	1.13	1.1	0.87	1.4	0.81
AC194350.3_FG001	Putative actin family protein	0	0	0	0	0	0	0	0	0	0	0	0	0	0
AC194355.3_FG002	NA	0	0	0	0	0	0	0	0	0	0	0	0	0	0
AC194356.3_FG002	NA	0.85	0.37	0.39	0	0	0	0	0	0	0	0	0	0	0
AC194357.3_FG003	NA	0	0	0	0	0	0	0	0	0	0	0	0	0	0
AC194362.3_FG003	NA	0	0	0	1.26	0.54	0.56	1.38	0.67	0.53	0.97	1.17	2.32	1.07	2.01
AC194380.3_FG008	NA	0	0	0	0	0	0	0	0	0	0	0	0	0	0
AC194402.2_FG003	NA	0	0	0	0	0	0	0	0	0	0	0	0	0	0
AC194402.2_FG004	NA	0	0	0.18	0	0	0	0	0	0	0	0	0	0	0
AC194405.3_FG009	NA	0	0	0	0	0	0	0	0	0	0	0	0	0	0
AC194405.3_FG021	Uncharacterized protein	0	0	0	0	0	0	0	0	0	0	0	0	0	0
AC194410.3_FG002	NA	0	0	0	0	0	0	0	0	0	0	0	0	0	0
AC194425.3_FG005	NA	2.24	3.29	1.21	84.48	103.32	80.94	129.16	89.24	122.08	145.11	107	67.45	31.01	69.98
AC194428.3_FG006	NA	0	0	0	0	0	0	0	0	0	0	0	0	0	0
AC194428.3_FG007	NA	0	0	0	0	0	0	0	0	0	0	0	0	0	0
AC194438.3_FG005	NA	0	0	0	0	0	0	0	0	0	0	0	0	0	0
AC194439.3_FG002	Uncharacterized protein	0.22	0.24	0.51	0.61	0.83	0.33	0	0.39	0	0	0.15	0.13	0.21	0
AC194452.3_FG001	NA	0	0	0	0	0	0	0	0	0	0	0	0	0	0
AC194457.3_FG001	NA	0.12	0.07	0.21	0.2	0.08	0.18	0.06	0	0.15	0.21	0	0	0	0.07
AC194467.3_FG006	NA	0	0	0	0.36	0.21	0.27	0.16	0.06	0.41	0.19	0.37	0.26	0.2	0.26
AC194472.3_FG001	NA	0	0	0	0	0	0	0	0	0	0	0	0	0	0
AC194478.3_FG005	NA	0	0	0	0	0	0	0	0	0	0	0	0	0	0
AC194480.3_FG001	NA	0	0	0	0	0	0	0	0	0	0	0	0	0	0
AC194480.3_FG003	NA	0	0	0	0	0	0	0	0	0	0	0	0	0	0
AC194481.3_FG002	NA	0	0	0	0	0	0	0	0	0	0	0	0	0	0
AC194485.3_FG002	NA	0	0	0	0	0	0	0	0	0	0	0	0	0	0
AC194591.2_FG004	NA	0	0	0	0	0	0	0	0	0	0	0	0	0	0
AC194591.2_FG005	NA	0	0	0	0	0	0	0	0	0	0	0	0	0	0
AC194592.2_FG001	Uncharacterized protein	0	0	0	0	0	0	0	0	0	0	0	0	0	0
AC194597.2_FG001	NA	0.35	0	0	0	0	0.17	0	0	0	0	0	0	0	0
AC194609.2_FG003	NA	0	0	0	0	0	0	0	0	0	0	0	0	0.25	0
AC194613.2_FG002	NA	0	0	0	0	0.24	0	0	0	0	0	0	0	0	0
AC194633.3_FG014	Uncharacterized protein	0	0	0	0	0	0	0	0	0	0	0	0	0	0
AC194666.2_FG010	NA	0	0.36	0.08	0	0	0	0.19	0	0.08	0.07	0.27	0	0.12	0.08
AC194670.2_FG001	NA	0	0	0	0	0	0	0	0	0	0	0	0	0	0
AC194705.3_FG004	NA	0	0	0	0	0	0	0	0	0	0	0	0	0	0
AC194712.3_FG002	NA	0	0	0	0	0	0	0	0	0	0	0	0	0	0
AC194719.3_FG002	NA	0	0	0	0	0	0	0	0	0	0	0	0	0	0
AC194734.3_FG004	NA	0.23	0.25	0.26	0	0	0	0	0	0	0	0	0.26	0	0
AC194824.2_FG003	Uncharacterized protein	0	0	0	0	0	0	0	0	0	0	0	0	0	0
AC194824.2_FG005	NA	0	0.09	0.19	0	0.1	0	0	0	0	0.09	0.11	0.19	0	0
AC194828.3_FG004	NA	0	0	0	0	0	0	0	0	0	0	0	0	0	0
AC194828.3_FG012	NA	0	0	0	0	0	0	0	0	0	0	0	0	0	0
AC194839.3_FG001	NA	0	0	0	0	0	0	0	0	0	0	0	0	0	0
AC194852.3_FG007	Uncharacterized protein	0	0.08	0	0.08	0.09	0.07	0	0	0	0	0	0	0	0
AC194853.1_FG002	NA	0	0	0	0	0	0	0	0	0	0	0	0	0	0
AC194856.3_FG002	NA	0	0	0	0	0	0	0	0	0	0	0	0	0	0
AC194856.3_FG007	NA	0	0	0	0	0	0	0	0	0	0	0	0	0	0
AC194863.3_FG004	NA	0	0	0	0	0	0	0	0	0	0	0	0	0	0
AC194863.3_FG006	NA	0	0	0	0	0	0	0	0	0	0	0	0	0	0
AC194863.3_FG007	NA	0.23	0.09	0	0.23	0.08	0.48	0	0.09	0.11	0.1	0	0.3	0	0
AC194878.3_FG001	NA	0	0	0	0	0	0	0	0	0	0	0	0	0	0
AC194878.3_FG002	NA	0	0	0	0	0	0	0	0	0	0	0	0	0	0
AC194895.3_FG004	NA	0	0	0	0	0	0	0	0	0	0	0	0	0	0
AC194897.4_FG003	NA	0	0	0	0	0	0	0	0	0	0	0	0	0	0
AC194897.4_FG005	NA	0	0	0	0.14	0	0.12	0	0	0	0	0	0	0	0
AC194898.3_FG003	NA	0.13	0.05	0	0	0.16	0.04	0.12	0.05	0	0	0	0	0.16	0
AC194905.2_FG001	NA	0	0	0	0	0	0	0	0	0	0	0	0	0	0
AC194905.2_FG003	NA	0	0	0	0	0	0	0	0	0	0	0	0	0	0
AC194912.3_FG003	NA	0	0	0	0	0	0	0	0	0	0	0	0	0	0
AC194914.3_FG002	Uncharacterized protein	9.5	10.33	6.21	16.95	12.39	15.61	27.24	20	25.01	25.86	21.56	17.09	23.33	25.63
AC194937.3_FG004	NA	0.64	0.14	1.17	0.42	0	0.25	0.24	0.3	0.78	0	0.34	0.29	0.24	0.15
AC194940.3_FG001	NA	0	0	0	0	0	0	0	0	0	0	0	0	0	0
AC194942.3_FG001	NA	0	0	0	0	0	0	0	0	0	0	0	0	0	0
AC194965.4_FG001	Uncharacterized protein	10.3	9.52	11.65	17.64	14.43	25.08	19.43	17.24	22.09	30.34	22.04	17.63	17.89	23.45
AC194965.4_FG004	Uncharacterized protein	1.3	2.12	1.99	1.66	0.54	0.64	1.25	0	1.06	2.19	2.05	1.25	0.4	1.77
AC194970.5_FG001	Putative geranylgeranyl pyrophosphate synthase 1	75.54	74.63	71.63	28.79	33.64	34.32	8.94	21.37	12.5	12.39	14.77	13.9	21.51	21.36
AC194970.5_FG002	NA	2.26	4.24	5.63	7.2	4.65	4.23	4.94	5.91	5.44	5.66	5.05	3.07	3.28	1.53
AC194970.5_FG004	NA	2.16	1.83	2.08	2.5	1.29	2.03	2.57	1.92	3.56	3.35	3.62	3.74	3.12	3.93
AC194970.5_FG005	Uncharacterized protein	18.86	21.69	21.15	16.29	18.45	24.93	14.3	17.84	16.99	19.22	17.37	13.26	12.56	12.87
AC194970.5_FG009	RuvB-like 2	7.86	7.21	7.69	3.27	4.54	4.01	1.5	3.35	6.56	7.1	5.63	4.29	4.7	3.65
AC194972.2_FG001	NA	0	0	0	0	0	0	0	0	0	0	0	0	0	0
AC194974.3_FG001	NA	0	0	0	0	0	0	0	0	0	0	0	0	0	0
AC194974.3_FG005	Uncharacterized protein	0.35	0.72	1.7	0.47	0.69	0.64	0.58	0.32	1.94	1.38	2.3	2.2	1.12	0.47
AC194977.2_FG004	NA	0	0	0	0	0	0	0	0	0	0	0	0	0	0
AC194980.3_FG002	NA	0	0	0	0	0	0	0	0	0	0	0	0	0	0
AC194980.3_FG005	NA	0	0	0.36	0	0	0	0	0	0	0	0	0	0	0
AC195058.3_FG003	NA	0	0	0	0	0	0	0	0	0	0	0	0	0	0
AC195135.3_FG002	NA	0	0	0	0	0	0	0	0	0	0	0	0.4	0	0
AC195138.3_FG004	NA	0	0	0	0	0	0	0	0	0	0	0	0	0	0
AC195147.3_FG001	MAB1	0	0	0	0	0	0	0	0	0	0	0	0	0	0
AC195147.3_FG008	NA	0	0	0	0.22	0	0	0	0	0	0	0	0	0	0
AC195148.3_FG001	NA	0	0	0	0	0	0	0	0	0	0	0	0	0	0
AC195154.3_FG004	NA	1.9	1.49	1.48	2.59	3.32	3.07	4.93	4.84	4.8	5.91	5.28	5.88	6.21	5.85
AC195168.2_FG004	NA	0	0	0	0	0	0	0	0	0	0	0	0	0	0
AC195172.3_FG001	Uncharacterized protein	0	0	0	0	0	0.06	0	0	0	0	0.09	0	0	0
AC195174.2_FG007	NA	0	0	0	0	0	0	0.8	0	0.5	0	0	1.94	0	0
AC195207.2_FG002	NA	0	0	0	0	0	0	0	0	0	0	0	0	0	0
AC195214.3_FG007	NA	0	0	0	0	0	0	0	0	0	0	0	0	0	0
AC195220.3_FG003	NA	0	0	0	0	0	0	0	0	0	0	0	0	0	0
AC195220.3_FG004	NA	0	0	0	0	0	0	0	0	0	0	0	0	0	0
AC195220.3_FG007	Uncharacterized protein	0	0	0	0	0	0	0	0	0	0	0	0	0	0
AC195230.2_FG003	Uncharacterized protein	0	0	0	0	0	0	0	0	0	0	0	0	0	0
AC195235.3_FG003	NA	0	0	0	0	0	0	0	0	0	0	0	0	0	0
AC195240.4_FG002	NA	0	0	0	0	0	0	0	0	0	0	0	0	0	0
AC195244.3_FG008	NA	0	0	0	0	0	0	0	0	0	0	0	0	0	0
AC195253.3_FG002	NA	0	0	0	0	0	0	0	0	0	0	0	0	0	0
AC195260.2_FG007	NA	0	0	0	0	0	0	0	0	0	0	0	0	0	0
AC195307.3_FG001	NA	0	0	0.03	0	0.36	0	0	0	0	0	0	0	0.13	0
AC195320.3_FG003	NA	0	0	0	0	0.07	0	0	0	0	0	0	0	0	0
AC195331.3_FG008	NA	0.5	0	0.58	0.55	0	0	1.45	0	0.62	0.57	1.36	0.58	0	0
AC195340.3_FG001	Tubulin alpha-3 chain	152.82	148.08	152.49	208.75	223.24	209.39	225.02	217.61	222.44	237	226.01	177.14	148.48	149.31
AC195340.3_FG002	-DH-ubiquinone oxidoreductase 23 kDa subunit	32.94	30.24	36.56	54.74	47.65	53.38	49.54	45.36	48.07	51.68	53.61	49.87	49.01	55.41
AC195340.3_FG004	Uncharacterized protein	1.95	2.39	3.15	4.38	3.11	3.21	4.84	3.38	3.67	4.55	3.12	3.54	3.77	4.91
AC195340.3_FG005	NA	0	0	0	0	0	0	0	0	0	0	0	0	0	0
AC195342.3_FG002	NA	0	0	0	0	0	0	0	0	0	0	0	0	0	0
AC195343.3_FG002	NA	0	0	0	0	0	0	0	0	0	0	0	0	0	0
AC195347.4_FG004	Putative uncharacterized protein	0	0	0	7.79	0	0.18	30.44	22.83	33.42	37.33	31.18	33.89	31.63	40.73
AC195348.3_FG004	NA	0	0	0	0	0	0	0	0	0	0	0	0	0	0
AC195351.3_FG001	NA	0.31	0.11	0	0.23	0	0	0	0.24	0	0	0	0	0	0
AC195351.3_FG003	NA	0	0	0	0	0.15	0	0	0	0	0.13	0	0	0	0
AC195367.3_FG001	NA	0	0	0	0	0	0	0	0	0	0	0	0	0	0
AC195370.3_FG004	NA	0	0	0	0	0	0	0	0	0	0	0	0	0	0
AC195378.3_FG001	NA	0	0	0	0	0	0	0	0	0	0	0	0	0	0
AC195389.3_FG001	NA	0	0.11	0.11	0	0	0	0	0	0	0	0	0	0	0
AC195402.3_FG001	NA	0	0	0	0	0	0	0	0	0	0	0	0	0	0
AC195458.3_FG001	NA	0	0	0	0	0	0	0	0	0	0	0	0	0	0
AC195484.3_FG003	NA	0	0.09	0	0.04	0.1	0	0	0	0	0	0	0	0	0
AC195485.3_FG002	NA	0	0.08	0	0	0	0	0	0	0.09	0	0.2	0.09	0	0
AC195536.3_FG006	NA	0	0	0	0	0	0	0	0	0	0	0	0	0	0
AC195545.3_FG003	NA	0	0	0	0	0	0	0	0	0	0	0	0	0	0
AC195580.2_FG010	NA	0	0	0	0	0	0	0	0	0	0	0	0	0	0
AC195587.4_FG003	NA	0.14	0.37	0.34	0.33	0.17	0.34	0.08	0.08	0	0	0	0.08	0	0.08
AC195587.4_FG004	Uncharacterized protein	0.21	0.21	0.28	0.61	0.29	1.01	1.89	1.24	3.16	2.37	3.78	3.63	3.48	3.76
AC195596.3_FG002	NA	0	0	0	0	0	0	0	0	0	0	0	0	0	0
AC195596.3_FG005	NA	0	0	0	0	0	0	0	0	0	0	0	0	0	0
AC195608.3_FG005	NA	1.12	0.46	0.16	1.07	0.7	0.69	1.35	1.31	0.95	0.6	1.71	0.32	1.41	0.47
AC195608.3_FG006	NA	0	0	0	0	0	0	0	0	0.42	0.31	0	0	0.25	0.3
AC195685.3_FG001	NA	0	0	0	0	0	0	0	0	0	0	0	0	0	0
AC195785.3_FG004	Uncharacterized protein	2.08	1.39	1.19	3.38	3.18	2.42	4.11	3.13	2.93	3.92	3.02	2.34	2.26	2.74
AC195794.3_FG002	NA	0	0	0	0	0.17	0	0	0	0	0.28	0	0	0.25	0
AC195796.3_FG001	NA	0	0	0	0	0	0	0	0	0	0	0	0	0	0
AC195798.3_FG001	NA	0	0.3	0.32	0	0	0.27	0	0	0	0	0	0	0	0
AC195806.3_FG001	NA	0	0	0	0	0.12	0.28	0	0	0.69	0.21	0.13	0.54	0.7	0.33
AC195807.3_FG004	NA	0	0	0	0.59	0	0	0.26	0	0	0	0	0.31	0	0.63
AC195825.3_FG001	NA	0	0	0	0	0	0	0	0	0	0	0	0	0	0
AC195826.2_FG006	NA	0	0	0	0	0	0	0	0	0	0	0	0	0	0
AC195860.3_FG002	NA	0	0	0	0	0.13	0	0.09	0	0	0	0	0	0	0
AC195860.3_FG005	NA	0	0.32	0	0.32	0	0	0	0	0	0	0	0	0	0
AC195860.3_FG006	Uncharacterized protein	10.84	10.76	9.53	2.71	5.44	5.35	1.05	3.23	4.57	2.7	4.53	3.54	3.78	2.89
AC195864.3_FG017	NA	0.41	1.19	1.23	1.18	0.81	0.9	0	0.2	0.22	0.54	0.12	0.09	0	0.07
AC195864.3_FG020	NA	0	0	0	0	0	0	0	0	0	0	0	0	0	0
AC195874.2_FG002	AP-2 complex subunit sigma	17.87	22.42	21.53	46.66	35.53	31.58	35.39	39.36	35.62	34.83	33.53	27.79	28.28	24.99
AC195914.2_FG002	NA	0	0.29	0.45	0.15	0.34	0	0.26	0.5	0.34	0.24	0.99	0.7	0.29	0.4
AC195914.2_FG003	NA	1.27	1	1.94	0.23	0.53	0.9	1.35	0.99	1.73	1.27	1.24	2.04	1.05	2.06
AC195920.3_FG006	NA	0	0	0	0	0	0	0	0	0	0	0	0	0	0
AC195946.3_FG003	NA	0	0	0	0	0	0	0	0	0	0	0	0	0	0
AC195954.3_FG001	NA	0.22	0.47	0.25	0	0	0	0	0.25	0	0.24	0	0	0.4	0.25
AC195957.3_FG003	NA	0.31	0.68	0	0.34	0	0	1.2	0.36	0	0.35	0	0	0	0.36
AC195959.2_FG004	NA	0	0	0	0	0	0	0	0	0	0	0	0	0	0
AC195980.2_FG004	NA	0.92	0.9	0.45	0.38	0.76	0.85	0.54	1.12	0.86	1.03	1.3	0.5	0.57	0.56
AC195989.3_FG004	NA	0	0	0	0	0	0	0	0	0	0	0	0	0	0
AC195995.3_FG006	NA	0	0	0	0	0	0	0	0	0	0	0	0	0	0
AC195995.3_FG008	NA	0	0	0	0	0	0	0	0	0	0	0	0	0	0
AC195999.3_FG005	NA	0	0	0	0.06	0	0	0	0	0.06	0	0	0	0	0.13
AC196002.2_FG002	NA	0	0	0	0	0	0	0	0	0	0	0	0	0	0
AC196008.1_FG001	NA	0	0	0	0.13	0	0	0	0	0	0.13	0	0	0.21	0
AC196008.1_FG004	NA	0	0	0.16	0	0	0	0	0	0	0	0	0	0	0
AC196009.2_FG008	NA	0	0	0	0	0	0	0	0	0	0	0	0	0	0
AC196018.3_FG003	NA	0	0	0	0	0	0	0	0	0	0	0	0	0	0
AC196019.3_FG001	NA	0	0	0	0	0	0	0	0	0	0	0	0	0	0
AC196025.3_FG001	NA	0	0	0	0	0	0	0	0	0	0	0	0	0	0
AC196025.3_FG002	NA	0	0	0	0	0	0	0	0	0	0	0	0	0	0
AC196025.3_FG008	NA	0	0	0	0	0	0	0	0	0	0	0	0	0	0
AC196025.3_FG009	NA	0	0	0	0	0	0	0	0	0	0	0	0	0	0
AC196025.3_FG010	NA	0	0	0	0	0	0	0	0	0	0	0	0	0	0
AC196025.3_FG011	NA	0	0	0	0	0	0	0	0	0	0	0	0	0	0
AC196025.3_FG012	NA	0	0	0	0	0	0	0	0	0	0	0	0	0	0
AC196025.3_FG013	NA	0	0	0	0	0	0	0	0	0	0	0	0	0	0
AC196025.3_FG015	NA	0	0	0	0	0	0	0	0	0	0	0	0	0	0
AC196035.3_FG002	NA	0	0	0	0	0	0	0	0	0	0	0	0	0	0
AC196043.3_FG005	NA	2.22	2.02	1.92	0.81	0.69	1.27	1.96	0.65	1.14	0.21	0.75	0.21	0.69	0.87
AC196048.2_FG001	NA	0	0	0	0	0	0	0	0	0	0	0	0	0	0
AC196059.3_FG003	NA	55.2	57.06	48.09	15.46	27.23	23.58	5.28	14.99	8.53	9.29	10.09	12.87	16.27	12.54
AC196065.3_FG001	NA	0	0	0	0	0	0	0	0	0	0	0	0	0	0
AC196066.3_FG003	NA	10.83	9.85	9.14	8.1	8.38	10.62	8.17	5.29	5.74	6.95	5.94	7.14	7.13	6.57
AC196082.3_FG001	NA	0	0	0	0	0	0	0	0	0	0	0	0	0	0
AC196090.3_FG006	Putative subtilase family protein	0.91	1.36	0.91	0.45	0.57	1.1	0.36	0.73	0.26	0.56	0.84	0.48	1.31	0.83
AC196096.3_FG005	NA	0	0	0	0	0	0	0	0	0	0	0	0	0	0
AC196105.3_FG002	NA	0	0	0	0	0	0	0	0	0	0	0	0	0	0
AC196106.2_FG001	NA	0	0	0	0	0	0	0	0	0	0	0	0	0	0
AC196110.4_FG004	NA	0	0	0	3.02	0.25	0.58	2.46	2.07	0.49	4	2.13	3.42	3.29	1.84
AC196123.3_FG001	NA	0	0	0	0	0	0	0	0	0	0	0	0	0	0
AC196130.3_FG002	NA	0	0	0	0	0	0	0	0	0	0	0	0	0	0
AC196135.3_FG006	NA	0	0	0	0	0	0	0	0	0	0.16	0	0	0	0
AC196143.2_FG003	NA	0	0	0	0	0	0	0	0	0	0	0	0	0	0
AC196154.3_FG014	NA	0	0	0	0.32	0	0.29	0	0	0	0	0	0	0	0
AC196154.3_FG018	NA	0	0	0	0	0	0	0	0	0	0	0	0	0	0
AC196156.3_FG003	Putative uncharacterized protein	0	0	0	0	0	0	0	0	0	0	0	0	0	0
AC196158.3_FG002	NA	0.22	0.2	0.17	0.08	0	0	0	0	0.09	0	0	0	0	0
AC196161.3_FG002	NA	0	0	0	0	0	0	0	0	0	0	0	0	0	0
AC196161.3_FG004	NA	0	0	0	0	0	0	0	0	0	0	0	0	0	0
AC196170.2_FG003	NA	0	0	0	0	0	0	0	0	0	0	0	0	0	0
AC196171.6_FG002	NA	0.72	0.22	0.12	0	0.51	0	0	0.12	0.13	0.12	0.67	0.36	0.76	0
AC196202.3_FG007	NA	0.15	0.32	0.17	0	0	0	0	0	0	0	0	0	0	0.17
AC196206.3_FG007	NA	0	0	0.18	0	0	0.16	0.31	0	0.59	0.18	0	0	0	0.19
AC196212.3_FG001	NA	0	0	0	0	0	0	0	0	0	0	0	0	0	0
AC196213.3_FG001	NA	0	0	0	0	0	0	0	0	0	0	0	0	0	0
AC196259.2_FG010	NA	1.13	1.01	1.8	2.81	0.8	1.97	2.02	2.1	2.31	1.82	2.61	2.71	0.49	0.99
AC196262.4_FG006	NA	0	0	0	0	0	0	0	0	0	0	0	0	0	0
AC196278.2_FG003	Uncharacterized protein	1.09	0.93	1.54	1.2	1.82	0.48	0.93	0.28	0.3	1.1	1.32	0.7	0.45	0.71
AC196278.2_FG004	Uncharacterized protein	0.32	0.12	0.24	0.12	0.4	0	0.1	0	0.26	0	0.14	0.25	0.2	0.37
AC196278.2_FG005	NA	0	0	0	0	0	0	0	0	0	0	0	0	0	0
AC196290.3_FG007	NA	0	0	0	0	0	0	0	0	0	0	0	0.06	0.09	0
AC196394.3_FG002	NA	0	0	0	0	0	0	0	0	0	0	0.26	0	0	0
AC196395.3_FG001	NA	0.12	0	0	0	0	0.11	0	0	0	0	0	0	0	0
AC196412.3_FG001	Uncharacterized protein	0	0	0	0	0	0	0	0.07	0	0	0	0	0	0
AC196417.3_FG008	NA	0	0	0	0	0	0	0	0	0	0	0	0	0	0
AC196420.4_FG002	NA	0	0	0	0	0	0	0	0	0	0	0	0	0	0
AC196426.3_FG007	Uncharacterized protein	13.08	13.59	15.22	23.91	19.48	21.04	25.85	23.51	24.28	24.54	27.6	24.67	24.9	22.87
AC196431.2_FG001	NA	0	0	0	0	0	0	0	0	0	0	0	0	0	0
AC196432.3_FG007	NA	0	0	0	0	0	0	0	0	0	0	0	0	0	0
AC196436.3_FG002	NA	0	0	0	0	0	0	0	0	0	0	0	0	0	0
AC196437.3_FG001	Uncharacterized protein	0	0	0	0	0	0	0	0	0	0	0	0	0	0
AC196439.3_FG002	NA	0	0	0	0	0	0	0	0	0	0	0	0	0	0
AC196465.3_FG002	NA	0	0.18	0.37	0	0.21	0.05	0	0	0.2	0.39	0	0.05	0.83	0
AC196465.3_FG006	Uncharacterized protein	5.03	4.35	5.16	3.26	2.88	4.05	2.95	3.8	5.42	4.86	4.82	4.12	5.28	4.94
AC196470.3_FG007	NA	0	0	0	0	0	0	0	0	0	0	0	0	0	0
AC196475.3_FG004	Caffeic acid 3-O-methyltransferase	123.77	118.85	100.07	559.46	682.36	540.79	516.96	470.87	423	578.44	559.11	369.6	420.99	461.08
AC196475.3_FG005	Putative -C domain transcription factor superfamily protein	15.86	16.29	37.63	24.18	20.63	19.68	26.37	25.04	26.53	29.38	24.52	26.66	26.79	26.12
AC196488.3_FG007	NA	0	0	0	0	0	0	0	0	0	0	0	0	0	0
AC196489.3_FG002	60S ribosomal protein L12	61.64	60.16	43.05	72.32	76	56.44	32.06	47.75	29.6	40.75	38.86	29.99	22.94	25.5
AC196502.3_FG003	Putative O-Glycosyl hydrolase superfamily protein	0	0	0	0	0	0	0	0	0	0	0	0	0	0
AC196575.3_FG007	NA	0	0	0	0	0	0	0	0	0	0	0	0	0	0
AC196637.2_FG002	NA	1.2	0.91	0.55	0.59	0.74	0.29	0.23	0.42	0.29	0.13	0.24	0	0	0
AC196642.4_FG003	NA	0	0	0	0	0	0	0	0	0	0	0	0	0	0
AC196708.3_FG006	Uncharacterized protein	0	0	0	0	0	0.23	0.45	0	0	0	0	0	0	0
AC196709.3_FG001	NA	0	0	0	0	0	0	0	0	0	0	0	0	0	0
AC196710.3_FG013	NA	0	0	0	0	0	0	0	0	0	0	0	0	0	0
AC196714.3_FG004	NA	0	0	0	0	0	0	0	0	0	0	0	0	0	0
AC196719.3_FG002	NA	0.32	1.84	0	0.38	0	0.27	0	1.88	0	0.88	0	0	0	0.48
AC196726.2_FG001	NA	0	0	0	0	0	0	0	0	0	0.41	0	0	0	0
AC196728.3_FG003	NA	0	0	0	0	0	0	0	0	0	0	0	0	0	0
AC196779.3_FG003	Uncharacterized protein	0.42	1.02	0.83	0.45	0.39	0.31	0.6	0.36	0	0.35	0.56	0.48	0	0.49
AC196780.4_FG003	NA	0.35	0.38	0	0	0	0	0	0	0	0	0	0	0	0
AC196789.3_FG001	NA	0	0	0	0	0	0	0	0	0	0	0	0	0	0
AC196795.4_FG009	NA	0	0	0	0	0	0	0	0	0	0	0	0	0	0
AC196954.2_FG012	NA	1.1	0.68	0.36	0	0	0.31	0.45	0.37	0	0	0	0	0	0
AC196956.3_FG003	NA	0	0	0	0	0	0	0	0	0	0	0	0	0	0
AC196957.3_FG005	NA	0	0	0	0	0	0	0	0	0	0	0	0	0	0
AC196961.2_FG003	Histone H4	0	0.65	0	0.33	0.37	0.59	1.73	0.35	0.37	0.67	0.81	1.04	4.44	3.5
AC196961.2_FG004	NA	0	0	0	0	0	0	0	0	0	0	0	0	0	0
AC196972.3_FG009	Uncharacterized protein	0	0	0	0	0	0	0	0	0	0	0	0	0	0
AC196974.3_FG008	NA	0	0.15	0	0	0.34	0.66	0.26	0.63	0.5	0.3	0	0.16	0	0.16
AC196978.5_FG002	NA	0	0	0.2	0.46	0.08	0.49	0.44	0	0	1.38	0	0	0	0.03
AC196978.5_FG007	Putative peptidyl-prolyl cis-trans isomerase family protein	0	0	0	0	0	0	0	0	0	0	0	0	0	0
AC196984.3_FG001	NA	0	0	0	0	0	0	0	0	0	0	0	0	0	0
AC197013.3_FG003	NA	2.52	5.47	1.45	3.78	1.18	3.08	4.83	5.15	5.42	7.09	9.36	7.28	9.34	7.72
AC197021.3_FG004	NA	0	0	0	0	0	0	0	0	0	0	0	0	0	0
AC197029.3_FG001	NA	0	0	0	0	0	0	0	0	0	0	0	0	0	0
AC197029.3_FG003	NA	5.02	4.52	4.39	4.3	4.49	4.28	6.51	4.98	7.93	4.92	8.13	4.15	6.08	7.79
AC197038.3_FG001	NA	0	0	0	0	0	0	0	0	0	0	0	0	0	0
AC197041.3_FG001	NA	0	0	0	0	0	0	0	0	0	0	0	0	0	0
AC197047.3_FG001	NA	1	1.46	1.15	0.18	0.21	0.33	0	0.39	0	0	0.45	0.39	0	0.39
AC197054.3_FG002	NA	0	0	0	0	0	0	0	0	0	0	0	0	0	0
AC197055.3_FG003	NA	0	0	0	0	0	0	0	0	0	0	0	0	0	0
AC197056.3_FG002	NA	0	0.22	0	0	0	0	0	0	0	0	0	0	0.76	0
AC197056.3_FG005	NA	1.47	2.87	2.32	3.13	2.31	2.47	2.37	2.89	3.31	3.05	3.11	2.73	3.02	2.69
AC197082.3_FG004	NA	0	0	0	0	0	0	0	0	0	0	0	0	0	0
AC197082.3_FG005	NA	0	0	0	0	0	0	0	0	0	0	0	0	0	0
AC197109.3_FG004	NA	0	0	0	0	0	0	0	0	0	0	0	0	0	0
AC197118.3_FG005	Antigenic determi-nt of rec-A protein	0	0	0	0	0	0	0.65	0	0	0	0	0	0	0
AC197122.3_FG003	NA	4.96	3.32	4.23	3.99	3.8	5.93	7.53	5.41	8.61	9.36	10.36	7.49	5.99	9.47
AC197124.3_FG002	NA	0	0	0	0	0	0	0	0	0	0	0	0	0	0
AC197124.3_FG004	NA	0	0	0	0	0	0	0	0	0	0	0	0	0	0
AC197140.2_FG001	NA	0	0	0	0	0	0	0	0	0	0	0	0	0	0
AC197143.3_FG007	NA	0	0	0	0	0	0	0	0	0	0	0	0	0	0
AC197143.3_FG010	NA	0	0	0	0	0	0	0	0	0	0	0	0	0	0
AC197145.4_FG001	NA	0	0	0	0	0	0	0	0	0	0	0	0	0	0
AC197146.3_FG001	Uncharacterized protein	0.05	0	0	0.11	0.06	0.05	0.25	0.12	0.06	0.12	0.42	0.12	0.66	0
AC197146.3_FG002	Putative MYB D--binding domain superfamily protein	0.11	0.58	0.12	1.17	0.67	0.32	0.62	0.75	0.53	0.97	1.74	0.37	0.8	1.88
AC197150.3_FG003	NA	0.03	0	0	0	0.04	0	0.03	0	0	0.04	0.05	0	0	0.04
AC197164.4_FG002	NA	0	0	0	0	0	0	0	0	0	0	0	0	1.09	1.95
AC197230.3_FG001	NA	0	0	0	0	0	0	0	0	0	0	0	0	0	0
AC197242.3_FG001	NA	0	0	0	0	0	0	0	0	0	0	0	0	0	0
AC197246.3_FG001	Ras-related protein ARA-4	3.3	1.72	4.12	27.94	27.72	11.39	17.78	19.3	13.6	10.18	11.65	9.47	5.59	8.22
AC197246.3_FG003	60S ribosomal protein L32	11.85	10.36	9.61	5.59	6.08	6.37	2.68	6.79	4	8.38	9.17	8.07	6.47	4.35
AC197265.3_FG005	NA	0	0	0	0	0	0	0	0.23	0	0	0	0	0	0.23
AC197267.3_FG001	NA	0	0	0	0	0	0	0	0	0	0	0	0	0	0.38
AC197274.4_FG010	NA	0.2	0	0	0	0.5	0.12	0.19	0	0	0	0.27	0	0.33	0.23
AC197340.3_FG003	NA	0	0	0	0	0	0	0	0	0	0	0	0	0	0
AC197340.3_FG004	NA	0	0	0	0	0	0	0	0	0	0	0	0	0	0
AC197347.3_FG003	NA	0	0	0	0	0	0	0	0	0	0	0	0	0	0
AC197355.3_FG001	NA	0	0	0	0	0	0	0	0	0	0	0	0	0	0
AC197373.4_FG005	NA	0	0	0	0	0	0	0	0	0	0	0	0	0	0
AC197376.3_FG001	NA	0	0	0	0	0	0	0	0	0	0	0	0	0	0
AC197377.3_FG001	NA	0.29	0.79	1.83	0.63	0.18	0.28	0.83	0.34	0.71	0.65	0.98	1.17	0.54	1.02
AC197377.3_FG004	NA	0	0	0	0	0	0	0	0	0	0	0	0	0	0
AC197387.3_FG004	NA	9.62	12	9.73	5.71	6.19	3.44	2.82	6.49	5.65	2.89	6.67	7.09	5.22	5.64
AC197427.3_FG003	NA	0	0	0	0	0	0	0	0	0	0	0	0	0	0
AC197432.4_FG001	NA	0	0	0	0	0	0	0	0	0	0	0	0	0	0
AC197477.3_FG002	NA	0	0	0	0	0	0	0	0	0	0	0	0	0	0
AC197526.3_FG003	NA	0	0	0	0	0	0	0	0	0	0	0	0	0	0
AC197541.3_FG009	NA	0	0	0	0	0	0	0	0	0	0	0	0	0	0
AC197544.3_FG002	NA	0	0	0	0	0	0	0	0	0	0.07	0	0	0	0
AC197545.3_FG002	NA	4.16	4.04	4.27	3.75	4.36	3.21	1.89	2.73	4.04	2.55	3.75	2.11	2.71	1.88
AC197555.3_FG008	D--damage-repair/toleration protein DRT102	18.4	17.59	15.68	11.28	11.97	12.38	15.73	14.42	12.94	15.49	15.87	7.96	12.94	10.87
AC197575.3_FG008	NA	0	0	0	0	0	0	0	0	0	0	0	0	0	0
AC197577.2_FG002	Uncharacterized protein	0	0	0	0	0	0	0	0	0	0	0	0	0	0
AC197578.4_FG001	Glycosyl hydrolase family protein	1.13	1.29	0.83	0.84	1.02	1.71	1.48	1.5	1.64	2.03	2.02	0.95	3.24	1.5
AC197583.2_FG003	NA	0	0	0	0	0	0	0	0	0	0	0	0	0	0
AC197595.3_FG001	NA	0	0	0	0	0	0	0	0	0	0	0	0	0	0
AC197672.3_FG002	Uncharacterized protein	19.57	17.1	18.73	9.83	14.74	13.58	2.1	7.65	3.57	3.68	4.24	6.46	7.08	5.37
AC197697.3_FG001	NA	0	0	0	0	0	0	0	0	0	0	0	0	0	0
AC197699.3_FG002	NA	0	0.05	0	0	0	0	0	0	0.06	0.05	0	0	0	0
AC197699.3_FG003	Uncharacterized protein	2.39	1.67	2.28	5.59	4.34	4.6	5.9	5.23	5.67	7.28	6.54	5.65	5.45	5.6
AC197699.3_FG005	NA	0	0	0	0	0	0	0	0	0	0	0	0	0	0
AC197699.3_FG006	NA	0	0	0	0	0	0	0	0	0	0	0	0	0	0
AC197699.3_FG008	NA	0	0	0	0	0	0	0	0	0	0	0	0	0	0
AC197699.3_FG009	NA	0	0	0	0	0	0	0	0	0	0	0	0	0	0
AC197699.3_FG010	NA	0	0	0	0	0	0	0	0	0	0	0	0	0	0
AC197705.4_FG001	Pyruvate decarboxylase isozyme 1	2.6	2.89	5.16	198.17	184.9	139.96	223.78	196.76	127.65	129.91	116.95	112.59	83.16	70.23
AC197705.4_FG003	PEBP (phosphatidylethanolamine-binding protein) family protein	0	0	0	0.58	0	0.17	0.34	0.83	0	0	0.24	0.62	0.33	2.29
AC197705.4_FG004	Uncharacterized protein	0	0	0	0	0	0	0	0	0	0	0	0	0	0
AC197705.4_FG006	Putative RING zinc finger domain superfamily protein	6.44	5.41	6.36	7.97	7.04	6.7	7.87	8.79	8.62	9.36	9.41	8.11	9.12	7.66
AC197705.4_FG007	Uncharacterized protein	21.4	19.11	19.24	8.9	12.79	12.94	10.25	12.69	14.15	13.42	13.89	10.24	12.69	10.96
AC197705.4_FG008	NA	0	0	0	0	0	0	0	0	0	0	0	0	0	0
AC197705.4_FG011	UDP-glucose pyrophosphorylase 3	24.32	25.2	22.35	8.44	12.67	13.59	3.69	7.96	4.33	5.89	5.2	5.94	8.62	8.11
AC197714.3_FG004	NA	0.25	0.55	0	0	0	0.25	0.24	0	0.93	0.28	0	0	0.93	0
AC197717.3_FG002	Ninja-family protein 1	0.95	1.29	1.72	2.25	2.36	2.79	4.25	4.16	3.6	4.63	5.45	5.3	7.63	6
AC197718.3_FG002	NA	0	0	0	0	0	0	0	0	0	0	0	0	0	0
AC197738.3_FG007	NA	0	0	0	0	0	0	0	0	0	0	0	0	0	0
AC197757.3_FG002	NA	0	0	0	0	0	0	0	0	0	0	0	0	0	0
AC197757.3_FG003	Uncharacterized protein	0	0	0	0	0	0	0	0	0	0	0	0	0	0
AC197758.3_FG004	Uncharacterized protein	0	0.3	0	0.1	0.23	0.37	0.9	0.66	16.77	11.88	11.45	24.52	22.96	20.34
AC197764.4_FG003	NA	0	0	0.54	15.23	21.65	13.64	10.82	9.88	10.4	4.58	8.68	14.85	7.26	6.4
AC197770.3_FG002	NA	0	0	0	0.17	0	0	0.15	0	0.19	0.34	0.21	0.53	0	0
AC197771.3_FG001	NA	0.2	0.11	0.12	0.33	0.12	0.1	0	0	0	0.23	0	0	0.19	0.23
AC197783.3_FG005	Uncharacterized protein	0	0	0	0	0	0	0	0	0	0	0	0	0	0
AC197835.3_FG001	NA	0	0	0	0	0	0	0	0	0	0	0	0	0	0
AC197837.3_FG003	NA	0	0	0	0	0	0	0	0	0	0	0	0	0	0
AC197901.3_FG003	NA	0	0	0	0	0	0	0	0	0	0	0	0.63	0.51	0
AC197903.4_FG001	NA	0	0	0	0	0	0	0	0	0	0	0	0	0	0
AC197909.3_FG002	NA	0	0	0	0	0	0	0	0	0	0	0	0	0	0
AC198019.2_FG004	NA	0	0	0	0	0	0	0	0	0	0	0	0	0	0
AC198025.3_FG001	NA	0.33	0.54	0.57	0.18	0.21	0.32	0.32	0	0.2	0	0	0.19	0	0.19
AC198081.2_FG001	NA	0	0	0	0	0	0	0	0	0	0	0	0	0	0
AC198081.2_FG005	NA	0	0	0	0	0	0	0	0	0	0	0	0	0	0
AC198122.3_FG002	NA	0	0	0	0	0	0	0	0	0	0	0	0	0	0
AC198169.4_FG004	P-loop containing nucleoside triphosphate hydrolases superfamily protein	57.58	55.89	57.82	34.81	37.17	42.3	19	29.77	21.1	19.97	20.29	20.63	23.42	23.92
AC198174.4_FG001	NA	0	0	0	0	0	0	0	0.06	0	0	0	0.06	0	0
AC198179.4_FG001	Uncharacterized protein	0	0	0	0	0	0	0	0	0	0	0	0	0	0
AC198179.4_FG002	Uncharacterized protein	0	0	0	0	0	0	0	0	0	0	0.14	0	0	0
AC198206.5_FG001	D-arabinono-1,4-lactone oxidase family protein	1.01	0.7	1.41	0.52	0.93	0.68	1.02	0.56	1.25	2.16	1.3	1.42	2.47	2.68
AC198208.3_FG002	NA	0	0	0	0	0	0	0	0	0	0	0	0	0	0
AC198223.3_FG001	NA	0	0.32	0	0	0	0	0	0	0	0	0	0	0	0
AC198229.4_FG002	NA	0	0	0	0	0	0	0	0	0	0	0	0	0	0
AC198230.4_FG003	NA	0	0	0	0	0	0	0	0	0	0	0	0	0	0
AC198291.3_FG001	NA	0	0	0	0	0	0	0	0	0	0	0	0	0	0
AC198324.3_FG003	Uncharacterized protein	0	0	0	0	0	0	0	0	0	0	0	0	0	0
AC198352.4_FG005	NA	0	0	0	0	0	0	0	0	0	0.22	0	0	0	0
AC198353.5_FG001	NA	95.34	91.9	123.3	15.25	19.72	29.09	6.27	17.62	21.94	12.24	14.02	24.92	49.04	37.94
AC198353.5_FG004	NOL1/NOP2/sun family protein / antitermi-tion NusB domain-containing protein	16.15	15.73	16.88	8.87	9.45	11.42	5.21	8.59	8.18	6.11	8.36	6.21	9.52	7.63
AC198357.3_FG002	NA	0	0	0	0	0	0	0	0	0	0	0	0	0	0
AC198361.3_FG004	Uncharacterized protein	26.22	26.16	26.98	14.96	15.39	15.66	13	16.32	17.26	19.99	18.7	23.05	20.59	20.99
AC198366.3_FG004	Uncharacterized protein	0.06	0.13	0.21	0.27	0	0.06	0.29	0.29	0.45	0.48	0.66	0.71	0.8	0.5
AC198371.3_FG003	NA	0	0	0	0	0	0	0	0	0	0	0	0	0	0
AC198371.3_FG011	NA	0	0	0	0	0	0	0	0	0	0	0	0	0	0
AC198379.3_FG006	NA	0	0	0	0	0	0	0	0	0	0	0	0	0	0
AC198380.3_FG001	NA	0.1	0.11	0.11	0.11	0.12	0.19	0.09	0	0.24	0	0	0.23	0	0.11
AC198382.3_FG001	NA	0	0	0	0	0	0	0	0	0	0	0	0	0	0
AC198386.3_FG001	NA	0	0	0.23	0	0	0	0	0	0	0	0	0	0.38	0
AC198393.3_FG001	NA	0	0	0	0	0	0	0	0	0	0	0	0	0	0
AC198398.3_FG003	NA	0	0	0	0	0	0	0	0	0	0	0	0	0	0
AC198403.3_FG001	Putative AP2/EREBP transcription factor superfamily protein	0.29	0.32	0.34	0.48	0	1	0.14	0.68	0.18	0	0	0.17	0	0.34
AC198414.2_FG001	NA	0	0	0	0	0	0	0	0	0	0	0	0	0	0
AC198418.3_FG005	Nucleolar R- helicase 2	144.97	138.5	151.17	39.71	68.1	65.34	5.22	32.36	18.06	19.56	18.92	30.91	45.15	36.48
AC198421.3_FG003	NA	0	0	0	0	0	0	0	0	0	0	0	0	0	0
AC198479.3_FG007	NA	0	0	0	0	0	0	0	0	0	0	0	0	0	0
AC198481.3_FG004	NA	14.71	14.15	15.29	11.84	11.75	14.38	10.66	12.74	24.33	21.62	19.64	20.63	24.01	20.43
AC198490.3_FG003	NA	0	0	0	0	0	0	0	0	0	0	0	0	0	0
AC198494.3_FG002	NA	0	0	0	0.11	0	0.09	0.09	0.11	0	0	0.13	0.22	0.36	0.9
AC198506.3_FG001	Uncharacterized protein	0	0	0	0	0	0	0	0	0	0	0	0	0	0
AC198509.3_FG004	NA	0	0	0	0	0	0	0	0	0	0	0	0	0	0
AC198509.3_FG005	NA	0	0	0	0	0	0	0	0	0	0	0	0	0	0
AC198510.5_FG002	NA	0	0	0	0	0	0	0	0	0	0	0	0	0	0
AC198515.3_FG011	Uncharacterized protein	0	0	0	0	0	0	0	0	0	0	0	0	0	0
AC198518.3_FG002	SAM domain family protein	0	0	0	0	0	0.16	0	0	0	0	0	0	0	0
AC198518.3_FG003	NA	14.89	12.04	13.74	16.59	14.74	17.61	16.61	16.46	17.91	18.32	17.02	14.08	17.12	12.3
AC198518.3_FG005	NA	0	0	0	0	0	0	0	0	0	0	0	0	0	0
AC198597.4_FG001	NA	0	0	0	0	0	0	0	0	0	0	0	0	0	0
AC198605.3_FG005	NA	0	0	0	0	0	0	0	0	0	0	0	0	0	0
AC198691.3_FG005	NA	0	0	0	0	0	0	0	0	0	0	0	0	0	0
AC198699.3_FG004	Uncharacterized protein	0	0	0	0	0	0	0	0	0	0	0	0	0	0
AC198700.2_FG004	NA	0	0.23	0	0.12	0.13	0.41	0.2	0.62	0	0.24	0.71	0.12	0.78	0.61
AC198721.3_FG002	NA	0	0	0	0	0	0	0	0	0	0	0	0	0	0
AC198723.4_FG002	NA	0	0	0.11	0	0	0	0	0	0	0	0	0	0	0
AC198723.4_FG003	NA	0	0	0	0	0	0	0	0	0	0	0	0	0	0
AC198725.4_FG004	NA	0.66	1.19	0.42	0.96	0.64	0.71	0.77	0.85	0.99	0.58	0.49	0.51	0.14	0.26
AC198725.4_FG007	Uncharacterized protein	0.91	1	1.57	4.28	3.84	3.52	4.49	3.67	3.58	3.81	3.08	2.88	3.24	2.88
AC198725.4_FG009	Uncharacterized protein	0.62	0.58	0.81	37.25	35.73	16.68	67.19	33.32	47.98	27.63	27.34	30.93	21.61	30.52
AC198743.3_FG008	NA	0	0	0	0	0	0	0	0	0	0	0	0	0	0
AC198744.3_FG004	NA	0	0	0	0	0	0	0	0	0	0	0	0	0	0
AC198752.4_FG004	NA	0	0	0	0	0	0	0	0	0	0	0	0	0	0
AC198766.3_FG005	NA	0	0	0	0	0	0	0	0	0	0	0	0	0	0
AC198773.3_FG003	NA	0	0	0	0	0	0	0	0	0	0	0	0	0	0
AC198781.3_FG002	NA	0	0	0	0	0	0	0	0	0	0	0	0	0	0
AC198787.3_FG001	NA	0	0	0	0	0	0	0	0	0	0	0	0	0	0
AC198787.3_FG004	NA	0	0	0	0	0	0	0	0	0	0	0	0	0	0
AC198787.3_FG009	NA	0	0	0	0	0	0	0	0	0	0	0	0	0	0
AC198871.3_FG002	NA	0	0	0	0	0	0	0.04	0	0	0	0	0.05	0	0
AC198901.4_FG004	NA	0	0	0	0	0	0	0	0.19	0	0	0	0	0	0
AC198923.4_FG002	NA	0.2	0	0	0.22	0	0	0.19	0	0	0	0	0.23	0	0
AC198937.4_FG003	Uncharacterized protein	3.93	3.92	3.26	14.34	15.12	7.38	8.92	7.03	6.86	6.28	2.07	6.32	6.89	7.15
AC198937.4_FG005	Putative -C domain transcription factor superfamily protein	0	0	0	0	0	0	0	0	0	0	0	0	0	0
AC198940.4_FG008	NA	0	0	0	0	0	0	0	0	0	0	0	0	0	0
AC198979.4_FG009	NA	0	0	0	0	0	0	0	0	0	0	0	0	0	0
AC198981.4_FG001	NA	0	0	0	0	0	0	0	0	0	0	0	0	0	0
AC198982.3_FG006	NA	15.33	13.02	15.35	9.47	7.41	6.12	2.35	3.06	6.14	2.75	1.61	3.38	2.65	4.17
AC198993.3_FG004	NA	0	0	0	0	0	0	0	0	0	0	0	0	0	0
AC198995.3_FG003	NA	0	0	0	0	0	0	0	0	0	0	0	0	0	0
AC199001.3_FG005	Uncharacterized protein	6.67	5.01	7.66	5.56	5.83	6.67	7.59	6.91	8.63	9.29	10.42	7.8	9.44	7.71
AC199005.2_FG003	NA	0	0	0	0	0	0	0	0	0	0	0	0	0	0
AC199039.3_FG003	Uncharacterized protein	0.14	0.16	0.25	0.23	0.36	0.42	0.21	0.25	0.09	0	0.19	0.17	0	0.08
AC199043.2_FG002	NA	0	0	0	0	0	0.71	1.39	0	0.45	4.08	2.45	0.42	0.67	0.42
AC199054.3_FG003	NA	0	0	0	0	0	0	0	0	0	0	0	0	0	0
AC199054.3_FG007	NA	0	0	0	0	0	0	0	0	0	0	0	0	0	0
AC199058.2_FG001	NA	0	0.25	0	0	0	0	0	0.8	0	0	0.47	0	0	0
AC199067.2_FG004	NA	1.03	2.56	2.53	2.25	1.28	2.59	2.4	2.58	2.17	3.81	3.98	2.04	3.27	4.12
AC199068.2_FG017	Uncharacterized protein	0.06	0	0	0.3	0.35	0.22	0.32	0.32	0	0.19	0.23	0.19	0	0.06
AC199175.2_FG003	NA	0	0	0	0	0	0	0	0	0	0	0	0	0	0
AC199175.2_FG006	NA	0	0	0	0	0	0	0	0	0	0	0	0	0	0
AC199182.3_FG003	NA	0	0	0	0	0	0	0	0	0	0	0	0	0	0
AC199183.3_FG001	NA	0	0	0	0	0	0	0	0	0	0	0	0	0	0
AC199194.3_FG002	NA	0	0	0	0	0	0	0	0	0	0	0	0	0	0
AC199198.3_FG002	NA	0	0	0	0	0	0	0	0	0	0	0.36	0	0	0
AC199198.3_FG003	NA	0.26	0	0.3	0	0	0	0	0	0	0	0	0	0	0
AC199204.3_FG002	NA	0	0	0	0	0	0	0	0	0	0	0	0	0	0
AC199217.3_FG004	NA	0	0	0	0	0	0	0	0	0	0	0	0	0	0
AC199315.4_FG001	Protein transport protein Sec61 beta subunit	2.66	2.48	3.05	1.66	4.26	3.72	11.67	4.44	2.34	8.56	4.62	7.03	4.23	5.33
AC199315.4_FG002	NA	0	0	0	0	0	0	0	0	0	0	0	0	0	0
AC199325.3_FG001	NA	0	0	0	0	0	0	0	0	0	0	0	0	0	0
AC199325.3_FG005	NA	0	0	0	0	0	0	0	0	0	0	0	0	0	0
AC199335.3_FG002	NA	0	0	0	0	0	0	0	0	0	0	0	0	0	0
AC199343.3_FG013	Uncharacterized protein	0	0	0	0	0	0.07	0	0	0.09	0.08	0	0	0	0
AC199355.3_FG004	NA	0	0	0	0	0	0	0	0	0	0	0	0	0	0
AC199363.4_FG003	Uncharacterized protein	3.47	1.83	1.71	3.04	3.34	3.11	3.62	2.44	4.27	4.13	3.22	2.87	2.21	3.13
AC199370.4_FG006	NA	0	0	0	0	0	0	0	0	0	0	0	0	0	0
AC199379.4_FG001	NA	0	0	0	0	0	0	0	0	0	0	0	0	0	0
AC199379.4_FG008	NA	0	0	0	0	0	0	0	0	0	0	0	0	0	0
AC199382.3_FG005	NA	0	0.21	0	0	0	0.19	0	0	0	0.22	0	0	0	0
AC199384.3_FG002	NA	0	0	0	0	0.26	0	0	0	0	0	0	0	0	0
AC199421.3_FG001	NA	0	0	0	0	0	0	0	0	0	0	0	0	0	0
AC199439.4_FG005	Uncharacterized protein	0	0	0	0	0	0	0	0	0	0	0	0	0	0
AC199479.4_FG004	NA	0	0	0	0	0	0	0	0	0	0	0	0	0	0
AC199481.3_FG001	NA	0	0	0	0	0	0	0	0	0	0	0	0	0	0
AC199487.4_FG002	NA	0	0	0	0	0	0	0	0	0	0	0.51	0	0	0
AC199487.4_FG003	NA	0	0	0	0	0	0	0	0	0	0	0	0	0	0.44
AC199488.4_FG003	NA	0	0	0	0	0	0	0	0	0	0	0	0	0	0
AC199488.4_FG004	NA	0	0	0	0	0	0	0	0	0	0	0	0	0	0
AC199492.3_FG001	NA	0	0	0	0	0	0	0	0	0	0	0	0	0	0
AC199517.4_FG001	NA	0	0	0	0	0	0	0	0	0	0	0	0	0	0
AC199517.4_FG006	NA	0	0	0	0	0	0	0	0	0	0	0	0	0	0
AC199524.3_FG002	NA	0	0	0	0	0	0	0	0	0	0	0	0	0	0
AC199526.5_FG001	NA	0	0	0	0	0	0	0	0	0	0	0	0	0	0
AC199526.5_FG002	Uncharacterized protein	47.32	63.44	49.32	2703.24	2563.35	1970.29	2839.44	2472.43	2671.4	2596.3	2477.27	2602.26	1885.51	2086.13
AC199526.5_FG003	CRS2-associated factor 2, chloroplastic	26.5	29.1	28.02	12.62	13.14	14.14	5.72	9.29	7.89	7.64	8.06	9.04	9.67	9.43
AC199541.4_FG001	Indole-3-acetate beta-glucosyltransferase	70.41	71.58	67.02	69.66	59.3	76.85	90.75	72.36	50.57	51.72	60.85	89.08	96.32	86
AC199541.4_FG002	NA	0	0	0	0	0	0	0.04	0	0	0	0	0	0.07	0
AC199541.4_FG004	NA	0	0	2.05	0	0	0	0.04	0	0	0	0	0	0.07	0
AC199541.4_FG007	Uncharacterized protein	3.52	4.14	5.28	4.6	3.96	4.95	7.96	6.18	6.15	7.68	6.22	5.91	6.43	6.11
AC199543.4_FG004	NA	0	0	0	0	0	0	0	0	0	0	0	0	0	0
AC199554.2_FG003	NA	0	0	0	0	0	0	0	0	0	0	0	0	0	0
AC199571.3_FG001	NA	0.32	0.34	0	0	0.39	0.31	0	0.18	0.39	0.18	0	0	0	0.74
AC199571.3_FG003	NA	0	0	0	0.04	0	0	0	0	0	0	0	0	0.1	0.01
AC199571.3_FG004	Putative thioredoxin superfamily protein	0.97	1.56	0.71	1.18	0.61	1.07	0.53	1.42	0.3	1.64	0.33	1.13	0.9	1.07
AC199572.3_FG005	NA	0	0	0	0	0	0	0	0	0	0	0	0	0	0
AC199577.4_FG004	NA	0	0	0	0	0	0	0	0	0	0	0	0	0	0
AC199624.4_FG007	NA	0.2	0	0	0.32	0	0	0	0.11	0	0	0	0.34	0	0
AC199632.4_FG007	NA	0	0	0	0	0	0	0	0	0	0	0.16	0.07	0	0
AC199638.4_FG001	NA	0	0	0	0	0	0	0	0	0	0	0	0	0	0
AC199701.4_FG001	NA	0	0	0	0	0	0	0	0	0	0	0	0	0	0
AC199703.3_FG003	NA	0	0	0	0	0	0	0	0	0	0	0.24	0	0.34	0.21
AC199705.3_FG006	NA	0	0	0	0	0	0	0	0	0	0	0	0	0	0
AC199705.3_FG008	NA	0.39	0	0	0	0	0	0	0	0	0	0	0	0	0
AC199728.4_FG006	NA	0	0	0	0	0	0	0	0	0	0	0	0	0	0
AC199765.4_FG008	Uncharacterized protein	10.9	9.32	9.93	62.06	45.63	35.02	75.31	59.7	48.96	43.59	47.06	52.86	47.95	51.3
AC199768.4_FG008	NA	0	0	0	0	0	0	0	0	0	0	0	0	0	0
AC199771.4_FG001	NA	0	0	0	0	0	0	0	0	0	0	0	0	0	0
AC199777.3_FG001	NA	0	0	0	0	0	0	0	0	0	0	0	0	0	0
AC199779.3_FG006	NA	0	0	0	0	0	0	0	0	0	0	0	0	0	0
AC199782.5_FG001	Uncharacterized protein	11.72	12.47	12.09	18.15	14.5	16.01	21.2	16.81	12.84	16.58	14.93	14.26	16.51	13.6
AC199782.5_FG002	Hydroxymethylglutaryl-CoA synthase	5.55	5.9	7.52	8.24	8.32	8.55	14.29	9.66	10.98	11.4	10.82	6.58	11.53	8.04
AC199782.5_FG003	NA	0.85	0.68	0.46	1.24	1.06	1.39	2.89	2.85	2.02	2.3	2.53	1.57	2.42	1.66
AC199790.4_FG013	NA	1.61	1.49	0.62	0.78	1.18	0.94	0	1.05	0.22	0.2	1.12	0	0	0.42
AC199801.4_FG005	NA	0	0	0	0	0	0	0	0	0	0	0	0	0	0
AC199810.3_FG003	Uncharacterized protein	0	0	0	0	0	0	0	0	0	0	0	0	0	0
AC199820.4_FG006	NA	0	0	0	0	0	0	0	0	0	0	0	0	0	0
AC199826.4_FG003	NA	0.11	0.37	0	0.13	0	0	0.33	0	0.42	0.26	0.31	0.26	0	0.13
AC199843.4_FG007	Uncharacterized protein	0	0	0	0	0	0	0	0	0	0	0	0	0	0
AC199857.4_FG004	NA	0	0	0	0	0	0	0	0	0	0	0	0	0	0
AC199873.4_FG002	NA	0	0	0	0	0	0	0	0	0	0	0	0	0	0
AC199875.3_FG002	NA	0	0	0	0	0	0	0	0	0	0	0	0	0	0
AC199893.4_FG002	NA	0	0	0	0	0.5	0.26	0.13	0	0	0	0.18	0	0.74	0
AC199908.4_FG002	NA	0	0	0	0	0	0	0	0	0	0	0	0	0	0
AC199911.5_FG001	Uncharacterized protein	0.23	0.13	0.4	0.13	0.29	0	0	0	0	0	0	0.13	0	0
AC199918.4_FG003	NA	0	0	0	0	0	0	0	0	0	0	0	0	0	0
AC199932.4_FG002	NA	0	0	0	0	0	0	0	0	0	0	0	0	0	0
AC199956.4_FG003	NA	0	0	0	0	0	0	0	0	0	0	0	0	0	0
AC199961.4_FG001	NA	0.05	0.1	0.11	0	0	0	0.04	0.16	0.06	0	0	0	0	0.05
AC199961.4_FG004	NA	0.04	0	0	0	0.05	0	0	0.09	0	0.04	0.05	0	0.07	0
AC200038.4_FG011	NA	0	0	0	0	0	0	0	0	0	0	0	0	0	0
AC200045.3_FG006	Uncharacterized protein	0	0	0.09	0	0.05	0.11	0.14	0.04	0	0	0.03	0.02	0	0.04
AC200047.3_FG004	NA	0	0	0	0	0	0	0	0	0	0	0	0	0	0
AC200057.4_FG006	NA	0	0	0	0	0	0	0	0	0	0	0	0	0	0
AC200057.4_FG007	NA	2.87	2.41	3.58	1.7	2.14	2.41	2.13	3.83	2.67	2.4	2.44	2.94	4.11	3.54
AC200065.5_FG009	NA	0	0	0	0	0	0	0	0	0	0	0	0	0	0
AC200069.4_FG002	NA	0	0	0	0	0	0	0	0	0	0	0	0	0	0
AC200099.4_FG003	Uncharacterized protein	0	0	0	0	0	0	0	0	0	0	0	0	0	0
AC200099.4_FG006	Putative cytochrome P450 superfamily protein	0	0.19	0	0	0	0	0	0	0	0	0	0	0	0
AC200106.4_FG003	NA	0	0	0	0	0	0	0	0	0	0	0	0	0	0
AC200112.4_FG007	NA	0	0	0	0	0	0	0	0	0	0	0	0	0	0
AC200112.4_FG008	NA	0	0	0	0.07	0	0	0	0	0	0	0	0	0	0
AC200117.3_FG004	Uncharacterized protein	0	0	0	0	0	0	0	0	0	0	0	0	0	0
AC200122.4_FG004	NA	0.19	0.42	0	0	0	0	0	0	0	0	0	0	0	0
AC200124.3_FG005	Uncharacterized protein	0	0	0	0	0	0	0	0	0	0	0	0	0	0
AC200138.3_FG003	NA	0	0	0	0	0	0	0	0	0	0	0	0	0	0
AC200143.3_FG003	NA	0	0	0	0	0	0	0	0	0	0	0	0	0	0
AC200171.2_FG001	NA	0	0	0	0	0	0	0	0	0	0	0	0	0	0
AC200178.2_FG002	NA	0	0.12	0	0.11	0.22	0.52	0	0.15	0	0.08	0.95	0.2	0.65	0
AC200178.2_FG003	NA	0	0	0.23	0	0	0	0	0.23	0	0	0	0	0	0
AC200207.2_FG001	NA	0.13	0	0	0	0	0	0	0	0.16	0	0	0	0	0
AC200209.1_FG001	NA	1.75	1.71	1.34	1.67	1.88	0.99	1.43	0.77	0.86	2	0.79	1.36	1.99	1.27
AC200210.1_FG006	NA	1.86	0.91	1.39	1.94	1.05	0.91	2.24	1.74	0.69	1.89	1.64	1.29	1.9	1.63
AC200215.3_FG002	NA	0	0	0	0	0	0	0	0	0	0	0	0	0	0
AC200225.5_FG001	NA	0	0	0	0	0	0	0	0	0	0	0	0	0	0
AC200228.4_FG001	NA	0	0	0	0	0	0	0	0	0	0	0	0	0	0
AC200234.3_FG001	NA	0	0	0	0	0	0	0	0	0	0	0	0	0	0
AC200234.3_FG006	NA	0	0	0	0	0	0	0	0	0	0	0	0	0	0
AC200240.3_FG002	NA	0	0	0	0	0	0	0	0	0	0	0	0	0	0
AC200256.3_FG003	NA	0	0	0	0	0	0	0	0	0	0	0	0	0	0
AC200287.4_FG006	NA	0	0	0	0	0	0	0	0	0	0	0	0	0	0
AC200298.4_FG001	NA	0.13	0.28	0	0.14	0	0	0	0	0	0.15	0	0	0	0
AC200490.3_FG005	NA	0	0	0	0	0	0	0	0	0	0	0	0	0	0
AC200495.3_FG001	NA	0.66	0.29	0.15	0.15	0	0	0	0	0.16	0.15	0	0	0	0.16
AC200497.4_FG015	NA	0	0	0	0	0	0	0	0	0	0	0	0	0	0
AC200535.4_FG002	NA	0	0	0	0	0	0	0	0	0	0	0	0	0	0
AC200540.3_FG002	NA	0	0	0	0	0	0	0	0	0	0	0	0	0	0
AC200565.4_FG001	NA	0	0.19	0	0	0	0	0	0	0	0	0	0	0	0
AC200622.3_FG005	NA	0	0	0	0	0	0	0	0	0	0	0	0	0	0
AC200627.3_FG005	NA	0	0	0	0	0	0	0	0	0	0	0	0	0	0
AC200725.4_FG003	NA	1.02	1.33	0.7	0.67	0.25	0.4	0.39	0.24	0.75	0.23	0	0.47	1.13	0
AC200725.4_FG008	NA	0	0	0	0	0	0	0	0	0	0	0	0	0	0
AC200739.5_FG001	NA	0	0	0.24	0	0	0	0	0	0	0.47	0	0	0	0.25
AC200753.3_FG003	C2 calcium/lipid-binding plant phosphoribosyltransferase family protein	0.55	0.47	0.8	0.32	0.04	0.54	0.42	0.44	0.72	0.52	0.98	0.54	0.59	0.27
AC200754.4_FG004	NA	0.16	0.12	0.25	0.23	0.27	0.05	0.11	0.12	0	0.31	0.07	0.06	0.1	0.13
AC200876.4_FG002	NA	0	0	0	0	0	0	0	0	0	0	0	0	0	0
AC200876.4_FG003	NA	0	0	0.11	0	0	0	0	0	0.11	0	0.12	0	0	0
AC200881.4_FG002	NA	0	0	0	0	0	0	0	0	0	0	0	0	0	0
AC200881.4_FG007	NA	0	0	0	0	0	0	0	0	0	0	0	0	0	0
AC200884.4_FG002	NA	0	0	0	0	0	0	0	0	0	0	0	0	0	0
AC200887.4_FG002	NA	0	0.2	0	0.35	0.42	0.36	0.55	0.35	0.74	1.44	0.74	0.53	0	0.55
AC200904.3_FG003	NA	0	0	0	0	0	0	0	0	0	0	0	0	0	0
AC201740.3_FG003	Uncharacterized protein	0	0	0	0	0	0	0.23	0	0	0	0	0.27	0.44	0.55
AC201767.3_FG003	NA	0	0.19	0	0	0	0	0	0	0	0	0	0	0	0
AC201769.3_FG002	NA	0	0.17	0	0	0.11	0.03	0	0.27	0.2	0	0	0	0	0
AC201791.3_FG005	NA	0	0	0	0	0	0	0	0	0	0	0	0	0	0
AC201797.4_FG006	NA	0	0	0	0	0	0	0	0	0	0	0	0	0	0
AC201798.4_FG005	NA	0	0	0	0	0	0	0	0	0	0	0	0	0	0
AC201815.4_FG001	Pentatricopeptide repeat (PPR-like) superfamily protein	1.97	1.56	1.98	1.89	2.03	1.93	0.76	1.56	0.97	1.5	1	0.4	0.64	0.69
AC201828.3_FG002	NA	0	0	0	0	0	0	0	0	0	0	0	0	0	0
AC201832.3_FG006	Uncharacterized protein	0	0	0	0	0	0	0	0	0	0	0	0	0	0
AC201888.3_FG013	NA	0	0	0	0	0	0	0	0	0	0	0	0	0	0
AC201891.3_FG001	NA	0	0	0	0	0	0	0	0	0	0	0	0	0	0
AC201898.4_FG004	NA	0	0	0	0	0	0	0	0	0	0	0	0	0	0
AC201966.3_FG001	NA	0	0	0	0	0	0	0	0	0	0	0	0	0	0
AC201969.4_FG005	NA	0	0	0	0	0	0	0.09	0	0	0.11	0	0	0	0
AC201977.3_FG005	NA	0	0	0	0	0	0	0	0	0	0	0	0	0	0
AC201985.4_FG003	NA	0	0	0	0	0	0	0	0	0	0	0	0	0	0
AC201986.3_FG002	NA	0	0	0	0	0	0	0	0	0	0	0	0	0	0
AC201995.4_FG001	NA	0	0	0	0	0	0	0	0	0	0	0	0	0	0
AC202000.4_FG006	NA	0	0	0	0	0	0	0	0	0	0	0	0	0	0
AC202011.3_FG010	NA	0.13	0.14	0.15	0.14	0.32	0	0	0	0	0	0	0	0	0
AC202015.3_FG004	NA	0	0	0	0	0	0	0	0	0	0	0	0	0	0
AC202040.4_FG002	NA	0	0	0	0	0	0	0	0	0	0	0	0	0	0
AC202041.4_FG003	NA	0	0	0	0	0	0	0	0	0	0	0	0	0	0
AC202069.3_FG002	Putative cytochrome P450 superfamily protein	0	0	0	0	0	0	0	0	0	0	0	0	0	0
AC202073.4_FG001	NA	5.5	6.25	6.7	5.84	4.61	6.44	6.71	7.59	5.86	9.16	8.78	8.37	11.28	10.08
AC202076.3_FG009	NA	0	0	0	0	0	0	0	0	0	0	0	0	0	0
AC202091.4_FG003	NA	0	0	0	0	0	0	0	0	0	0	0	0	0	0
AC202092.2_FG003	NA	0	0	0	0	0	0	0	0	0	0	0	0	0	0
AC202101.3_FG002	NA	0	0	0	0	0	0	0	0	0	0	0	0	0	0
AC202107.3_FG001	NA	0.21	0.68	0.48	0.68	0.52	0.41	0.6	0.49	0.77	0.23	1.12	1.2	0.77	0.97
AC202110.3_FG004	NA	0	0	0	0	0	0	0	0	0	0	0	0	0	0
AC202122.2_FG001	Putative cytochrome P450 superfamily protein	0	0	0	0	0	0	0	0	0	0	0	0	0	0
AC202129.3_FG001	NA	0	0.29	0	0	0	0	0	0	0	0	0	0	0	0
AC202139.3_FG008	NA	0	0	0	0	0	0	0	0	0	0	0	0	0	0
AC202144.5_FG001	NA	0	0	0	0	0	0	0	0	0	0	0	0	0	0
AC202172.3_FG004	NA	0	0	0	0	0	0	0	0	0	0	0	0	0	0
AC202178.3_FG002	NA	0	0	0	0	0	0	0	0	0	0	0	0	0	0
AC202179.3_FG004	NA	0	0	0	0	0	0	0	0	0	0	0	0	0	0
AC202179.3_FG005	NA	0	0	0	0	0	0	0	0	0	0	0	0	0	0
AC202181.3_FG010	Uncharacterized protein	0.22	0.24	0.37	0.47	0.81	0.64	0.1	0.25	0.27	0.61	0.15	0.25	0	0.51
AC202185.4_FG004	NA	1	0.1	0.83	11.3	10.5	11.01	14.8	10.38	7.81	11.02	11.4	8.49	2.02	9.64
AC202187.4_FG003	NA	0	0	0	0	0	0	0	0	0	0	0	0	0	0
AC202384.4_FG009	NA	0.1	0.11	0.6	0	0.13	0.51	0.1	0.24	0.39	0	0.14	0.12	0.58	0.12
AC202391.4_FG002	NA	0	0	0.06	0.06	0	0	0.05	0.07	0.14	0.06	0	0.06	0	0
AC202396.4_FG010	NA	1.28	0.52	0.55	0	0	0	0.9	0.19	0.59	0.9	0	0	0.6	0.38
AC202417.5_FG002	NA	0	0	0	0	0	0	0	0	0	0	0	0	0	0
AC202432.3_FG006	NA	0	0	0	0	0	0	0	0	0	0	0	0	0	0
AC202435.3_FG001	NA	0.48	1.23	0.74	9.51	10.03	9.46	19.24	10.54	17.92	13.32	17.09	19.65	10.15	6.77
AC202435.3_FG003	NA	0.37	0.39	0	0.08	0.1	0.13	0.07	0.2	0	0	0	0	0	0.07
AC202439.3_FG001	NA	7.58	5.55	4.16	2.52	1.23	3.87	2.53	2.5	1.62	1.48	2.01	1.72	1.83	2.89
AC202439.3_FG006	solute:sodium symporters	0.79	1.29	1.01	0.91	0.82	0.95	1.43	1.38	1.89	2.17	1.19	0.66	1.22	0.97
AC202526.4_FG006	NA	0	0	0	0	0	0	0	0	0	0	0	0	0	0
AC202532.4_FG006	NA	0	0	0	0	0	0	0	0	0	0	0	0	0	0
AC202534.2_FG007	NA	0	0	0	0	0	0	0	0	0	0	0	0	0	0
AC202549.3_FG008	NA	0	0	0	0	0	0	0	0	0	0	0	0	0	0
AC202561.3_FG007	NA	0	0	0	0	0	0	0	0	0	0	0	0	0	0
AC202567.4_FG004	NA	0	0	0.08	0	0	0	0	0	0	0	0	0	0	0
AC202705.2_FG001	NA	0	0	0	0	0	0	0	0	0	0	0	0	0	0
AC202707.3_FG002	Uncharacterized protein	0.53	0.8	0.84	1.32	1.25	1.7	0.39	0.78	0.25	0.23	0.27	0.39	0.74	0.55
AC202855.3_FG004	Uncharacterized protein	0	0	0	0	0	0	0	0	0	0	0	0	0	0
AC202864.3_FG002	Uncharacterized protein	0.65	1.33	1.21	1.33	1.11	1.51	1.56	0.76	0.5	1.1	0.77	0.66	1.06	1.05
AC202867.3_FG008	NA	0	0	0	0	0	0	0	0	0	0	0	0	0	0
AC202867.3_FG010	NA	0	0	0	0	0	0	0	0	0	0	0	0	0	0
AC202877.3_FG002	NA	0	0	0	0	0	0	0	0	0	0	0	0	0	0
AC202900.3_FG001	NA	3.04	2.81	1.22	0	0	0	0	0.18	0	0	0	0	0	0
AC202911.3_FG002	NA	0	0	0	0	0	0	0	0	0	0	0	0	0	0
AC202915.3_FG002	Uncharacterized protein	3.3	4.46	6.75	5.86	6.56	7.95	11.31	8.66	12.08	13.87	12.44	9.09	10.93	10.74
AC202921.3_FG004	NA	0	0	0	0	0	0	0	0	0	0	0	0	0	0
AC202930.4_FG007	NA	0	0	0	0	0	0	0	0	0	0	0	0	0	0
AC202930.4_FG008	NA	0.95	0.35	1.09	0	0.4	0	0	0	0	0	0	0	0.59	0
AC202940.3_FG004	NA	0	0	0	0	0	0	0	0	0	0	0	0	0	0
AC202950.3_FG008	NA	0	0.08	0	0	0	0	0	0	0	0	0	0	0	0
AC202953.3_FG003	NA	0	0	0	0	0	0	0	0	0	0	0	0	0	0
AC202959.3_FG001	NA	0	0	0.12	0	0	0.1	0	0	0	0	0	0	0	0
AC202965.3_FG002	NA	0	0	0	0	0	0	0	0	0	0	0	0	0	0
AC202974.3_FG004	NA	0	0	0	0	0	0	0	0	0	0	0	0	0	0
AC202989.3_FG007	NA	0	0	0	0	0	0	0	0	0	0	0	0	0	0
AC202991.3_FG003	NA	0	0	0	0	0	0	0	0	0	0	0	0	0	0
AC203001.3_FG001	NA	0	0	0	0	0	0	0	0	0	0	0	0	0	0
AC203006.3_FG005	NA	0	0	0	0	0	0	0	0	0	0	0	0	0	0
AC203019.3_FG001	NA	0	0	0	0	0	0	0	0	0.16	0	0	0	0	0
AC203027.3_FG003	NA	0	0	0	0	0	0	0	0	0	0	0	0	0	0
AC203031.3_FG002	NA	2.08	1.13	1.99	2.65	0.86	3.56	3.16	3.24	2.34	3.51	3.51	3.4	4.49	2.22
AC203048.3_FG001	NA	0	0	0	0	0	0	0	0	0	0	0	0	0	0
AC203090.3_FG005	NA	0	0	0	0	0	0	0	0	0	0	0	0	0	0
AC203093.3_FG001	NA	0	0	0	0	0	0	0	0	0	0	0	0	0	0
AC203101.3_FG002	NA	0	0	0	0	0	0	0	0	0	0	0	0	0	0
AC203148.3_FG005	NA	0	0	0	0	0	0	0	0	0	0	0	0	0	0
AC203159.3_FG009	NA	0	0	0	0	0	0	0	0	0	0	0	0	0	0
AC203159.3_FG010	NA	0	0	0	0	0	0	0	0	0	0	0	0	0	0
AC203173.3_FG001	Uncharacterized protein	0	0	0	0.1	0	0	0	0	0	0	0	0	0	0
AC203173.3_FG002	Uncharacterized protein	0.12	0	0.05	0	0	0.12	0	0	0.1	0	0.05	0.05	0	0.05
AC203173.3_FG004	Putative translation elongation factor family protein	135.07	137.67	138.95	122.62	114.46	112.68	69.37	96.3	89.81	93.02	92.53	61.99	53.85	50.37
AC203176.4_FG003	NA	0.35	0	0	0	0.15	0	0.11	0	0	0.13	0.16	0	0.22	0
AC203183.3_FG001	NA	0	0	0	0	0	0	0	0	0	0	0	0	0	0
AC203208.4_FG001	NA	0	0	0	0	0	0	0	0	0	0	0	0	0	0
AC203220.3_FG006	NA	0	0	0	0	0	0	0	0	0	0	0	0	0	0
AC203227.3_FG001	NA	0	0	0	0	0	0	0	0	0	0	0	0	0	0
AC203228.3_FG003	NA	0	0	0	0	0	0	0	0	0	0	0	0	0	0
AC203237.3_FG001	NA	0	0	0	0	0	0	0	0	0	0	0	0	0	0
AC203244.4_FG001	NA	0	0	0	0	0	0	0	0	0	0	0	0	0	0
AC203253.4_FG001	NA	0	0	0	0.46	1.27	0	0.04	0	0.14	0	0	1.3	0	0
AC203257.2_FG003	NA	0	0	0	0	0	0	0	0	0	0	0	0	0	0
AC203260.3_FG003	NA	0	0	0	0	0	0	0	0	0	0	0	0	0	0
AC203262.3_FG002	NA	0	0	0	0	0	0	0	0	0	0	0	0	0	0
AC203265.3_FG002	NA	0	0	0	0	0	0	0	0	0	0	0	0	0	0
AC203278.4_FG004	NA	0	0	0	0	0	0	0	0	0	0	0	0	0	0
AC203280.3_FG001	NA	0	0	0	0	0	0	0	0	0	0	0	0	0	0
AC203294.3_FG001	Putative calcium-dependent protein ki-se family protein	0.07	0.36	0.31	0.44	0.08	0	0	0.08	0	0.08	0	0	0	0
AC203294.3_FG008	NA	0	0	0	0	0.34	0	0	0	0	0.29	0	0.35	0	0.35
AC203294.3_FG012	NA	24.31	19.03	19.09	24.49	12.65	13.88	9.75	12.48	9.69	7.88	8.76	13.56	11.04	11.45
AC203306.3_FG003	Uncharacterized protein	0	0	0	0	0	0	0	0	0	0	0	0	0	0
AC203307.4_FG001	NA	0	0	0	0	0	0	0	0	0	0	0	0	0	0
AC203311.3_FG005	NA	0	0	0	0	0	0	0	0	0	0	0	0	0	0
AC203316.3_FG003	NA	0	0	0	0	0	0	0	0	0	0	0	0	0	0
AC203316.3_FG004	NA	0	0	0	0	0	0	0	0	0	0	0	0	0	0
AC203324.3_FG008	NA	0	0	0	0	0	0	0	0	0	0	0	0	0	0
AC203332.3_FG001	NA	0	0	0	0	0	0	0	0	0	0	0	0	0	0
AC203341.3_FG003	NA	0	0	0.39	0	0	0	0	0	0	0	0	0	0	0.4
AC203359.3_FG001	NA	0	0	0	0	0	0	0	0	0	0	0	0	0	0
AC203363.3_FG007	NA	0	0	0	0	0	0	0	0	0	0	0	0	0	0
AC203365.3_FG004	NA	0	0	0	0	0	0	0	0	0	0	0	0	0	0
AC203365.3_FG007	NA	0	0	0	0	0	0	0	0	0	0	0	0	0	0
AC203366.4_FG001	NA	3.53	3.32	4.06	4.32	5.45	4.58	3.62	3.08	3.61	4.59	3.97	5.41	2.89	4.69
AC203381.3_FG006	NA	0	0	0	0	0	0	0	0	0	0	0	0	0	0
AC203382.3_FG005	NA	0	0	0	0	0	0	0	0	0	0	0	0	0	0
AC203392.3_FG004	NA	0	0	0	0	0	0	0	0	0	0	0	0	0	0
AC203394.3_FG004	NA	1.65	1.79	0.93	0.6	0.23	0.56	0.53	0.21	0	0.21	0.25	0.64	0	1.28
AC203401.3_FG003	NA	0.13	0	0.15	0.29	0	0	0.25	0	0	0	0	0	0	0
AC203408.4_FG003	Uncharacterized protein	0	0	0	0	0	0	0	0	0	0	0	0.09	0	0
AC203423.3_FG009	NA	0	0	0	0	0	0	0.04	0	0	0	0	0	0	0
AC203424.3_FG001	Uncharacterized protein	2.59	2.23	1.73	4.93	3.06	3.75	4.33	3.99	5.38	4	7.21	5.85	4.46	4.79
AC203430.3_FG007	NA	0	0	0	0	0	0	0	0	0	0	0	0.44	0	0
AC203437.2_FG002	NA	0	0	0	0	0	0	0	0	0	0	0	0	0	0
AC203439.3_FG005	NA	0	0	0	0	0	0	0	0	0	0	0	0	0	0
AC203531.3_FG002	NA	0	0	0	0	0	0	0	0	0	0	0	0	0	0
AC203535.4_FG001	CDC5 protein	12.64	11.74	14.95	13.57	11.78	13.64	8.37	10.7	14.9	16.37	13.47	13.23	13.79	13.01
AC203535.4_FG002	-C domain-containing protein 68	4.43	5.41	3.75	3.66	2.52	3.05	2.54	3.55	2.2	5.17	2.63	2.43	2.6	2.73
AC203535.4_FG004	Rieske domain containing protein	146.86	163.31	152.26	33.36	35.98	47.32	10.36	25.55	15.28	15.9	14.69	29.39	43.43	44.77
AC203535.4_FG006	NA	0.51	0	0.59	0.56	0	0.17	0	0	0	0.19	0.92	0	0	0
AC203535.4_FG007	Uncharacterized protein	0	1.59	1.45	8.31	3.6	3.35	0.36	0	2.85	0	1.78	1.8	0	0
AC203570.4_FG005	NA	4.68	5.35	2.69	3.9	5.52	3.86	3.07	3.74	3.03	3.05	5	3.85	3.65	2.01
AC203571.3_FG001	NA	6.41	4.95	4.16	4.64	1.81	4.15	3.97	6.41	3.69	3.61	4.06	5.39	2.69	4.11
AC203571.3_FG007	NA	0	0	0	0	0	0	0	0	0	0	0	0	0	0
AC203672.3_FG001	NA	0	0	0	0	0	0	0	0	0	0	0	0	0	0
AC203748.3_FG002	NA	0.12	0.13	0	0.14	0.08	0.08	0.07	0	0.3	0.21	0	0	0.14	0.12
AC203752.5_FG002	Uncharacterized protein	0.3	1.3	0.69	0.33	0.75	0	0	0	0.37	0	0.41	0.35	0	0
AC203753.4_FG006	NA	0.05	0	0.06	0	0	0	0	0	0	0	0	0	0	0
AC203753.4_FG007	NA	0	0	0	0	0	0	0	0	0	0	0	0	0	0
AC203754.4_FG007	NA	0	0	0	0.13	0	0	0	0	0	0	0	0	0	0
AC203754.4_FG008	Uncharacterized protein	0.06	0.06	0.13	0.06	0.14	0.11	0.05	0.13	0.35	0.06	0.08	0.2	0.21	0.13
AC203761.3_FG002	D- topoisomerase	8.87	6.45	8.79	5.72	6.58	6.27	2.69	4.53	3.45	4	2.65	1.19	1.21	1.36
AC203768.3_FG005	Putative peptidase M48 family protein	0	0	0	0	0	0	0	0	0	0	0	0	0	0
AC203774.3_FG004	NA	0	0	0	0	0	0	0	0	0	0	0	0	0	0
AC203777.3_FG001	NA	0	0	0	0	0	0	0	0	0	0	0	0	0	0
AC203777.3_FG004	NA	0	0	0	0	0	0	0	0	0	0	0	0	0	0
AC203790.3_FG004	NA	0	0	0	0	0	0	0	0	0	0	0	0	0	0
AC203802.2_FG005	NA	0	0	0	0	0	0	0	0	0	0	0	0	0	0
AC203804.4_FG008	NA	0	0	0	0	0	0	0	0	0	0.56	0	0	0	0
AC203806.3_FG006	NA	0	0	0	0	0	0	0	0	0	0	0	0	0	0
AC203831.3_FG002	NA	0	0	0	0	0	0	0	0	0	0	0	0	0	0
AC203834.4_FG004	NA	0	0	0	0	0	0	0	0	0	0.15	0	0	0	0
AC203841.3_FG002	Tetratricopeptide repeat (TPR)-like superfamily protein	7.34	6.18	6.26	3.29	3.67	4.95	1.3	2.98	1.95	1.97	1.92	1.22	1.59	1.97
AC203841.3_FG009	NA	7.84	8.36	8.47	14.24	14.37	12.45	12.66	13.03	10.23	11.05	11.99	12.8	11.64	13.11
AC203847.3_FG004	NA	0	0	0	0	0	0	0	0	0	0	0	0	0	0
AC203847.3_FG009	NA	0	0	0	0	0	0	0	0	0	0	0	0	0	0
AC203855.2_FG001	NA	0	0	0	0	0	0	0	0	0	0	0	0	0	0
AC203862.4_FG001	Uncharacterized protein	0.19	0.07	0.22	0.07	1.01	0.24	0.36	0.36	0.31	0.84	0.42	0.22	0.23	0.58
AC203862.4_FG002	NA	1.82	1.84	2.09	2.32	1.32	1.91	2.93	1.49	2.14	2.58	2.47	1.72	2.36	2.38
AC203865.3_FG001	NA	4.89	2.49	3.71	1.64	1.28	1.78	0.68	1.2	1.65	1.86	0.96	1.28	0.88	1.47
AC203900.3_FG006	NA	0.17	0.16	0.34	0	0.09	0.07	0.07	0	0.18	0	0.1	0.09	0.14	0.18
AC203909.3_FG003	Putative FAD-binding Berberine family protein	5.9	7.59	9.64	3.6	2.12	4.44	6.81	10.75	7.68	6.71	6.06	8.47	11.26	11.34
AC203909.3_FG006	NA	0	0.42	0.44	0.21	0	0.19	0	0.45	0	0.22	0	0.22	0	0.22
AC203909.3_FG007	Putative FAD-binding Berberine family protein	0	0.12	0.07	0.25	0.5	0.22	0.93	0.73	0.35	0.32	0.15	0.53	0.21	0.13
AC203909.3_FG010	NA	0	0	0	0	0	0	0	0	0	0	0	0	0	0
AC203925.3_FG002	NA	0	0	0	0	0	0	0	0	0	0	0	0	0	0
AC203928.4_FG001	NA	0	0	0	0	0	0	0	0	0	0	0	0	0	0
AC203944.4_FG002	NA	0	0	0	0	0	0	0	0	0	0	0	0	0	0
AC203955.3_FG002	NA	0	0	0	0	0	0	0	0	0	0	0	0	0	0
AC203955.3_FG005	NA	0	0	0	0	0	0	0	0	0	0	0	0	0	0
AC203956.3_FG004	Uncharacterized protein	0	0	0	0	0	0	0	0	0	0	0	0	0	0
AC203957.3_FG004	Uncharacterized protein	12.2	16.44	6.48	1.79	2.72	3.57	2.45	3.19	1.79	2.05	2.71	3.79	6.42	4.68
AC203966.5_FG002	NA	0.42	0.15	0.16	0	0	0.14	0.4	0	0	0.16	0	0	0.26	0.33
AC203966.5_FG003	Receptor protein ki-se-like protein	3.96	5.91	3.64	9.04	5.79	9.87	6.53	9.53	8.36	6.25	6.9	9.83	10.93	8.34
AC203966.5_FG005	Gibberellin 20 oxidase 1	6.61	6.55	2.98	8.24	9.18	16.15	14.07	14.59	15.25	18.48	20.28	9.69	10.1	8.81
AC203966.5_FG006	NA	0	0	0	0	0	0	0	0.15	0	0	0	0	0	0
AC203972.3_FG001	Uncharacterized protein	0.86	1.39	0.79	1.32	1.89	1.32	1.36	1.93	1.61	2.17	0.93	1.12	1.34	1.37
AC203972.3_FG003	Uncharacterized protein	0	0	0	0	0	0	0	0	0	0	0	0	0	0
AC203976.4_FG001	NA	0	0	0	0	0	0	0	0	0	0	0	0	0	0
AC203980.3_FG003	NA	0	0	0	0	0	0	0	0	0	0	0	0	0	0
AC203985.4_FG001	Uncharacterized protein	0	1.49	1.04	0	0.56	0.44	0	1.06	0	0	0	0	3.35	2.13
AC203985.4_FG005	Prefoldin subunit 2	13.13	9.45	10.22	7.88	11.09	7.68	7.12	8.92	11.21	7.16	12.33	12.01	11.01	13.12
AC203986.3_FG013	NA	0.42	0	0.24	0	0.53	0.21	0.2	0	0	0.24	0	0.25	0	0
AC203989.4_FG001	Cupin, RmlC-type	2.21	2.84	3.23	24.5	21.66	12.99	30.39	20.56	27.56	25.35	22.02	11.39	7.83	11.62
AC204007.3_FG001	NA	0	0	0	0	0	0	0	0	0	0	0	0	0	0
AC204007.3_FG008	NA	0	0	0	0	0	0	0	0	0	0	0	0	0	0
AC204009.3_FG009	NA	0	0	0	0	0	0	0	0	0	0	0	0	0	0
AC204015.3_FG006	NA	0	0	0	0	0	0	0	0	0	0	0	0	0	0
AC204017.4_FG003	NA	0	0	0	0	0	0	0	0	0	0	0	0	0	0
AC204035.3_FG003	NA	0	0	0	0	0	0	0	0	0	0	0	0	0	0
AC204048.3_FG002	NA	0	0	0	0	0	0	0	0	0	0	0	0	0	0
AC204050.4_FG006	Uncharacterized protein	0	0.34	3.51	7.63	13.05	6.17	9.52	4.37	2.91	2.53	5.48	10.82	2.2	1.17
AC204051.3_FG001	NA	0	0	0	0	0	0	0	0	0	0	0	0	0	0
AC204060.3_FG010	NA	0	0	0	0	0	0	0	0	0	0	0	0	0	0
AC204070.3_FG004	NA	0.27	0.29	0	0	0	0	0.52	0.32	0.33	0.92	0	0	0	0
AC204088.3_FG010	NA	0	0	0	0	0	0	0	0	0	0	0	0	0	0
AC204212.4_FG001	SANT/MYB protein	4.17	5.59	1.47	0.35	2	0.31	0	0	0	0	0	0.74	1.19	3.38
AC204213.1_FG007	NA	0	0	0	0	0	0	0	0	0	0	0	0	0	0
AC204231.3_FG010	NA	0.41	0.29	0.23	0.37	0.47	0.57	0.58	0.21	0.17	0.5	0.21	0.53	0.15	0.21
AC204252.3_FG001	NA	0	0	0	0	0	0.17	0.08	0	0.11	0	0	0	0	0
AC204254.3_FG001	NA	0.21	0	0.24	1.37	0.26	0.61	0.4	0.73	0	1.18	0.57	0.97	0.78	0.24
AC204271.3_FG003	NA	0	0	0	0	0	0	0	0	0	0	0	0	0	0
AC204277.3_FG006	Uncharacterized protein	3.85	5.15	6.39	8.22	5.76	7.94	12.91	8.31	14.42	10.74	10.09	11.85	10	9.62
AC204292.4_FG002	Pentatricopeptide repeat (PPR) superfamily protein	2.85	2.08	3.33	3.12	3.5	2.29	0.9	1.8	1.04	1.11	1.27	0.49	0.35	0.11
AC204292.4_FG003	Uncharacterized protein	2.63	2.23	1.85	1.28	2.37	0.86	1.54	2.22	0.54	0.82	0.59	4.4	2.98	1.37
AC204292.4_FG005	NA	0	0	0	0	0	0	0	0	0	0	0	0	0	0
AC204292.4_FG006	Putative subtilase family protein	0	0	0	0	0	0	0	0	0	0	0	0.05	0	0
AC204298.3_FG006	NA	0.05	0.05	0.11	0.05	0	0.05	0.04	0	0.06	0.05	0.06	0	0	0.11
AC204300.3_FG003	NA	0	0.13	0.13	0	0	0.06	0	0	0	0	0	0	0	0
AC204300.3_FG009	NA	0	0	0	0	0	0	0	0	0	0	0	0	0	0
AC204306.3_FG007	NA	0	0	0	0	0	0	0	0	0	0	0	0	0	0
AC204311.4_FG004	NA	0	0	0	0	0	0	0	0	0	0	0	0	0	0
AC204325.3_FG003	NA	0	0	0	0	0	0	0	0	0	0	0	0	0	0
AC204351.3_FG004	NA	0	0	0	0	0	0	0	0	0	0	0	0	0	0
AC204352.3_FG012	NA	0	0	0	0	0	0	0	0	0	0	0	0	0	0
AC204359.3_FG004	NA	0	0	0	0	0	0	0	0	0	0	0	0	0	0
AC204359.3_FG005	Uncharacterized protein	4.57	5.91	4.66	26.86	27.16	22.48	41.96	32.22	36.7	31.91	29.46	25.19	19.15	18.65
AC204377.3_FG001	NA	0	0	0	0	0	0	0	0	0	0	0	0	0	0
AC204381.3_FG001	NA	0.03	0.22	0.04	0.18	0.12	0.26	0.22	0.27	0.08	0.3	0.04	0.11	0	0.19
AC204383.2_FG002	NA	0	0	0	0	0	0	0	0	0	0	0	0	0	0
AC204387.3_FG002	NA	0	0	0	0	0	0	0	0	0	0	0	0.5	0	0
AC204437.3_FG004	NA	0	0	0	0	0.31	0	0	0.02	0	0.03	0	0	0	0.08
AC204472.3_FG002	Uncharacterized protein	0.63	0.51	0.9	0.51	0.59	0.46	0	0	0	0.18	0.64	0.54	0.87	0.18
AC204476.3_FG004	NA	0	0	0	0	0	0	0	0	0	0	0	0	0	0
AC204502.4_FG006	Uncharacterized protein	0.09	0.19	0.1	3.39	1.18	4.21	5.95	5.43	2.22	5.33	3.26	1.49	1.76	1.31
AC204515.4_FG003	NA	0	0	0	0	0	0	0	0	0	0	0	0	0	0
AC204515.4_FG006	NA	1.36	0.74	4.19	0.81	1	0.79	0.89	0.79	1.52	0.63	0.67	2.07	4.01	1.23
AC204519.3_FG003	NA	0	0	0.21	0	0	0.18	0	0.21	0	0	0.24	0	0	0
AC204520.3_FG005	NA	0	0	0	0	0	0	0	0	0	0	0	0	0	0
AC204530.4_FG002	dgd1 suppressor 1	3.37	3.34	3.05	2.18	2.23	3.11	2.21	2.63	4.72	3.92	4.01	3.91	4.93	3.88
AC204530.4_FG003	Annexin-like protein RJ4	0	0	0.2	0.28	0.21	0	0.16	0.1	0	0	0.35	0	0.16	0
AC204530.4_FG006	NA	0.66	1.15	1.29	3.69	2.22	2.85	2.41	2.47	2.36	1.56	2.42	1.76	1.59	1.85
AC204539.4_FG001	NA	23.08	30.98	21.48	13.33	16.41	13.97	6.43	11.66	7.83	11.18	8.15	6.59	5.02	5.42
AC204539.4_FG002	NA	22.92	24.51	22.6	8.48	17.72	15.58	7.54	10.57	8.63	6.66	9.87	7.46	7.93	9.88
AC204539.4_FG003	NA	0	0	0	0	0	0	0	0	0	0	0	0	0	0
AC204540.3_FG001	NA	0	0	0	0	0	0	0	0	0	0	0	0	0	0
AC204552.3_FG001	NA	0	0	0	0	0	0	0	0	0	0	0	0	0	0
AC204563.3_FG011	NA	0	0	0	0	0	0	0	0	0	0	0	0	0	0
AC204569.3_FG002	NA	0	0	0	0	0	0	0	0	0	0	0	0	0	0
AC204573.3_FG002	NA	0	0	0	0	0	0	0	0	0	0	0	0	0	0
AC204573.3_FG015	NA	0	0	0	0	0	0	0	0	0	0	0	0	0	0
AC204581.3_FG003	NA	0	0	0	0	0	0	0	0	0	0	0	0	0	0.37
AC204591.3_FG002	NA	0	0	0	0	0	0	0	0	0	0	0	0	0	0
AC204605.3_FG008	NA	0	0	0	0	0	0	0	0	0	0	0	0	0	0
AC204611.4_FG001	Uncharacterized protein	2.24	2.65	1.97	4.75	3.61	4.97	4.68	5.39	5.91	8.9	12.12	4.27	8.06	6.69
AC204618.3_FG001	NA	0	0	0	0	0	0	0	0	0	0	0	0	0	0
AC204619.3_FG003	NA	0.12	0.04	0.55	2.69	1.02	0.78	2.77	0.94	0.22	2.01	1.29	0	1.09	0.31
AC204621.4_FG006	Uncharacterized protein	0	0	0	0	0	0	0	0	0	0	0	0	0	0
AC204636.3_FG003	NA	0	0	0	0	0	0	0	0	0	0	0	0	0	0
AC204641.5_FG001	NA	0	0	0	0	0	0	0	0	0	0	0	0	0	0
AC204641.5_FG003	NA	0	0	0	0	0	0	0	0	0	0	0	0	0	0
AC204659.3_FG005	NA	0	0	0	0	0	0	0.13	0	0	0	0.18	0	0	0
AC204662.3_FG005	NA	0.15	0	0.18	0	0	0	0	0	0	0	0	0	0.57	0.36
AC204679.3_FG003	NA	0	0	0	0	0	0	0	0	0	0	0	0	0	0
AC204687.3_FG001	NA	0	0	0	0	0	0	0	0	0	0	0	0	0	0
AC204690.4_FG005	NA	0	0	0	0	0	0	0	0	0	0	0	0	0	0
AC204703.3_FG007	NA	0	0	0	0	0	0	0	0	0	0	0	0	0	0
AC204707.4_FG001	NA	0	0	0	0	0	0	0	0	0	0	0	0	0	0
AC204710.4_FG003	NA	0	0	0	0	0	0	0	0	0	0	0	0	0	0
AC204711.3_FG002	Uncharacterized protein	0.22	0.18	0	0.47	1.01	0.37	0.57	0.57	0.53	0.49	1.17	0.56	0.4	0.76
AC204711.3_FG003	NA	0	0.59	0.31	0	0.34	0.13	0.26	0.16	0.17	0.31	0.37	0.31	0.25	0.32
AC204712.3_FG002	NA	4.13	4.5	3.16	2.71	0.69	1.62	0.53	0.97	1.02	2.17	0.75	0.96	0	0.32
AC204712.3_FG006	NA	0	0	0	0	0	0	0	0	0	0	0	0	0	0
AC204717.3_FG005	NA	0	0	0	0.1	0	0.09	0	0	0	0	0	0	0	0
AC204763.2_FG001	Uncharacterized protein	0	0	0	0.34	0	0.2	0.1	0.49	1.03	1.06	0.42	0.96	0.77	0.37
AC204768.3_FG001	NA	0	0	0	0	0	0	0	0	0	0	0	0	0	0
AC204772.2_FG002	NA	0.22	0	0	0	0	0.22	0	0	0	0	0	0	0	0
AC204821.3_FG004	NA	0	0	0	0	0	0	0	0	0	0	0	0	0	0
AC204845.3_FG008	NA	0	0	0	0	0	0	0	0	0	0	0	0	0	0
AC204868.3_FG004	Putative F-box containing family protein	0	0	0	0	0	0	0.13	0	0	0.16	0	0	0	0
AC204887.4_FG003	NA	0.36	0	0	0	0.2	0	0	0	0.2	0	0	0	0.61	0
AC204891.4_FG001	NA	0	0	0	0	0	0	0	0	0	0	0	0	0	0
AC204893.3_FG001	NA	0	0	0	0	0	0	0	0	0	0	0	0	0	0
AC204897.3_FG007	NA	0.19	0.2	0	0	0	0.18	0.53	0	0.46	0	0.25	0	0	0
AC204931.3_FG002	NA	0	0	0	0	0	0	0	0	0	0	0	0	0	0
AC204931.3_FG004	NA	0	0	0	0	0	0	0	0	0	0	0	0	0	0
AC204944.3_FG004	NA	0	0	0	0	0	0	0	0	0	0	0	0	0	0
AC204953.3_FG002	NA	0	0	0	0	0	0	0	0.32	0	0	0	0	0.25	0
AC205008.4_FG002	Uncharacterized protein	5.14	4.83	5.99	0.69	1.01	1.24	0.41	0.74	0.48	0.6	0.62	0.41	1.24	1.03
AC205012.3_FG002	Uncharacterized protein	0.06	0	0	0	0	0	0	0.07	0	0	0	0	0	0
AC205026.3_FG003	NA	0	0	0	0	0	0	0	0	0	0	0	0	0	0
AC205033.4_FG004	NA	0	0	0	0	0	0	0	0	0	0	0	0	0	0
AC205035.3_FG004	NA	0.54	0.1	0.42	0.2	0.11	0.18	0.09	0.32	0.33	0.1	0.12	0.1	0.17	0.11
AC205057.3_FG002	NA	5.33	5.22	5.16	5.41	4.93	5.44	6.36	6.5	5.25	5.32	5.77	4.32	4.52	3.47
AC205057.3_FG004	NA	0.39	0.49	0.52	0.49	0.32	0.13	0.5	0.3	0.48	0.15	0.26	0.52	0.36	0.6
AC205060.2_FG002	NA	0	0	0	0	0	0	0	0	0	0	0	0	0	0
AC205066.3_FG008	NA	0	0	0	0	0	0	0	0	0	0	0	0	0	0
AC205077.3_FG003	NA	99.36	90.19	90.51	47.82	51.1	59.6	26.11	49.99	34.44	33.75	30.61	37.1	34.76	30.73
AC205078.3_FG009	NA	0	0	0	0	0	0	0	0	0	0	0	0	0	0
AC205100.3_FG001	NA	0	0	0	0	0	0	0	0	0	0	0	0	0	0
AC205104.3_FG003	NA	0	0	0	0	0	0	0	0	0	0	0	0	0	0
AC205106.3_FG004	NA	0	0	0	0	0	0	0	0	0	0	0	0	0	0
AC205110.4_FG001	NA	0	0	0	0	0	0	0	0	0	0	0	0	0	0
AC205122.4_FG003	NA	4.28	3.42	3.77	4.69	3.2	2.38	4.39	5.85	2.81	4.51	3.29	6.45	4.77	5.68
AC205122.4_FG005	Putative uncharacterized protein	0	0	0	0	0	0	0	0	0	0	0	0	0	0
AC205122.4_FG006	NA	0	0	0	0	0	0	0	0	0	0	0	0	0	0
AC205122.4_FG007	NA	0	0	0	0	0	0	0	0	0	0	0	0	0	0
AC205122.4_FG008	NA	0	0	0	0	0	0	0	0	0	0	0	0	0	0
AC205122.4_FG009	NA	0	0	0	0	0	0	0	0	0	0	0	0	0	0
AC205122.4_FG010	NA	0.15	0.04	0.04	0.04	0	0	0	0	0.14	0.08	0.05	0.09	0.14	0.04
AC205154.3_FG001	NA	0	0	0	0	0	0	0	0	0	0	0	0	0	0
AC205154.3_FG005	Putative class III secretory plant peroxidase family protein	0.18	0	0.31	0.2	0.57	0.09	0.35	0.53	0	0	0	0	0	0
AC205155.3_FG001	NA	0	0	0	0	0	0	0	0	0	0	0	0	0	0
AC205158.3_FG004	NA	0	0	0	0	0	0	0	0	0	0	0	0	0	0
AC205165.3_FG002	NA	1	0	0.58	0.27	0	0.25	0	0.29	0	0	0	0.58	0	0
AC205171.3_FG001	NA	0	0	0	0	0	0	0	0	0	0	0	0	0	0
AC205173.3_FG001	NA	0	0	0	0	0	0	0	0	0	0	0	0	0	0
AC205175.3_FG001	NA	0	0	0	0	0	0	0	0	0	0	0	0	0	0
AC205175.3_FG002	NA	0	0	0	0	0	0	0	0	0	0	0	0	0	0
AC205250.3_FG004	Uncharacterized protein	0	0	0	3.18	4.17	1.71	2.94	2.38	2.15	2.13	0.98	2.19	0.81	1.87
AC205250.3_FG006	NA	0.25	0	0.63	1.6	0.68	0	0.24	0.66	0.29	0	0	0	0	0
AC205251.3_FG002	NA	0	0	0	0	0	0	0	0	0	0	0	0	0	0
AC205269.3_FG003	NA	0	0	0	0	0	0	0	0	0	0	0	0	0	0
AC205274.3_FG001	Pathogenesis-related protein PRMS	0.74	0.4	0	0.61	0.92	1.82	1.78	0.87	0.91	0.63	0.75	0	2.06	0.22
AC205320.3_FG004	NA	0.65	1.4	2.04	1.76	1.81	1.74	1.7	1.13	0.79	1.09	1.09	1.31	0.9	0.75
AC205324.3_FG003	NA	0.26	0.1	0.21	0	0	0.09	0.09	0.05	0.11	0	0.19	0.08	0.08	0.05
AC205326.3_FG002	NA	1.81	2.49	1.97	5.85	5.71	4.77	6.15	6.7	5.29	4.09	5.82	6.08	4.96	4.13
AC205331.3_FG004	NA	0	0	0	0	0	0	0	0	0	0	0	0	0	0
AC205336.3_FG003	NA	0	0	0	0	0	0	0	0	0	0	0	0	0	0
AC205345.3_FG002	NA	0.07	0	0	0	0	0	0	0	0	0	0	0.08	0	0
AC205362.4_FG002	Uncharacterized protein	1.73	1.19	0.88	0.91	0.96	0.69	1.36	1.5	4.03	4.34	1.91	1.86	3.81	1.5
AC205369.3_FG001	NA	0.13	0.15	0.31	0	0	0	0	0	0.16	0	0	0	0	0.16
AC205376.4_FG003	NA	3.11	4.38	4	0.6	0.46	1.44	0.53	1.29	0.9	1.65	0.74	0.42	0	0.43
AC205376.4_FG008	NA	3.1	4.65	2.71	3.07	2.21	2.75	1.98	2.07	1.27	2.49	3	1.02	2.46	3.28
AC205379.3_FG012	NA	0	0	0	0	0.2	0	0	0	0	0	0	0	0	0
AC205395.3_FG003	NA	0	0	0	0	0	0	0	0	0	0	0	0	0	0
AC205405.3_FG001	NA	0	0	0	0	0	0	0	0	0	0	0	0	0	0
AC205411.3_FG001	NA	0	0	0	0	0	0	0	0	0	0	0	0	0	0
AC205413.4_FG001	Uncharacterized protein	0.37	0.4	0.73	0.1	0.23	0.18	0	0.43	0.47	0.41	0.37	0.42	0.34	0.18
AC205413.4_FG002	Uncharacterized protein	0.13	0.49	0.17	0	0	0	0.13	0.69	0.39	0	0.21	0.28	0.54	0.15
AC205413.4_FG003	Uncharacterized protein	0.95	2.86	1.66	5.28	3.61	0.73	1.82	2.01	3.57	2.24	1.41	5.85	3.97	4.15
AC205417.3_FG003	NA	0	0.2	0	0	0	0	0	0	0	0	0	0	0	0
AC205419.3_FG001	Putative DUF869 domain containing family protein	6.15	5.34	5.61	17.48	16.04	15.92	21.63	19.11	31.68	27.05	30.59	16.26	11.47	15.29
AC205425.3_FG006	NA	0	0	0	0	0	0	0	0	0	0	0	0	0	0
AC205466.3_FG003	NA	0	0	0	0	0	0	0	0	0	0	0	0	0	0
AC205470.3_FG008	NA	0.25	0	0	0	0	0	0.05	0	0	0	0.07	0.06	0	0.06
AC205471.4_FG003	Uncharacterized protein	1.11	3.86	17.28	3.28	2.87	3.62	5.62	3.75	5.91	6.98	3.49	5	3.62	2.12
AC205471.4_FG007	NA	0.58	0.95	1.51	1.44	2	0.43	0.7	0.85	0.18	0.33	0.4	0.68	1.63	0.85
AC205471.4_FG008	Uncharacterized protein	0	0	0	0	0	0	0	0	0	0	0	0	0	0
AC205476.3_FG007	NA	0	0	0	0	0	0	0	0	0	0	0	0	0	0
AC205484.3_FG005	Putative -C domain transcription factor superfamily protein	0	0	0	0	0	0	0	0	0	0	0	0	0	0
AC205485.3_FG011	Uncharacterized protein	0	0.04	0	0.04	0.05	0	0	0	0.05	0	0	0.05	0	0
AC205490.4_FG004	NA	0	0	0	0	0	0	0	0	0	0	0	0	0	0
AC205496.3_FG002	NA	0	0	0	0	0	0	0	0	0	0	0	0	0	0
AC205500.3_FG002	NA	0.6	0.54	0.23	0.33	0.37	0.88	0.29	0.12	0.74	0.67	0.68	0.23	0.37	0.23
AC205502.4_FG004	Uncharacterized protein	0	0.06	0	0	0	0	0	0	0.07	0	0	0	0.11	0.14
AC205511.3_FG002	NA	0	0	0	0	0	0	0	0	0	0	0	0	0	0
AC205513.3_FG003	NA	0	0	0	0	0	0	0	0	0	0	0	0	0	0
AC205521.3_FG003	Uncharacterized protein	2.44	3.2	2.33	13.36	10.94	11.76	12.97	11.14	11.01	15.39	16.19	10.78	10.14	11.76
AC205532.3_FG001	NA	0	0	0	0	0	0	0	0	0	0	0	0	0	0
AC205534.3_FG001	NA	0	0	0	0	0	0	0	0	0	0	0	0	0	0
AC205534.3_FG002	NA	0	0	0	0	0	0	0	0	0	0	0	0	0	0
AC205544.3_FG004	NA	0	0	0	0	0	0	0	0	0	0	0	0	0	0
AC205558.3_FG002	NA	0	0	0	0	0	0	0	0	0	0	0	0	0	0
AC205560.3_FG003	NA	0	0	0	0	0	0	0	0	0	0	0	0	0	0
AC205562.3_FG002	Putative WRKY D--binding domain superfamily protein	0.65	0	0	0	0	0	0	0	0	0	0	0	0	0.27
AC205567.3_FG002	NA	0	0	0	0	0	0	0	0	0	0	0	0	0	0
AC205574.3_FG006	NA	0.11	0.54	0.38	1.5	0.75	1.02	2.06	2.25	1.96	0.93	1.79	1.15	0.82	1.16
AC205591.4_FG006	NA	0	0	0	0	0	0	0	0	0	0	0	0	0	0
AC205592.3_FG001	NA	0	0	0	0	0	0	0	0	0	0	0	0	0	0
AC205595.3_FG007	NA	0	0	0	0	0	0	0	0	0	0	0	0	0	0
AC205605.3_FG002	NA	0	0	0	0	0	0	0	0	0	0	0	0	0	0
AC205608.4_FG004	Peptide transporter PTR2	15.66	18.35	12.29	11.97	18.31	26.83	13.24	14.57	17.49	24.32	22.09	18.33	25.8	27.21
AC205615.4_FG002	Uncharacterized protein	0	0	0	0	0	0	0	0	0	0	0	0	0	0
AC205619.3_FG003	NA	0	0	0	0	0	0	0	0	0	0	0	0	0	0
AC205664.3_FG001	NA	0	0	0	0	0	0	0	0	0	0	0	0	0	0
AC205672.3_FG001	NA	0	0.12	0	0	0	0	0	0	0.14	0	0	0	0	0
AC205673.3_FG006	NA	0.64	0.23	0.49	0	0	0	0.2	0	0	0.96	0.29	0	0	0
AC205677.3_FG001	protein affected traf&#64257	4.58	4.47	4.85	8.61	7.16	6.56	7.51	8.22	8.25	8.93	7.96	6.12	6.93	6.97
AC205695.3_FG008	NA	0	0	0	0	0	0	0	0	0	0	0	0	0	0
AC205703.4_FG001	BCL-2 binding anthanogene-1	0	0	0	0	0	0	0	0	0	0	0.51	0.22	0	0.22
AC205703.4_FG002	Uncharacterized protein	9.11	9.65	8.62	24.78	19.71	19.7	25.89	25.89	25.62	30.58	25.87	21.47	24.44	25.16
AC205703.4_FG005	NA	0.48	0.4	0.77	0.6	0.38	0.71	0.41	1.06	0.6	0.82	1.89	0.98	2.47	1.13
AC205703.4_FG006	B-keto acyl reductase	7.47	6.29	6	9.67	10.32	10.49	13.99	14.12	12.02	14.65	15.92	12.24	12.93	14.99		Steroid dehydrogenase KIKNAI	Uncharacterized protein
AC205703.4_FG010	NA	4.61	4.55	5.55	9.74	9.48	7.72	11.2	9.44	8.83	9.82	9.64	8.93	8.01	9.59
AC205709.3_FG001	Putative AP2/EREBP transcription factor superfamily protein	0	0	0	0	0	0	0	0	0	0	0	0	0	0
AC205712.3_FG003	NA	0	0	0	0	0	0	0	0	0	0	0	0	0.32	0
AC205713.4_FG004	NA	0	0	0	0	0	0	0	0	0	0	0	0	0	0
AC205722.3_FG004	NA	0	0	0	0	0	0	0	0	0	0	0	0	0	0
AC205725.3_FG010	NA	1.54	1.12	0.88	2.43	1.39	2.09	2.63	2.4	1.68	2.41	2.66	0.89	2.06	1.6
AC205726.4_FG003	NA	0	0	0	0.31	0	0	0	0	0	0	0	0	0	0
AC205730.3_FG001	NA	0	0	0.05	0.05	0	0	0	0	0	0	0	0	0	0
AC205730.3_FG002	NA	4.08	4.12	5.36	3.7	4	4.8	4.03	4.64	5.17	6.37	6.55	4.99	4.33	5.11
AC205735.3_FG006	Pentatricopeptide repeat (PPR-like) superfamily protein	1.95	1.9	2.47	1.77	1.68	1.65	0.84	2.04	1.24	2.05	1.18	0.93	0.87	0.39
AC205813.4_FG008	NA	0	0	0	0	0	0	0	0	0	0	0	0	0	0
AC205814.3_FG001	NA	0	0	0	0	0	0	0	0	0	0	0	0	0	0
AC205833.3_FG002	NA	0	0	0	0	0	0	0	0	0	0	0	0	0	0
AC205834.3_FG003	Uncharacterized protein	0.09	0.08	0.04	0.04	0.14	0.28	0.01	0.14	0.14	0.23	0	0.12	0.07	0.09
AC205853.3_FG014	Uncharacterized protein	0.24	0.15	0.24	0.34	0.3	0.1	0.23	0.2	0.17	0.2	0.28	0.34	0.06	0.2
AC205886.3_FG001	Putative ribosomal protein S4 (RPS4A) family protein	0.28	0	0	0.1	0	0.09	0.27	0.11	0	0.1	0	0.11	0	0.32
AC205888.4_FG004	NA	0.27	0.5	0.44	0.62	0.34	0.21	0.33	0.59	0.24	0.3	0.1	0.49	0.27	0.24
AC205907.3_FG004	NA	0	0	0	0	0	0	0	0	0	0	0	0	0	0
AC205968.3_FG001	NA	0	0	0	0	0	0	0	0	0	0	0	0	0	0
AC205972.3_FG002	NA	0	0	0	0	0	0	0	0	0	0	0	0	0	0
AC205976.3_FG004	NA	0	0	0	0	0	0	0	0	0	0	0	0	0	0
AC205982.3_FG014	NA	6.65	6.17	5.96	5.85	5.66	5.88	4.67	9.67	5.59	5.66	7.46	1.5	5.12	4.93
AC206030.4_FG001	Uncharacterized protein	0	0	0	0	0.07	0	0	0	0	0	0	0	0	0
AC206031.3_FG007	NA	4	2.06	1.15	2.43	4.02	3.92	3.74	2.73	3.97	4.51	2.11	2.06	3.71	4.16
AC206156.3_FG003	NA	0	0	0	0	0	0.13	0	0.16	0	0	0	0	0	0
AC206156.3_FG009	NA	0	0	0	0	0	0	0	0	0	0	0	0	0	0
AC206160.3_FG001	NA	0	0	0	0	0	0	0	0	0	0	0	0	0	0
AC206165.3_FG007	Uncharacterized protein	0.4	0.22	0.3	0.07	0.08	0.13	0.06	0.08	0.41	0.37	0.63	0.54	0.37	0
AC206165.3_FG009	NA	0	0	0	0	0	0	0	0	0	0	0	0	0	0
AC206165.3_FG019	NA	0.62	0.41	0.5	0.27	0.16	0.18	0.06	0.22	0.54	0	0.17	0.22	0	0.58
AC206166.3_FG002	NA	0	0	0	0	0	0	0	0	0	0	0	0	0	0
AC206168.2_FG003	NA	0	0	0	0	0	0	0	0	0	0	0	0	0	0
AC206169.3_FG002	NA	0	0	0	0	0	0	0	0	0	0	0	0	0	0
AC206184.4_FG002	Uncharacterized protein	0	0	0	0	0	0	0	0	0	0	0	0	0	0
AC206185.3_FG002	Uncharacterized protein	0	0	0	0	0.1	0	0	0	0	0.09	0	0.1	0.29	0.09
AC206186.3_FG001	NA	0	0	0	0	0	0	0	0	0	0	0	0	0	0
AC206194.3_FG003	NA	0	0	0	0	0	0	0	0	0	0	0	0	0	0
AC206198.3_FG001	NA	10.32	7.02	4.15	2.73	5.04	7.67	2.81	3.92	4.98	7.56	5.59	4.78	8.62	9.55
AC206199.3_FG001	NA	0	0	0	0	0	0	0	0	0	0	0	0	0	0
AC206199.3_FG005	NA	0.61	0	0	0	0	0	0	0.32	0	0	0	0.15	0	0
AC206201.3_FG004	NA	0	0	0	16.78	6.37	6.83	6.25	5.98	4	1.57	8.18	5.38	3.45	3.26
AC206201.3_FG009	NA	0	0	0.15	0.09	0	0.05	0.08	0.1	0.1	0.1	0.12	0.25	0	0.05
AC206217.2_FG006	Uncharacterized protein	0	0	0	0	0	0	0	0	0	0	0	0.19	0.62	0
AC206223.3_FG001	Uncharacterized protein	10.13	10.94	10.7	23.71	26.09	21.52	22.88	20.41	23.57	33.91	23.02	15.32	16.61	16.17
AC206223.3_FG004	Uncharacterized protein	0.05	0.06	0.07	0	0.07	0	0.12	0.12	0.06	0	0.27	0	0	0.18
AC206223.3_FG006	Uncharacterized protein	1.05	1.14	1.26	1.32	1.11	0.62	0.3	1.16	1.55	1.71	1.35	1.7	1.55	1.59
AC206223.3_FG007	NA	0.25	0.13	0	0.41	0.31	0.24	0.12	0	0.15	0.42	0.5	0.57	0.23	0.14
AC206223.3_FG008	Uncharacterized protein	0.06	0.1	0.07	0.11	0	0.19	0.09	0.07	0.08	0.18	0.17	0.19	0.06	0.07
AC206223.3_FG010	NA	0.29	0.95	1.67	0	1.09	0.57	0.56	0	0	0.33	0	0	0	0.34
AC206227.4_FG001	NA	0	0	0	0	0	0	0	0	0	0	0	0	0	0
AC206259.3_FG002	NA	0.07	0.04	0.04	0.04	0.09	0.07	0	0.04	0	0	0	0	0.13	0.12
AC206259.3_FG003	NA	10.97	9.63	12.15	13.21	11.41	13.6	14.89	15.38	18.16	18.15	17.84	18.82	19.36	15.98
AC206262.3_FG004	NA	0	0	0	0	0	0	0	0	0	0	0	0	0	0
AC206265.3_FG006	NA	0.17	0	0	0	0	0	0	0	0	0	0	0	0	0
AC206266.3_FG001	Uncharacterized protein	2.18	1.3	2	0.68	0.4	0.4	0.29	1.05	1.12	0.97	1.78	1.35	2.14	0.69
AC206273.3_FG004	NA	0.28	0	0.32	0.6	0	0	0	0	0	0	0	0	0	0
AC206274.3_FG008	NA	0	0	0	0	0	0	0	0	0	0	0	0	0	0
AC206285.3_FG003	NA	0	0	0	0	0	0	0	0	0	0.26	0	0	0	0
AC206285.3_FG005	NA	0	0	0	0	0	0	0	0	0	0	0	0	0	0
AC206312.3_FG008	NA	0	0	0	0	0	0	0	0	0	0	0	0	0	0
AC206319.2_FG004	NA	0	0.23	0.24	0	0	0.21	0.41	0	0.26	0.24	0	1.48	0	0.25
AC206325.3_FG003	NA	0	0	0	0	0	0	0	0	0	0	0	0	0	0
AC206332.3_FG005	Uncharacterized protein	0	0	0	0	0	0.05	0	0	0.06	0	0	0	0	0.12
AC206349.2_FG002	NA	0	0	0	0	0	0	0	0	0	0	0	0	0	0
AC206350.3_FG005	NA	0.26	0.09	0.2	5.82	6.2	5.8	17.71	12.04	37.9	23.48	25.07	32.66	21.17	18.95
AC206392.3_FG004	NA	0	0	0	0	0	0	0	0	0	0	0	0	0	0
AC206425.3_FG002	NA	0	0	0	0	0	0	0	0	0	0	0	0	0	0
AC206425.3_FG004	NA	0	0	0	0	0.09	0	0	0	0	0	0	0	0	0
AC206503.3_FG001	NA	0	0	0	0	0	0	0	0	0	0	0	0	0	0
AC206514.2_FG002	NA	0	0	0	0	0	0	0	0	0	0	0	0	0	0
AC206519.2_FG002	NA	0	0	0	0	0	0	0	0	0	0	0	0	0	0
AC206547.2_FG002	NA	0	0	0.22	0	0	0.19	0.37	0	0	0	0	0	0	0
AC206582.2_FG002	NA	7.94	7.47	4.44	4.93	5.09	4.63	2.27	2.76	1.85	1.21	1.45	3.73	1.59	2.26
AC206610.4_FG004	NA	0	0	0	0	0	0	0	0	0	0	0	0	0	0
AC206610.4_FG005	NA	0	0	0	0	0	0	0	0	0	0	0	0	0	0
AC206611.3_FG002	NA	0	0	0	0	0	0	0	0	0	0	0	0	0	0
AC206611.3_FG003	NA	0	0	0	0	0	0	0	0.1	0	0	0	0	0	0
AC206634.3_FG004	NA	0	0.22	0	0	0	0	0	0	0	0	0	0	0	0
AC206638.3_FG007	NA	0	0	0	0	0	0	0	0	0	0	0	0	0	0
AC206638.3_FG015	NA	0	0	0	0	0	0	0	0	0	0	0	0	0	0
AC206642.4_FG001	60S ribosomal protein L35	140.68	124.61	132.41	138.85	170.66	126.43	53.88	94.65	77.81	69.22	63.37	61.34	54.03	51.54
AC206647.3_FG003	NA	0	0	0	0	0	0	0	0	0	0	0	0	0	0
AC206655.3_FG004	NA	0	0	0	0	0	0	0	0	0	0	0	0	0	0
AC206695.3_FG001	NA	0	0	0	0	0	0	0	0	0	0	0	0	0	0
AC206698.2_FG002	NA	0	0	0	0	0	0	0	0	0	0	0	0	0	0
AC206700.3_FG003	NA	0	0	0	0	0	0	0	0	0	0	0	0	0	0
AC206749.3_FG003	NA	0	0	0	0	0	0	0	0	0	0	0	0	0	0
AC206763.3_FG002	NA	0	0	0	0	0	0	0	0	0	0	0	0	0	0
AC206764.4_FG001	NA	0	0	0.13	0	0.06	0	0	0	0.07	0.05	0	0	0	0
AC206764.4_FG003	NA	0	0	0.53	0	0	0	0	0	0	0	0	0	0	0
AC206768.3_FG005	NA	3.07	3.79	2.35	0.45	0.51	0.6	0.2	0.72	0.5	0	0.28	0.71	1.9	0.48
AC206768.3_FG006	NA	0	0	0	0	0	0	0	0	0	0	0	0	0	0
AC206780.3_FG004	Uncharacterized protein	0.08	0.08	0	0.04	0	0.05	0	0.17	0.04	0.08	0.1	0	0	0
AC206788.3_FG008	NA	0	0	0	0	0.43	0	0	0	0	0	0	0	0	0
AC206788.3_FG015	Uncharacterized protein	11.78	9.81	11.86	9.98	10.78	10.04	10.27	10.28	11.54	13.69	11.51	9.06	9.03	12.43
AC206831.3_FG015	Uncharacterized protein	0	0	0	0	0	0	0	0	0	0	0	0	0	0
AC206832.3_FG004	NA	0	0	0	0	0	0	0	0	0	0	0	0	0	0
AC206840.3_FG002	NA	1.75	3.17	2.34	2.87	1.81	1.14	1.68	3.06	2.51	1.64	1.97	3.37	3.24	4.76
AC206898.3_FG006	NA	0	0	0	0	0	0	0	0.1	0.2	0	0	0.19	0	0
AC206901.3_FG005	MYB transcription factor	0.78	0.73	2.57	15.42	20.36	9.84	14.5	11.85	15.78	13.25	9.55	14.78	9.35	7.86		Uncharacterized protein
AC206941.2_FG002	Oleosin Zm-II	0	0	0	0	0	0.82	1.44	1.75	1.84	0.94	3.38	3.66	0.62	0.19
AC206946.2_FG009	NA	0	0	0	0	0	0	0	0	0	0	0	0	0	0
AC206951.3_FG014	NA	0	0	0	0	0	0	0	0	0	0	0	0	0	0
AC206951.3_FG016	Uncharacterized protein	0	0	0	0	0	0	0	0.27	0	0	0	0.4	0	0
AC206951.3_FG017	Uncharacterized protein	22.61	56.59	77.12	12.2	18.71	11.43	11.3	12.34	17.47	22.4	22.37	32.98	27.48	14.94
AC206952.3_FG001	NA	0	0	0	0	0	0	0	0	0	0	0	0	0	0
AC206968.3_FG001	NA	0	0	0	0	0	0	0	0	0	0	0	0	0	0
AC206968.3_FG003	Uncharacterized protein	22.08	18.47	18.79	28.44	26.05	30.67	37.25	32.37	35.85	39.83	42.15	28.78	32.1	31.52
AC206969.3_FG001	NA	0	0	0	0	0	0	0	0	0	0	0	0	0	0
AC206980.3_FG007	NA	0	0	0	0	0	0	0	0	0	0	0	0	0	0
AC206989.4_FG002	NA	6.41	1.74	3.16	7.26	4.28	4.49	5.5	8.03	7.04	7.48	8.37	6.09	5.95	8.03
AC206999.1_FG002	NA	0.42	0.36	0.48	0.18	0.41	0.24	0.08	0.19	0	0.19	0	0.1	0	0.68
AC206999.1_FG007	NA	0	0	0	0	0	0	0	0	0	0	0	0	0	0
AC207011.3_FG001	NA	0	0	0	0	0	0	0	0	0	0	0	0	0	0
AC207019.3_FG003	NA	0	0	0	0	0	0	0	0	0	0	0	0	0	0
AC207024.3_FG002	NA	0	0.19	0	0	0	0.16	0.31	0	0	0	0	0	0.3	0
AC207043.3_FG002	NA	1.38	0.78	1.08	4.11	3.24	2	3.34	4.01	3.74	2.8	2.47	4.73	2.67	3.04
AC207043.3_FG004	NA	0	0	0	0	0	0	0	0	0	0	0	0	0	0
AC207080.3_FG005	NA	0	0.06	0	0	0.15	0	0	0	0	0	0	0.07	0	0
AC207104.3_FG001	NA	0	0	0	0	0	0	0	0	0	0	0	0	0	0
AC207107.4_FG001	NA	0	0	0	0	0	0	0	0	0	0	0	0	0	0
AC207107.4_FG002	NA	0	0	0	0	0	0	0	0	0	0	0	0	0	0
AC207119.3_FG001	NA	0	0	0	0	0	0	0	0	0	0	0	0	0	0
AC207188.3_FG002	NA	0	0	0	0	0	0	0	0	0	0.19	0	0	0	0
AC207189.4_FG002	NA	0	0	0	0	0	0	0	0	0	0	0	0	0	0
AC207205.3_FG004	NA	0	0	0	0	0	0	0	0	0	0	0	0.21	0	0
AC207206.3_FG001	NA	1.99	1.2	0.51	2.42	4.68	3.24	3.61	5.17	3.8	2.49	2.69	1.02	0.82	3.36
AC207206.3_FG003	NA	0	0	0	0	0	0	0	0	0	0	0	0	0	0
AC207225.3_FG001	NA	0	0	0	0	0	0	0	0	0	0	0	0	0	0
AC207225.3_FG003	NA	0.2	0.37	0.63	0.07	0.43	0.13	0.33	0.16	0	0.15	0.18	0.24	0	0
AC207231.3_FG001	NA	0	0	0	0	0	0	0	0	0	0	0	0	0	0
AC207254.3_FG005	NA	0	0	0	0	0	0	0	0	0	0	0	0	0	0
AC207260.3_FG003	NA	0	0	0	0	0	0	0	0	0	0	0	0	0	0
AC207260.3_FG004	NA	0	0	0	0	0	0	0	0	0	0	0	0	0	0
AC207265.3_FG002	Uncharacterized protein	24.1	25.43	30.64	34.31	25.32	30.5	33.45	36.02	27.67	32.56	28.7	33.06	37.48	29.88
AC207309.3_FG007	NA	0.62	0.86	0.19	2.1	0.97	0.26	1.06	0.23	1.1	1.35	0	0.3	0	1.44
AC207309.3_FG010	NA	0	0	0	0	0	0	0	0	0	0	0	0	0	0
AC207321.3_FG003	NA	0.06	0	0	0.13	0.08	0.24	0.29	0	0	0.07	0.16	0	0.11	0.07
AC207328.3_FG003	NA	0	0	0	0	0	0	0	0	0.21	0	0	0	0	0.2
AC207342.3_FG001	NA	0	0	0	0	0	0	0	0	0	0	0	0	0	0
AC207342.3_FG007	Uncharacterized protein	3.28	2.97	3.76	3.94	4.22	3	5.35	5.24	7.8	5.17	5.91	4.8	6.89	7.15
AC207342.3_FG008	NA	41.39	46.11	51.72	208.46	195.67	194.49	281.91	217.25	247.79	261.51	246.13	247.8	271.55	268.7
AC207347.3_FG005	NA	1.89	2.19	1.01	1.45	1.49	1.66	2.36	2.21	3.1	4.32	4.26	6.41	8.29	5.88
AC207383.3_FG003	NA	0	0	0	0	0	0.08	0	0	0	0	0.12	0	0	0
AC207389.3_FG004	NA	0	0	0	0	0	0	0	0	0	0	0	0	0	0
AC207397.3_FG001	NA	0	0	0	0	0	0	0	0	0	0	0	0	0	0
AC207427.3_FG005	NA	0	0	0	0.54	0	0	0.03	0	0	0	0	0.56	0	0
AC207454.3_FG004	NA	0	0	0.2	0	0	0	0	0	0	0	0	0	0	0
AC207472.3_FG001	NA	0	0	0	0	0	0	0	0	0	0	0	0	0	0
AC207533.2_FG002	NA	1.03	0.28	0.89	0	0.32	0.25	0	1.2	0.32	0.87	1.74	1.49	0.48	0.6
AC207544.3_FG011	NA	0	0	0	0	0	0	0	0	0	0	0	0	0	0
AC207546.3_FG004	NA	0	0	0	0	0	0	0	0	0	0	0	0	0	0
AC207549.3_FG010	NA	0	0	0	0	0	0	0	0	0	0	0	0	0	0
AC207575.3_FG004	NA	0	0	0	0	0	0	0	0	0	0	0	0	0	0
AC207619.3_FG001	NA	0	0	0	0	0	0	0	0	0	0	0	0	0	0
AC207620.2_FG007	NA	0	0	0	0	0	0	0	0	0	0	0	0	0	0
AC207628.4_FG002	NA	0.02	0.64	0	0.29	0	0	0.03	0	0	0.03	0.47	0.27	0.21	0.58
AC207628.4_FG003	Uncharacterized protein	0.71	0.68	0.68	0.52	0.67	0.4	0.05	0.22	0.41	0.34	0.28	0.04	0.07	0
AC207628.4_FG005	Outer mitochondrial membrane protein porin	0.22	0	0	0	0.14	0	0	0	0	0	0	0	0	0
AC207628.4_FG009	NA	1.51	1.13	1.29	1.65	1.18	2.16	1.99	1.57	2.82	2.53	1.75	4.8	5.53	4.75
AC207628.4_FG010	Uncharacterized protein	10.6	6.5	10.24	7.71	6.75	10.17	13.87	11.08	13.05	11.48	10.99	14.23	12.81	10.29
AC207628.4_FG011	Uncharacterized protein	1.77	1.4	2.42	1.16	1.55	1.85	0.92	1.39	0.93	1.81	1.82	3.12	3.21	3.45
AC207649.3_FG002	NA	0	0	0	0	0	0	0	0	0	0	0	0	0	0
AC207652.3_FG001	NA	1.33	1.3	1.71	0.81	1.53	1.14	1.27	1.29	0.99	1.17	1.27	0.6	0.66	0.68
AC207655.2_FG003	NA	0	0	0	0	0	0	0	0	0	0	0	0	0	0
AC207656.3_FG002	Auxin response factor 19	7.03	7.7	12.32	4.56	6.93	6.34	6.51	8.53	7.64	8.66	6.93	4.07	8.94	7.31
AC207722.2_FG009	Chlorophyll a-b binding protein 1, chloroplastic	4866.54	5207.98	3932	678.8	1421.58	1742.52	312.47	993.88	232.67	218.51	193.74	2278.91	3480.95	3689.1
AC207728.2_FG003	Uncharacterized protein	0.59	0.43	0.4	0.16	0.8	0.34	0.28	0.52	0.54	0.28	0.53	0.51	0.64	0.69
AC207732.3_FG010	NA	0	0	0.17	0	0	0	0	0	0	0	0	0	0	0
AC207733.3_FG001	NA	0	0	0	0.14	0	0.06	0	0	0	0	0	0	0	0
AC207733.3_FG007	NA	0	0	0	0	0	0	0	0	0	0	0	0	0	0
AC207740.3_FG005	NA	0	0	0	0	0	0	0	0	0	0	0	0	0	0
AC207755.3_FG005	Uncharacterized protein	3.08	2.08	4.15	2.09	3.18	2.39	2.45	3.11	1.44	2.51	2.16	1.97	0.99	1.49
AC207756.3_FG001	NA	0	0	0	0	0	0	0	0	0	0	0	0	0	0
AC207767.2_FG001	NA	0.04	0.1	0.1	0.14	0.05	0	0	0	0	0	0.12	0	0.16	0.1
AC207784.3_FG007	NA	0	0	0	0	0	0	0	0	0	0	0	0	0	0
AC207790.2_FG001	NA	0	0	0	0	0	0	0	0	0	0	0	0	0	0
AC207793.3_FG002	NA	0	0	0	0	0	0	0	0	0	0	0	0	0	0
AC207798.2_FG003	NA	0	0	0	0	0	0	0	0	0	0	0	0	0	0
AC207803.3_FG003	NA	0	0	0	0	0	0	0	0	0	0	0	0	0	0
AC207814.3_FG002	NA	0	0	0	0	0	0	0	0	0	0	0	0	0	0
AC207814.3_FG003	NA	0	0	0	0	0	0	0	0	0	0	0	0	0	0
AC207888.3_FG009	NA	0	0	0	0	0	0	0	0	0	0	0	0	0	0
AC207890.3_FG002	Uncharacterized protein	13.5	13.93	18.05	33.37	28.94	27.94	27.24	24.02	26.75	23.14	29.37	29.61	28.16	26.22
AC207896.4_FG003	NA	0	0	0	0	0	0	0	0	0	0	0	0	0	0
AC208023.3_FG001	Protein transport protein SEC61 gamma subunit	82.07	78.89	86.77	151.54	149.3	135.88	177.08	153.73	124.97	121.78	115.64	138.41	104.73	121.61
AC208026.3_FG005	NA	0	0	0	0	0	0.21	0.31	0	0.27	0	0	0.12	0.2	0
AC208031.3_FG002	NA	0	0	0	0.17	0	0	0	0	0	0.53	0	0	0	0
AC208031.3_FG005	NA	0	0	0	0	0	0	0	0	0	0	0	0	0	0
AC208035.3_FG002	NA	0	0	0	0	0	0	0	0	0	0	0	0	0	0
AC208042.3_FG005	NA	0	0	0	0	0	0	0	0	0	0	0	0	0	0
AC208079.3_FG001	NA	0	0	0	0	0	0	0	0	0	0	0	0	0	0
AC208082.3_FG008	NA	0	0	0	0	0	0	0	0	0	0	0	0	0	0
AC208109.2_FG004	NA	0	0	0	0	0	0	0	0	0	0	0	0	0	0
AC208110.2_FG001	Putative WRKY D--binding domain superfamily protein	0	0	0	0	0	0	0	0	0	0	0	0	0	0
AC208110.2_FG005	Uncharacterized protein	0	0	0	0	0	0	0	0	0	0	0	0	0	0
AC208110.2_FG006	NA	6.4	6.76	4.75	0.05	0.39	0.55	0	0.19	0	0	0.24	0.21	0.59	0.98
AC208110.2_FG007	NA	6.31	5.83	2.74	8.6	11.44	16.69	12.13	8.64	13.49	13.29	16.77	20.82	22.33	19.5
AC208110.2_FG011	Uncharacterized protein	0	0	0	0.06	0.07	0	0.16	0	0.66	0.3	0.07	0.44	0.4	0.31
AC208113.3_FG001	NA	0	0	0	0	0	0	0	0	0	0	0	0	0	0
AC208113.3_FG005	NA	2.08	2.71	2.25	1.44	0	2.1	2.09	1.65	1.99	2.66	3.16	0.98	2.77	1.61
AC208113.3_FG009	NA	0	0	0	0	0	0	0	0	0	0	0	0	0	0
AC208122.2_FG003	NA	0	0	0	0	0	0	0	0	0	0	0	0	0	0
AC208126.3_FG001	Uncharacterized protein	0	0	0	0	0	0	0	0	0	0	0	0	0	0
AC208201.3_FG001	Mitochondrial substrate carrier family protein	8.75	8.96	11.23	14.85	17.08	11.47	18.72	16.48	15.36	10.07	9.84	11.84	10.62	7.67
AC208201.3_FG002	Protein phosphatase type 2-C	6.24	38.74	127.24	3.85	4.99	3.14	3.23	8.8	6.3	7.3	10.72	21.77	16.93	9.08
AC208201.3_FG003	NA	14.11	16.2	10.74	70.57	82.02	78.62	85.69	89.66	76.09	109.91	90.03	54.38	55.91	75.88
AC208204.3_FG006	17.4 kDa class I heat shock protein 3	14.89	13.94	11.41	20.78	17.11	17.99	32.21	27.39	32.94	30.41	27.92	56.64	45.86	55.64
AC208212.3_FG001	NA	0	0	0	0	0	0	0	0	0	0	0	0	0	0
AC208217.3_FG001	NA	0	0	0	0	0	0	0	0	0	0	0	0	0	0
AC208221.3_FG002	NA	0	0	0	0.55	0.16	1.48	1.33	0.59	1.55	1.13	1.02	5.52	4.19	6.6
AC208308.3_FG003	NA	0	0	0	0	0	0	0	0	0	0	0	0	0	0
AC208308.3_FG004	NA	0	0	0	0	0	0	0	0	0	0	0	0	0	0
AC208327.4_FG002	Uncharacterized protein	0.16	0.99	0.19	1.08	0.82	0.64	0.79	0.96	0.4	1.29	0	0.79	0.3	0.19
AC208327.4_FG003	Glutamate-rich WD repeat-containing protein 1	19.71	17.53	19.14	15.96	17.45	15.45	5.59	14.99	18.02	15.49	15.08	9.07	11.07	8.53
AC208327.4_FG006	BGGP Beta-1-3-galactosyl-O-glycosyl-glycoprotein	10.31	10.08	9.59	10.03	7.79	9.92	8.59	11.21	10.39	11.67	12.66	13.89	15.41	17.87
AC208337.2_FG003	NA	0	0	0	0	0	0	0	0	0	0	0	0	0	0
AC208338.3_FG010	NA	0	0	0	0	0	0	0	0	0	0	0	0	0	0
AC208341.4_FG005	Pleckstrin homology domain-containing protein 1	29.27	27.17	22.91	23.05	21.61	20.09	22.21	28.57	21.8	28.99	25.74	28.05	28.72	32.04
AC208341.4_FG006	NA	1.23	0.56	0.12	0.22	0.13	0.4	0.3	0.96	0.5	0	0.14	0.47	0.38	0.72
AC208341.4_FG007	Uncharacterized protein	0	0	0	0	0	0	0	0	0	0	0	0	0	0
AC208341.4_FG008	NA	0.12	0.68	0	0.38	0	0	0	0.14	0	0.39	0.16	0.54	0	0
AC208346.3_FG004	Uncharacterized protein	7.01	5.91	6.07	3.05	4.01	3.2	3.28	3.48	5.38	5.52	5.98	4.45	6.06	5.22
AC208348.3_FG012	NA	0	0	0	0	0	0	0	0	0	0	0	0	0	0
AC208358.3_FG005	NA	0.83	0.79	0.42	0.63	0.65	0.87	0.1	0.61	0.13	0.06	0.07	0.18	0.1	0.06
AC208406.3_FG004	NA	0.69	2.57	2.32	0	2.36	1.51	0	0	1.43	0	0.33	0.75	0.55	0.88
AC208411.3_FG013	NA	0	0	0	0	0	0	0	0	0	0	0	0	0	0
AC208418.3_FG009	Uncharacterized protein	0	0	0	0	0	0	0	0	0	0	0	0	0	0
AC208422.3_FG001	NA	0	0	0	0	0	0	0	0	0	0	0	0	0	0
AC208422.3_FG002	NA	0	0	0	0	0	0	0	0	0	0	0	0	0	0
AC208423.3_FG002	NA	0	0	0	0	0	0	0	0	0	0	0	0	0	0
AC208434.3_FG001	NA	0	0	0	0	0	0	0	0	0	0	0	0	0	0
AC208434.3_FG007	NA	0	0	0	0	0	0	0	0	0	0	0	0	0	0
AC208436.3_FG007	NA	0.83	0.6	0.49	0.37	0.46	0.66	0.12	0.43	0.11	0.28	0.17	0.14	0	0.07
AC208440.3_FG003	NA	4.49	3.72	4.67	6.47	5.97	4.65	7.12	6.35	8.32	8.91	7.81	5.64	6.03	6.55
AC208445.3_FG001	NA	0	0	0	0	0	0	0	0	0	0	0	0	0	0
AC208445.3_FG006	NA	0	0	0	0	0	0	0	0	0	0	0	0	0	0
AC208453.3_FG003	NA	0	0	0	0	0	0	0	0	0	0	0	0	0	0
AC208454.3_FG002	NA	0	0	0	0	0	0	0	0	0	0	0	0	0	0
AC208458.3_FG011	NA	0	0	0	0	0	0	0.21	0	0	0	0	0	0	0
AC208516.2_FG008	NA	0	0	0	0	0	0	0	0	0	0	0	0	0	0
AC208521.3_FG002	Uncharacterized protein	0	0	0	0	0	0	0	0	0	0	0	0	0	0
AC208530.3_FG003	NA	0	0	0	0	0	0	0	0	0	0	0	0	0	0
AC208539.3_FG002	NA	0	0	0	0	0	0	0	0	0	0	0	0	0	0
AC208539.3_FG003	NA	0	0	0	0	0	0	0	0	0	0	0	0	0	0
AC208559.3_FG003	Uncharacterized protein	0	0	0	0	0	0	0	0	0	0	0	0	0	0
AC208564.3_FG004	NA	0	0	0	0	0	0	0	0	0	0	0	0	0	0
AC208571.4_FG001	NA	18.84	20.21	18.93	10.45	13.54	10.77	12.06	12.7	8.86	10.17	10.62	6.36	7.77	8.41
AC208576.3_FG001	NA	0.2	0.15	0	0.07	0	0	0.33	0.24	0.17	0.23	0.09	0.08	0	0
AC208577.3_FG005	NA	3.02	4.31	2.82	1.24	1.88	3.88	2.9	2.87	0.93	1.49	2.55	1.97	1.05	0.66
AC208579.3_FG001	NA	0	0	0	0.09	0	0	0	0	0	0	0	0	0	0.1
AC208606.3_FG007	NA	0	0	0	0	0	0	0	0	0	0	0	0	0	0
AC208610.3_FG010	NA	0	0	0	0	0	0	0	0	0	0	0	0	0	0
AC208625.3_FG004	NA	0	0	0	0	0	0	0	0	0	0	0	0	0	0
AC208630.3_FG001	NA	0	0	0	0	0	0	0	0	0	0	0	0	0	0
AC208641.3_FG009	NA	0	0	0	0	0	0	0	0	0	0	0	0	0	0
AC208644.2_FG005	NA	0	0	0	0	0	0	0	0	0	0	0	0	0	0
AC208649.4_FG003	NA	0	0	0	0	0	0	0	0	0	0	0	0	0	0
AC208663.3_FG002	NA	0	0	0	0	0	0	0	0	0	0	0	0	0	0
AC208678.3_FG002	NA	0	0	0	0	0	0	0	0	0	0	0	0	0	0
AC208680.3_FG001	NA	0	0	0	0	0	0	0	0	0	0	0	0	0	0
AC208702.3_FG007	NA	0	0	0	0	0	0	0	0	0	0	0	0	0	0
AC208711.3_FG005	NA	0.1	0	0	0.11	0	0.05	0.1	0	0	0.06	0.14	0.06	0	0.06
AC208724.3_FG001	NA	0.12	0.13	0.4	0	0	0.11	0	0.14	0.29	0.13	0	0	0	0
AC208826.3_FG003	NA	0	0	0	0	0	0	0	0	0	0	0	0	0	0
AC208826.3_FG004	NA	0.35	0	0	0	0	0	0	0	0	0	0	0	0	0
AC208848.3_FG005	NA	0	0	0	0	0	0	0	0	0	0.22	0	0	0	0.22
AC208855.3_FG002	NA	0	0	0	0	0	0	0	0	0	0	0	0	0	0
AC208860.3_FG002	Uncharacterized protein	0.22	0	0.12	0	0	0	0	0	0	0	0	0	0	0
AC208892.3_FG005	NA	0.24	0	0	0.13	0	0	0	0	0	0.13	0	0	0	0
AC208895.3_FG001	NA	0	0	0	0	0	0	0	0	0	0	0	0	0	0
AC208895.3_FG004	NA	0	0	0	0	0	0	0	0	0	0	0	0	0	0
AC208897.3_FG003	NA	0.69	0.75	0.84	0.45	0.38	0.21	0.33	0.56	0.43	0.34	0.06	0.75	0.32	0.2
AC208897.3_FG004	Major facilitator superfamily protein	7.1	8.92	11.61	52.01	58.33	34.97	65.2	39.12	46.71	31.04	28.3	72.6	66.68	81.85
AC208905.3_FG004	NA	0.34	0	0	0	0	0	0	0	0	0	0	0	0	0
AC208915.3_FG010	NA	0	0	0	0	0	0	0	0	0	0.13	0	0	0	0
AC208916.3_FG003	NA	0	0	0.32	0	0	0	0	0	0	0.16	0	0	0	0
AC208920.3_FG001	NA	0	0	0	0	0	0	0	0	0	0	0	0	0	0
AC208930.3_FG007	NA	0	0	0	0	0	0	0	0	0	0	0	0	0	0
AC208974.3_FG001	Putative bZIP transcription factor superfamily protein	0	0	0	0	0	0	0	0	0	0	0	0	0	0
AC209015.3_FG004	NA	0	0	0	0	0	0	0	0	0	0	0	0	0	0
AC209016.3_FG010	NA	0	0	0	0	0	0	0	0	0	0	0	0	0	0
AC209029.2_FG002	Uncharacterized protein	0	0	0	0	0	0	0	0	0	0	0	0	0	0
AC209050.3_FG001	Uncharacterized protein	0	0	0	0	0.08	0.03	0	0.08	0	0.04	0	0	0	0
AC209050.3_FG003	Putative WRKY D--binding domain superfamily protein	0.73	3.2	29.78	18.79	16.32	9.36	5.84	3.67	13.9	2.03	7.87	5.34	4.34	1.87
AC209051.3_FG003	NA	0	0	0	0	0	0	0	0	0	0	0	0	0	0
AC209062.3_FG002	NA	0	0	0	0	0	0	0	0	0	0	0	0	0	0.15
AC209073.3_FG001	NA	0	0	0	0	0	0	0	0	0	0	0	0	0	0
AC209073.3_FG002	NA	0	0	0	0	0	0	0	0	0	0	0	0	0	0
AC209074.3_FG007	NA	0	0	0	0	0	0	0	0	0	0	0	0	0	0.1
AC209080.3_FG004	NA	2.06	0.97	0.79	1.41	0.96	0.67	1.03	1.31	0.63	1.74	1.63	2.64	3.19	2.37
AC209093.3_FG006	NA	0	0	0	0	0	0	0	0	0	0	0	0	0	0
AC209168.3_FG007	NA	0	0	0	0	0	0	0	0	0	0	0	0	0	0
AC209169.3_FG007	NA	0.32	0	0	0	0	0	0	0	0	0	0	0	0	0
AC209177.3_FG001	NA	0	0	0	0	0	0.25	0	0	0	0	0	0	0	0
AC209206.3_FG004	NA	0	0.08	0	0	0.17	0	0	0	0	0	0	0.21	0	0
AC209206.3_FG011	Putative argo-ute family protein	3.9	2.97	4.29	1.37	2.06	2.07	0.66	1.33	2	2.57	3.66	3.81	2.7	3.53
AC209206.3_FG014	Putative polyphenol oxidase family protein	0	0	0	0	0	0	0	0	0	0.06	0	0	0	0
AC209208.3_FG001	NA	4	4.25	4.59	14.53	11.07	10.61	16.15	15.32	14.37	13.04	12.23	11.04	9.93	9.83
AC209208.3_FG002	Aquaporin PIP1-2	17.93	14.01	15.11	15.03	18.47	22.61	25.27	24.36	33.81	46.08	54.2	147.7	257.42	232.13
AC209208.3_FG003	NA	0.22	0	0.08	0.04	0.14	0.07	0.04	0.17	0.09	0.21	0.2	0.17	0.27	0.43
AC209208.3_FG004	NA	0	0	0	0	0	0	0	0	0	0	0	0	0	0
AC209208.3_FG005	Uncharacterized protein	9.87	9.71	8.68	13.9	12.63	11.44	15.67	12.95	13.52	13.73	13.36	13.91	14.02	14.35
AC209212.3_FG005	NA	0.14	0.23	0	0.19	0.04	0	0.03	0.12	0	0.12	0.1	0.06	0.07	0
AC209213.4_FG002	NA	2.71	2.94	3.35	3.3	2.08	2.65	3	2.44	2.18	3.99	1.69	2.89	2.32	2.19
AC209215.4_FG004	NA	0	0	0	0	0	0	0	0	0	0	0	0	0	0
AC209215.4_FG006	NA	0	0	0	0	0	0	0	0	0	0	0	0	0	0
AC209242.3_FG003	Peptidase C13 family	3.97	3.42	4.04	4.59	3.83	3.81	5.32	4.81	4.05	5.4	6.48	3.98	4.31	4.9
AC209257.4_FG003	Uncharacterized protein	1.84	3.69	4.01	1.49	0.73	1.14	0.47	0.57	0.72	1.2	1.18	0.9	1.26	0.68
AC209257.4_FG004	Uncharacterized protein	0	0	0	0	0	0	0	0	0	0	0	0	0	0
AC209257.4_FG006	Putative AP2/EREBP transcription factor superfamily protein	0.15	0.66	0.69	0	0.38	0.3	0	0.35	0	0	0	0	0.56	0.35
AC209257.4_FG008	Uncharacterized protein	10.42	22.99	61.52	14.84	18.87	17.07	13.58	16.7	13.18	18.83	20.3	15.7	16.96	18.87
AC209332.3_FG011	NA	0.06	0	0	0.06	0	0	0	0	0	0.07	0.09	0	0	0
AC209356.4_FG001	Uncharacterized protein	0	0	0	0	0	0	0	0	0	0	0	0	0	0
AC209364.3_FG004	NA	0.1	0.19	0.32	0.08	0.21	0	0.08	0.23	0.36	0.19	0.18	0.15	0.19	0.14
AC209364.3_FG007	NA	0	0	0	0	0	0	0	0	0	0	0	0	0	0
AC209364.3_FG009	NA	2.99	2.97	1.31	0.62	0	2.42	2.13	1.28	2.17	3.48	0.93	1.16	2.16	2.41
AC209374.4_FG002	Putative uncharacterized protein	34.85	33.31	36.71	102.13	81.41	78.47	96.35	93.88	57.31	46.99	52.61	82.09	68.7	70.38
AC209377.3_FG003	NA	1.92	0.35	0.67	0.95	0.07	0	1.15	0.95	0.51	1.35	2.55	1.19	3.5	1.07
AC209381.3_FG002	NA	0	0	0	0	0	0	0	0	0	0	0	0	0	0
AC209381.3_FG007	NA	0	0	0	0	0	0	0	0	0	0	0	0	0	0
AC209438.4_FG002	NA	0	0	0	0	0	0	0	0	0	0	0	0	0	0
AC209460.3_FG002	NA	7.98	5.5	9.16	14.05	7.76	8.77	10.47	9.33	8.14	10.52	7.9	10.59	6.86	9.55
AC209463.4_FG013	NA	0.09	0	0.1	0.2	0.22	0	0.09	0	0	0.2	0.37	0.52	0	0
AC209624.2_FG001	NA	0	0	0.1	0	0.05	0	0	0	0	0	0	0	0	0
AC209624.2_FG003	NA	0	0	0	0	0	0	0	0	0	0	0	0	0	0
AC209626.2_FG013	NA	2.28	2.8	3.94	4.06	1.78	1.12	1.37	1.67	0	0.97	0.39	1.98	0.53	0
AC209629.2_FG003	NA	0	0	0	0.21	0	0	0	0.22	0	0.21	0	0	0	0
AC209629.2_FG007	NA	0	0	0	0	0	0	0	0	0	0	0	0	0	0
AC209636.2_FG003	Uncharacterized protein	0.95	1.13	1.39	29.33	26.41	16.69	34.06	28.83	22.99	28.94	25.52	36.03	21.99	36.2
AC209647.2_FG001	NA	0	0	0	0	0	0	0	0	0	0	0	0	0	0
AC209647.2_FG002	NA	0	0	0	0	0	0	0	0	0	0	0	0	0	0
AC209651.2_FG001	NA	0	0	0	0	0	0	0	0	0	0	0	0	0	0
AC209664.3_FG002	Uncharacterized protein	5.09	4.12	3.85	22.73	12.14	14.22	18.47	16.54	16.56	19.36	16.54	15.07	13.24	14.36
AC209675.3_FG001	NA	0	0	0	0	0	0	0	0	0	0	0	0	0	0
AC209697.3_FG005	NA	0	0	0	0	0	0	0	0	0	0	0	0	0	0
AC209698.3_FG004	NA	0	0	0	0	0	0	0	0	0	0	0	0	0	0
AC209704.3_FG003	NA	0	0	0	0	0	0	0	0	0	0	0	0	0	0
AC209705.3_FG004	Uncharacterized protein	17.33	17.06	18.18	12.24	14.29	13.52	5.84	10.92	11.96	9.44	9.38	6.44	7.45	6.74
AC209710.4_FG002	NA	0	0	0	0	0	0	0	0	0	0	0	0	0	0
AC209718.1_FG009	NA	1.36	1	0.95	0.32	0.67	0.43	0.14	0.28	0.24	0.16	0.26	0.06	0	0.06
AC209723.3_FG003	NA	0	0	0	0	0	0	0	0	0	0	0	0	0	0
AC209723.3_FG004	NA	0	0	0	0	0	0	0	0	0	0	0	0	0	0
AC209729.3_FG003	NA	0	0	0.15	0	0.04	0.03	0.06	0.04	0	0.04	0.04	0	0	0.04
AC209732.3_FG001	NA	0	0	0	0	0	0	0	0	0	0	0	0	0	0
AC209734.3_FG005	NA	0	0	0	0	0	0	0	0	0	0	0	0	0	0
AC209737.3_FG006	NA	0	0	0	0	0	0	0	0	0	0	0	0	0	0
AC209738.3_FG005	NA	0	0	0	0	0	0	0	0	0	0	0	0	0	0
AC209739.3_FG003	NA	1.13	0.28	0.5	0.19	1.19	0.25	0.17	0.41	0.85	1.07	1.06	1.71	1.61	1.42
AC209744.3_FG001	Uncharacterized protein	0	0	0	0	0	0	0	0	0	0	0	0	0	0
AC209755.3_FG001	NA	0	0	0	0	0	0	0	0	0	0	0	0	0	0
AC209768.3_FG005	NA	0	0	0.07	0	0	0	0.12	0	0	0	0	0	0	0
AC209768.3_FG016	NA	0	0	0	0	0	0	0	0	0	0	0	0	0	0
AC209778.3_FG002	NA	0	0	0	0	0	0	0	0	0	0	0	0	0	0
AC209780.2_FG003	NA	0	0.16	0.35	0	0	0	0	0.18	0	0.17	0	0.17	0	0
AC209784.3_FG007	NA	0.1	0.31	0.28	3.62	2.09	1.5	4.52	1.74	2.01	1.51	1.3	4.22	1.51	1.68
AC209784.3_FG011	NA	0.24	0.25	0.05	0.35	0.74	0.14	0.61	0.45	1.01	0.57	1.06	0.59	0.26	0.27
AC209810.3_FG002	Uncharacterized protein	0	0	0	0	0	0	0	0	0	0	0	0	0	0
AC209811.3_FG001	NA	0	0	0	0	0	0	0	0	0	0	0	0	0	0
AC209819.3_FG003	NA	0	0	0	0	0	0	0	0	0	0	0	0	0	0
AC209819.3_FG005	Uncharacterized protein	0	0.19	0	16.42	5.85	4.18	6.15	9.78	7.77	3.94	3.23	2.67	4.12	0.6
AC209819.3_FG006	NA	1.71	2.32	0.65	0.62	1.33	1.05	0.82	1.67	3.07	3.05	3.09	3.55	2.64	3.58
AC209819.3_FG007	Uncharacterized protein	0	0	0	0	0	0	0.09	0	0.24	0	0	0	0	0
AC209819.3_FG008	NA	0	0	0	0	0	0	0	0	0	0	0	0	0	0
AC209819.3_FG009	Uncharacterized protein	0.15	0.16	0	0.49	0.56	0.29	0.14	0.53	0	0.17	0.2	0	0	0
AC209819.3_FG010	Uncharacterized protein	0	0	0	0	0	0	0	0	0	0	0	0	0	0
AC209819.3_FG012	Putative ROP family GTPase ROP7	0.08	0	0	0	0.31	0.16	0.16	0.3	0.1	0.38	0.11	0.29	0.47	0.39		RacNAlike GTPNAbinding protein 2	Uncharacterized protein
AC209828.3_FG006	NA	0	0	0	0	0	0	0	0	0	0	0	0	0	0
AC209831.3_FG003	NA	0	0	0	0.06	0	0	0	0	0	0	0	0	0	0
[truncated: 39,011 more rows]
[truncated: 10 more columns]
