# Supplementary material for: The Asian corn borer Ostrinia furnacalis feeding increases the direct and indirect defence of mid‐whorl stage commercial maize in the field
Source: Plant Biotechnol J. 2018 Jun 13;17(1):88–102. doi: 10.1111/pbi.12949 (PMC6330542; doi:10.1111/pbi.12949)
Supplement: Supplementary file 3 — Data S2 All up‐regulated DEGs in maize leaves induced by O. furnacalis feeding for 2, 4, 12 and 24 h with a cut‐off of twofold change relative to the control. [file PBI-17-88-s006.xlsx]

## Sheet: 0 h vs 2 h
Data S2 All up-regulated differentially expressed genes in maize leaves induced by O. furnacalis for 2, 4, 12 and 24 h with a cutoff of 2 times change in relative to control
Gene ID	Description	log2 (FC)	P-value	FDR
GRMZM2G415077	Putative uncharacterized protein	14.827	7.76e-39	6.71e-37
GRMZM2G426469	NA	13.5899	5.06e-20	1.58e-18
AC206201.3_FG004	NA	13.4987	2.92e-10	3.53e-09
XLOC_004405	Protein REVEILLE 8	13.4007	1.3e-29	7.38e-28
XLOC_012958	NA	13.3373	1.93e-19	5.73e-18
GRMZM2G017882	PLATZ transcription factor family protein	13.081	2.93e-36	2.29e-34
GRMZM5G872578	NA	12.9031	6.09e-28	3.22e-26
GRMZM2G082940	Blue copper protein	12.7185	2.23e-22	8.41e-21
GRMZM2G435001	Putative HLH DNA-binding domain superfamily protein	12.388	2.2e-22	8.3e-21
GRMZM2G304121	Eukaryotic translation initiation factor 6	12.2615	6.11e-20	1.9e-18
GRMZM2G700200	NA	12.2438	2.85e-23	1.14e-21
GRMZM2G462924	NA	12.1643	4.07e-14	7.48e-13
GRMZM2G085964	Putative AP2/EREBP transcription factor superfamily protein	12.0701	8.35e-16	1.81e-14
GRMZM2G460950	Uncharacterized protein	11.9961	2.57e-15	5.33e-14
AC195347.4_FG004	Putative uncharacterized protein	11.9274	7.56e-07	5.72e-06
GRMZM2G066326	Xylem cysteine proteinase 2	11.9144	1.56e-10	1.95e-09
XLOC_025723	pescadillo-related, partial	11.8975	1.58e-14	3.02e-13
AC205250.3_FG004	Uncharacterized protein	11.8435	1.12e-12	1.79e-11
GRMZM2G108016	ZCN13	11.8317	1.54e-13	2.7e-12
GRMZM5G883760	NA	11.7936	5.71e-11	7.55e-10
GRMZM2G113583	NA	11.7292	1.16e-12	1.86e-11
GRMZM2G119864	NA	11.6861	7.39e-23	2.88e-21
GRMZM2G135536	Putative cytochrome P450 superfamily protein	11.6817	4.78e-21	1.64e-19
GRMZM2G015127	Actin-depolymerizing factor	11.6684	4.74e-13	7.89e-12
GRMZM2G125196	Uncharacterized protein	11.6004	5.28e-18	1.38e-16
GRMZM2G393507	Putative thaumatin domain family protein	11.5387	2.7e-15	5.57e-14
GRMZM2G063693	ABA-induced protein	11.4041	2.82e-14	5.27e-13
GRMZM2G024680	NA	11.3526	8.24e-15	1.63e-13
GRMZM2G109175	NA	11.3415	3.46e-07	2.76e-06
GRMZM2G446454	NA	11.3276	2.96e-12	4.54e-11
GRMZM2G099740	Uncharacterized protein	11.3276	2.96e-22	1.11e-20
GRMZM2G418833	NA	11.3134	8.24e-11	1.06e-09
AC210013.4_FG002	NA	11.3106	5.2e-09	5.38e-08
GRMZM2G340084	NA	11.3021	2.19e-06	1.54e-05
GRMZM2G311500	NA	11.2644	5.15e-06	3.42e-05
GRMZM2G397616	Uncharacterized protein	11.2644	2.04e-10	2.51e-09
GRMZM2G159904	T-cell activation protein phosphatase 2C-like protein	11.2556	8.61e-16	1.86e-14
GRMZM2G057352	Early nodulin-like protein 1	11.2318	6.52e-09	6.65e-08
GRMZM2G440562	NA	11.2228	1.36e-19	4.1e-18
GRMZM2G101945	Uncharacterized protein	11.0868	5.69e-11	7.53e-10
GRMZM2G398089	NA	11.0802	3.73e-12	5.63e-11
GRMZM2G039009	Uncharacterized protein	11.0735	1.59e-12	2.49e-11
GRMZM2G080252	NA	11.0293	2.03e-11	2.84e-10
GRMZM2G096269	Glutathione S-transferase	10.9908	1.28e-15	2.73e-14
XLOC_005143	NA	10.9766	7.77e-07	5.86e-06
GRMZM2G113860	Uncharacterized protein	10.9549	7.72e-08	6.8e-07
GRMZM2G035755	Uncharacterized protein	10.9403	1.08e-16	2.55e-15
GRMZM2G023655	NA	10.933	1.32e-12	2.09e-11
GRMZM2G446201	NA	10.8297	2.71e-11	3.73e-10
GRMZM2G028955	Histone H2A	10.8218	0.000394822	0.00180791
GRMZM2G458052	NA	10.8138	3.16e-05	0.000180276
AC185656.3_FG002	NA	10.7773	0.000107547	0.000555685
GRMZM2G061495	NA	10.7482	1.03e-05	6.48e-05
AC196110.4_FG004	NA	10.6751	0.000755971	0.00323174
GRMZM2G143046	Uncharacterized protein	10.6348	2.14e-11	2.98e-10
GRMZM2G021277	Uncharacterized protein	10.6303	7.09e-15	1.41e-13
AC217887.3_FG003	Putative RING zinc finger domain superfamily protein	10.5651	0.000525566	0.00233419
GRMZM2G447218	NA	10.5603	1.35e-08	1.32e-07
XLOC_022329	PREDICTED: G-type lectin S-receptor-like serine/threonine-protein kinase SD2-5	10.5603	0.0013644	0.00546309
GRMZM2G302592	NA	10.5507	3.64e-09	3.83e-08
GRMZM2G041839	NA	10.5459	1.26e-07	1.08e-06
GRMZM2G100349	60S ribosomal protein L18A	10.5167	7.77e-07	5.86e-06
GRMZM2G038153	Terpene synthase 8	10.5044	7.01e-119	5.38e-115
GRMZM2G048022	NA	10.5018	1.1e-10	1.39e-09
GRMZM2G161097	Rhicadhesin receptor	10.4969	0.000455125	0.00205221
GRMZM2G008819	Uncharacterized protein	10.4818	4.97e-08	4.49e-07
GRMZM2G130333	Uncharacterized protein	10.4564	7.84e-06	5.04e-05
GRMZM2G337387	NA	10.3934	2.43e-08	2.3e-07
GRMZM2G370044	NA	10.3826	3.76e-06	2.55e-05
GRMZM2G374405	NA	10.3826	7.75e-05	0.00041145
GRMZM2G042865	Cytokinin-O-glucosyltransferase 1	10.3498	1.45e-14	2.78e-13
GRMZM2G167101	NA	10.3443	0.00349306	0.0125731
GRMZM2G465188	Brittle stalk-2-like protein 9	10.3332	1.09e-10	1.39e-09
GRMZM2G031261	Phytosulfokines 5	10.3106	1.19e-05	7.4e-05
XLOC_010031	hypothetical protein	10.2586	0.00160139	0.00629241
XLOC_002141	NA	10.2527	0.00306093	0.0111903
XLOC_008845	NA	10.2527	0.00131868	0.00529731
XLOC_001326	NA	10.2228	5.82e-07	4.49e-06
XLOC_023557	ARM repeat superfamily protein	10.2107	3.85e-10	4.6e-09
GRMZM2G131897	NA	10.1674	9.57e-08	8.32e-07
GRMZM5G812170	NA	10.0835	8.61e-05	0.000453351
XLOC_036834	NA	10.0634	0.00303175	0.0110979
GRMZM2G058024	Uncharacterized protein	10.043	5.45e-09	5.62e-08
AC155352.2_FG010	NA	10.0362	8.97e-05	0.000470244
XLOC_037280	NA	10.0362	0.015264	0.0449862
GRMZM2G041369	NA	10.0308	6.19e-150	1.9e-145
GRMZM2G067424	Flavonol-3-O-glycoside-7-O-glucosyltransferase 1	10.0293	1.64e-10	2.04e-09
GRMZM2G387341	NA	10.0154	0.000221022	0.00106796
GRMZM2G318882	NA	10.0014	0.0018901	0.00730055
GRMZM2G131421	NA	9.98726	0.000987147	0.00409958
GRMZM2G041866	O-methyltransferase ZRP4	9.97298	1.48e-07	1.25e-06
XLOC_041783	NA	9.95128	0.00493534	0.0170032
AC233899.1_FG004	Putative homeobox DNA-binding and leucine zipper domain family protein	9.88417	8.18e-07	6.14e-06
XLOC_013859	H(+)-ATPase 5	9.87652	0.0141718	0.0423238
GRMZM5G859099	Putative auxin efflux carrier PIN9	9.86882	9.47e-10	1.07e-08
GRMZM2G371870	NA	9.82177	0.000220965	0.00106786
AC194362.3_FG003	NA	9.81378	0.000578793	0.00254591
AC225718.2_FG004	NA	9.81378	0.00038597	0.00177027
GRMZM2G372102	NA	9.81378	0.000525211	0.00233295
GRMZM2G071484	NA	9.79766	7.95e-08	6.99e-07
GRMZM2G116966	Benzoate carboxyl methyltransferase	9.75839	7.21e-75	2.52e-72
AC203253.4_FG001	NA	9.75656	0.0024013	0.00903416
GRMZM2G359581	Uncharacterized protein	9.75518	1.07e-81	4.96e-79
GRMZM2G157912	NA	9.73978	0.000707357	0.00304725
GRMZM2G107003	GASA-like protein	9.73132	0.00114486	0.00468239
GRMZM2G111731	MYB transcription factor	9.71425	6.58e-08	5.85e-07
GRMZM2G136977	NA	9.65284	0.00145629	0.00578653
GRMZM2G420823	Uncharacterized protein	9.64386	5.4e-06	3.57e-05
XLOC_008566	PREDICTED: triacylglycerol lipase 2-like	9.64341	6.15e-69	1.7e-66
GRMZM2G425127	NA	9.60733	1.32e-07	1.12e-06
GRMZM5G833760	Uncharacterized protein	9.57932	0.00055776	0.00246327
GRMZM2G317406	Pollen-specific protein C13	9.56986	4.52e-05	0.000250809
GRMZM2G017555	Pectinesterase	9.53138	1.3e-09	1.44e-08
GRMZM2G370988	Uncharacterized protein	9.51175	0.000328466	0.00153286
GRMZM2G021480	NA	9.50184	2.11e-05	0.000124665
GRMZM2G043027	NA	9.43224	3.44e-66	8.59e-64
GRMZM5G872120	NA	9.41996	0.00414722	0.0145891
GRMZM6G036147	Uncharacterized protein	9.36632	0.000485795	0.00217867
GRMZM2G085460	NA	9.35535	2.14e-05	0.000126511
GRMZM2G382379	NA	9.35535	7.11e-06	4.6e-05
GRMZM5G855396	NA	9.35535	0.00838647	0.0269799
GRMZM2G312061	Uncharacterized protein	9.34523	1.79e-43	1.86e-41
GRMZM2G137550	NA	9.3443	0.014066	0.0420733
GRMZM2G313316	NA	9.33316	0.00782687	0.0254166
GRMZM2G117963	NA	9.32193	0.00100484	0.00416517
GRMZM2G012148	Protease inhibitor/seed storage/LTP family protein	9.32193	0.00246316	0.00924536
GRMZM2G174888	NA	9.31061	0.0075688	0.0246817
GRMZM2G030583	Monoterpene synthase	9.30788	2.46e-92	1.89e-89
GRMZM2G056418	NA	9.28771	1.19e-05	7.35e-05
GRMZM2G126566	NA	9.27612	2.63e-09	2.8e-08
GRMZM2G381195	NA	9.27612	0.0141815	0.042328
XLOC_014544	PREDICTED: receptor-like serine/threonine-protein kinase SD1-8	9.26268	2.17e-55	3.7e-53
GRMZM2G037630	NA	9.25267	0.0104452	0.0326386
GRMZM2G068220	NA	9.25267	7.01e-08	6.21e-07
GRMZM2G021095	LOB domain protein 11	9.25267	0.000267777	0.00127226
GRMZM2G141461	Uncharacterized protein	9.25267	8.57e-07	6.41e-06
GRMZM2G062632	Uncharacterized protein	9.24079	0.00215897	0.00822729
GRMZM2G029690	NA	9.21675	0.00192156	0.00741088
XLOC_002142	NA	9.21675	0.00130304	0.0052434
GRMZM2G160840	R2R3MYB-domain protein	9.20457	0.00109127	0.0044853
GRMZM2G098128	Uncharacterized protein	9.19229	2.46e-06	1.72e-05
GRMZM2G089977	NA	9.16742	0.000162829	0.000810108
GRMZM2G173358	NA	9.16742	0.000167497	0.000830733
GRMZM2G017382	Myristoyl-acyl carrier protein thioesterase	9.16742	0.000450959	0.00203492
GRMZM2G478414	Uncharacterized protein	9.16742	1.18e-05	7.34e-05
GRMZM2G088189	R2R3MYB-domain protein	9.15482	0.00037958	0.00174435
GRMZM5G831224	NA	9.11634	0.000386176	0.00177069
GRMZM2G441115	Putative MADS-box transcription factor family protein	9.10329	0.00161047	0.00632225
GRMZM2G376927	NA	9.07682	0.0152494	0.0449647
GRMZM2G119150	AGD2-like defense response protein 1	9.07682	0.000579861	0.00254951
GRMZM2G375517	22.0 kDa class IV heat shock protein	9.0634	0.00161043	0.00632225
GRMZM2G005384	NA	9.04985	8.77e-05	0.00046079
GRMZM2G001938	NA	9.03617	8.3e-06	5.3e-05
GRMZM2G068682	L-ascorbate oxidase	9.02271	1.38e-49	1.87e-47
GRMZM2G015418	NA	9.02237	0.00161091	0.00632262
GRMZM2G421579	NA	9.02237	4.89e-06	3.26e-05
GRMZM2G136559	50S ribosomal protein L35	8.99435	0.0103288	0.0323211
GRMZM2G071325	NA	8.95128	7.1e-06	4.59e-05
GRMZM2G178998	Secondary wall NAC transcription factor 6	8.95128	0.00266579	0.00990689
GRMZM2G046615	Terpene synthase 2	8.92166	8.52e-114	3.74e-110
GRMZM2G322819	NA	8.89178	8.47e-06	5.4e-05
GRMZM2G142342	RmlC-like cupins superfamily protein	8.87652	0.013288	0.0400691
GRMZM2G165991	NA	8.84549	0.000579258	0.00254754
GRMZM2G034271	NA	8.83692	9.71e-121	9.94e-117
GRMZM2G039993	Uncharacterized protein	8.83391	2.35e-18	6.32e-17
GRMZM2G094639	NA	8.82972	0.00160214	0.00629439
GRMZM2G095327	NA	8.82972	0.000176025	0.000869983
GRMZM2G703077	Deoxyhypusine synthase	8.82814	3.87e-42	3.8e-40
AC186231.4_FG002	NA	8.79766	0.00721745	0.0236722
GRMZM5G829897	Carboxylic ester hydrolase/ hydrolase, acting on ester bond	8.79766	0.00303433	0.0111028
GRMZM2G020500	Uncharacterized protein	8.79766	0.00189184	0.00730454
GRMZM5G832114	alpha/beta-Hydrolases superfamily protein	8.783	7.17e-33	4.75e-31
GRMZM2G141026	Uncharacterized protein	8.76854	1.94e-46	2.3e-44
GRMZM2G329029	NA	8.75177	1.09e-21	3.91e-20
GRMZM5G892675	Uncharacterized protein	8.7499	1.55e-26	7.45e-25
GRMZM2G404316	NA	8.74819	0.00593907	0.0199771
GRMZM2G080594	Putative IQ calmodulin-binding and BAG domain containing family protein	8.74819	0.00136549	0.00546534
GRMZM2G134279	Putative MYB DNA-binding domain superfamily protein	8.73132	6.71e-05	0.000360555
GRMZM2G458659	Uncharacterized protein	8.73132	0.000384916	0.0017657
GRMZM5G836028	Uncharacterized protein	8.71425	0.00330181	0.011962
GRMZM2G044472	NA	8.69859	3.75e-33	2.52e-31
GRMZM2G164340	NA	8.67948	0.0132859	0.0400691
GRMZM2G471039	NA	8.67948	0.00157469	0.00620247
GRMZM2G069254	Uncharacterized protein	8.67948	0.0141799	0.042328
GRMZM2G470882	NA	8.67418	1.24e-51	1.86e-49
GRMZM2G178351	Cytochrome P450 CYP79A33	8.66517	4.66e-74	1.61e-71
GRMZM2G124921	Patatin T5	8.65312	3.5e-17	8.5e-16
GRMZM2G070304	NA	8.61329	2.67e-93	2.16e-90
GRMZM2G042677	NA	8.60896	5.46e-73	1.71e-70
GRMZM2G102760	Lipoxygenase	8.60734	3.34e-24	1.41e-22
GRMZM2G381782	Uncharacterized protein	8.60733	9.53e-05	0.000497263
GRMZM2G105092	Uncharacterized protein	8.59259	9.52e-30	5.45e-28
GRMZM2G067943	NA	8.58871	0.000176176	0.000870448
GRMZM2G398758	NA	8.58871	0.000438599	0.00198556
GRMZM2G127695	NA	8.56986	0.000702756	0.00303041
GRMZM2G303865	NA	8.55075	0.00137639	0.00550396
GRMZM2G153359	NA	8.54714	3.21e-44	3.49e-42
GRMZM2G154523	Patatin T5	8.54081	1.47e-27	7.6e-26
GRMZM2G156950	NA	8.47168	0.00287338	0.0105871
GRMZM2G150907	Uncharacterized protein	8.45449	1.86e-79	7.7e-77
GRMZM2G064503	NA	8.45121	5.4e-06	3.57e-05
GRMZM2G421463	Uncharacterized protein	8.45121	1.47e-05	8.94e-05
GRMZM2G167812	NA	8.43045	0.0140596	0.0420625
XLOC_032856	PREDICTED: WUSCHEL-related homeobox 11-like isoform X1	8.40939	0.0132848	0.0400691
GRMZM2G166616	1-aminocyclopropane-1-carboxylic acid oxidase	8.40215	3.47e-15	7.05e-14
GRMZM2G054410	NA	8.38802	0.00342098	0.0123484
GRMZM2G110616	NA	8.38802	0.000244052	0.00116821
GRMZM2G094892	Putative HLH DNA-binding domain superfamily protein isoform 1	8.37469	6.76e-70	1.98e-67
GRMZM2G380789	NA	8.36632	0.00287287	0.0105865
GRMZM2G040359	GDSL-like Lipase/Acylhydrolase superfamily protein	8.36632	4.71e-76	1.68e-73
GRMZM2G064406	Terpene synthase 3	8.35467	1.67e-102	2.86e-99
GRMZM2G332423	Uncharacterized protein	8.34442	1.13e-17	2.88e-16
GRMZM2G433119	NA	8.3443	1.76e-05	0.000105352
GRMZM6G475484	NA	8.33283	3.12e-99	4.16e-96
GRMZM2G040050	NA	8.32193	0.00342116	0.0123484
GRMZM2G175593	Chaperone BCS1	8.29921	0.0131442	0.0397498
GRMZM2G165433	Serine threonine kinase	8.29921	5.08e-05	0.000279052
GRMZM2G161905	Glutathione S-transferase GST 25	8.29737	3.84e-96	3.8e-93
GRMZM2G127336	(E)-beta-caryophyllene synthase	8.29074	1.12e-33	7.78e-32
GRMZM2G102079	Cytochrome P450 CYP92C5	8.28392	1.71e-82	8.62e-80
GRMZM2G002260	NA	8.28193	7.73e-15	1.53e-13
GRMZM5G843781	NA	8.27612	0.0115373	0.0355306
GRMZM2G114820	Putative AP2/EREBP transcription factor superfamily protein	8.27612	0.00160268	0.00629572
GRMZM2G009400	Tyrosine/DOPA decarboxylase 1	8.25805	1.42e-96	1.45e-93
GRMZM2G325623	NA	8.25267	0.00725008	0.0237597
GRMZM2G011523	Bowman-Birk type wound-induced proteinase inhibitor WIP1	8.24956	5.67e-41	5.36e-39
GRMZM2G126371	NA	8.22882	0.0132846	0.0400691
GRMZM2G110195	Uncharacterized protein	8.22882	0.00994168	0.0312498
GRMZM2G179092	(E)-beta-farnesene synthase	8.18691	2.92e-106	6.4e-103
GRMZM2G091956	NA	8.16033	9.36e-26	4.28e-24
AC194467.3_FG006	NA	8.15482	0.00161176	0.00632408
GRMZM2G474685	NA	8.15482	0.0141766	0.042328
GRMZM2G164909	Heat shock factor protein 7	8.15482	0.00593554	0.0199696
GRMZM2G051619	Gibberellin 2-beta-dioxygenase	8.15373	1.16e-57	2.15e-55
GRMZM2G120962	NA	8.12928	0.00323017	0.0117326
GRMZM2G302664	NA	8.12928	0.0141764	0.042328
GRMZM2G074672	Protein CCC1	8.12928	0.00636581	0.0211943
GRMZM2G108207	Uncharacterized protein	8.10671	2.17e-93	1.8e-90
GRMZM2G322892	Uncharacterized protein	8.07682	0.00303261	0.0110992
GRMZM2G028110	Lactoylglutathione lyase	8.07262	2.98e-117	1.83e-113
GRMZM2G059165	NA	8.04985	0.000358565	0.0016582
GRMZM2G028046	Nucleic acid binding protein	8.04985	0.00161286	0.0063276
GRMZM2G425683	Uncharacterized protein	8.04985	0.0140611	0.0420626
GRMZM2G031432	Gibberellin 2-beta-dioxygenase	8.03	6.95e-95	6.1e-92
GRMZM2G371176	NA	8.02237	0.00604571	0.0202781
GRMZM2G398559	NA	8.02237	0.00426179	0.0149477
GRMZM2G334741	NA	8.01123	2.72e-49	3.61e-47
GRMZM2G169259	NA	7.99435	0.0014559	0.00578572
GRMZM2G384516	NA	7.99435	0.0115305	0.0355169
GRMZM2G114552	Uncharacterized protein	7.99314	2.48e-29	1.39e-27
GRMZM2G110567	NA	7.99161	6.74e-87	4.71e-84
GRMZM2G118610	Putative cinnamyl-alcohol dehydrogenase family protein	7.98495	8.95e-67	2.31e-64
GRMZM2G435294	Uncharacterized protein	7.95378	6.95e-70	2.01e-67
GRMZM2G167986	Cytochrome P450 CYP78A1	7.95004	1.3e-37	1.06e-35
GRMZM2G578314	NA	7.94251	5.98e-51	8.74e-49
GRMZM2G140101	NA	7.93622	9.08e-24	3.76e-22
GRMZM2G176998	NA	7.93611	1.14e-35	8.67e-34
GRMZM2G114918	Uncharacterized protein	7.90914	8.19e-55	1.36e-52
GRMZM2G336437	Lactoylglutathione lyase	7.90908	2.49e-82	1.23e-79
GRMZM2G075892	Uncharacterized protein	7.88155	1.6e-45	1.84e-43
GRMZM2G131554	NA	7.87652	0.0132815	0.0400691
GRMZM2G081105	golgi nucleotide sugar transporter 2	7.87652	0.00287252	0.0105865
GRMZM2G097286	Thiol protease SEN102	7.87652	0.0132875	0.0400691
GRMZM2G477864	NA	7.84549	0.000706846	0.00304591
GRMZM2G075456	NA	7.82043	2.64e-110	7.37e-107
GRMZM2G336824	Uncharacterized protein	7.81878	2.34e-13	4.02e-12
GRMZM2G085260	NA	7.81378	0.0152545	0.0449738
GRMZM2G108933	Homeobox domain containing protein	7.81378	0.00636416	0.0211911
GRMZM2G012242	Uncharacterized protein	7.81378	0.00303189	0.0110979
GRMZM2G170734	NA	7.8049	2.14e-48	2.77e-46
GRMZM2G159110	NA	7.78369	3.38e-83	1.82e-80
GRMZM2G158831	NA	7.78136	0.00341919	0.0123463
GRMZM2G138248	Putative cytochrome P450 superfamily protein	7.76994	1.04e-91	7.81e-89
GRMZM2G338160	NA	7.75393	1.56e-47	1.93e-45
GRMZM2G379780	NA	7.74819	0.00287428	0.0105891
GRMZM2G181284	Uncharacterized protein	7.74819	0.00512049	0.017578
GRMZM5G815098	Bowman-Birk type trypsin inhibitor	7.73788	3.48e-99	4.45e-96
GRMZM2G125081	Putative leucine-rich repeat protein kinase family protein	7.71425	0.00136457	0.00546309
GRMZM2G047713	rRNA N-glycosidase	7.70072	3.16e-82	1.52e-79
GRMZM2G173809	rRNA N-glycosidase	7.70072	2.95e-82	1.44e-79
GRMZM2G367701	Uncharacterized protein	7.68946	1.13e-12	1.81e-11
GRMZM2G040689	Bifunctional inhibitor/lipid-transfer protein/seed storage 2S albumin superfamily protein	7.68434	5.15e-83	2.64e-80
GRMZM2G311036	Uncharacterized protein	7.68126	7.92e-10	9.08e-09
GRMZM2G339645	CSLF3-cellulose synthase-like family F	7.67953	1.03e-95	9.63e-93
GRMZM2G026804	Uncharacterized protein	7.67948	0.00721724	0.0236722
GRMZM2G020523	Peroxidase 2	7.64496	1.34e-102	2.42e-99
GRMZM2G170602	NA	7.62455	7.97e-96	7.64e-93
GRMZM2G374213	NA	7.60733	0.014163	0.0423097
GRMZM2G073823	Uncharacterized protein	7.60733	0.00603647	0.0202515
GRMZM2G323731	Uncharacterized protein	7.60733	0.00136477	0.00546318
GRMZM2G370377	Uncharacterized protein	7.60733	0.0114495	0.0353193
GRMZM2G006716	NA	7.59951	5.91e-55	9.97e-53
GRMZM2G565911	NA	7.58289	3.22e-60	6.46e-58
GRMZM2G062811	Uncharacterized protein	7.57571	3.72e-19	1.08e-17
GRMZM2G179063	Uncharacterized protein	7.56986	0.0141814	0.042328
GRMZM2G035890	NA	7.55844	1.11e-98	1.21e-95
GRMZM2G354909	Uncharacterized protein	7.54814	9.03e-70	2.59e-67
GRMZM2G125441	NA	7.5328	1.43e-19	4.31e-18
GRMZM2G089698	Anthranilate N-benzoyltransferase protein 1	7.49596	7.27e-33	4.81e-31
GRMZM2G140996	O-methyltransferase ZRP4	7.49433	3.02e-111	9.27e-108
GRMZM2G079616	10-deacetylbaccatin III 10-O-acetyltransferase	7.46292	9.82e-26	4.47e-24
GRMZM2G097182	NA	7.46046	4.81e-23	1.9e-21
AC209819.3_FG005	Uncharacterized protein	7.45792	4.56e-24	1.9e-22
GRMZM2G091201	Putative MYB DNA-binding domain superfamily protein	7.45121	1.71e-18	4.67e-17
GRMZM2G051474	Uncharacterized protein	7.45121	0.0152592	0.0449806
GRMZM2G111344	Uncharacterized protein	7.40939	0.0132861	0.0400691
GRMZM2G127350	Putative aminotransferase class III superfamily protein	7.40735	4.42e-83	2.34e-80
GRMZM2G156632	Bowman-Birk type wound-induced proteinase inhibitor WIP1	7.37754	1.84e-101	2.7e-98
GRMZM2G127418	O-methyltransferase ZRP4	7.3753	4.32e-102	6.64e-99
GRMZM2G061704	NA	7.36632	0.00603885	0.0202572
GRMZM2G457562	Putative AP2/EREBP transcription factor superfamily protein	7.36632	8.51e-23	3.31e-21
GRMZM2G153536	NA	7.34176	3.14e-37	2.53e-35
GRMZM2G117164	Homeobox-leucine zipper protein ATHB-6	7.34114	1.4e-64	3.44e-62
GRMZM2G167497	Brittle stalk-2-like protein 7	7.33841	1.25e-73	4.13e-71
GRMZM2G073079	NA	7.32762	4.78e-77	1.77e-74
GRMZM2G145008	NA	7.32193	0.00838579	0.0269799
GRMZM2G094304	Uncharacterized protein	7.32027	2.37e-86	1.58e-83
GRMZM2G119693	MYB transcription factor	7.3033	1.57e-75	5.54e-73
GRMZM2G033787	Phosphatase	7.27996	1.91e-112	6.53e-109
GRMZM2G042660	Amine oxidase	7.27535	6.77e-81	3.01e-78
GRMZM2G093175	Asparagine synthetase	7.26866	2.18e-28	1.17e-26
GRMZM2G160447	Thiol protease SEN102	7.26535	1.73e-64	4.23e-62
GRMZM2G036288	NA	7.24612	3.66e-78	1.42e-75
GRMZM2G105185	NA	7.24472	3.9e-84	2.26e-81
GRMZM2G093526	Uncharacterized protein	7.22882	0.0115349	0.0355267
GRMZM2G330757	NA	7.19502	1.23e-18	3.41e-17
GRMZM2G135175	NA	7.195	2.21e-88	1.58e-85
GRMZM2G146158	NA	7.17991	0.00631215	0.0210409
GRMZM2G156861	Lipoxygenase	7.15103	1.77e-149	2.72e-145
GRMZM2G468521	NA	7.12928	0.0132889	0.0400691
GRMZM2G161274	NA	7.12138	1.13e-95	1.02e-92
GRMZM2G066602	NA	7.11374	2.92e-13	4.99e-12
GRMZM2G064360	Basic endochitinase 1	7.11015	5.18e-113	1.99e-109
GRMZM2G023325	NA	7.10924	5.48e-11	7.26e-10
GRMZM2G075417	Putative AMP-dependent synthetase and ligase superfamily protein	7.08858	8.58e-74	2.9e-71
GRMZM2G161169	Putative cytochrome P450 superfamily protein	7.08481	8.64e-53	1.35e-50
GRMZM2G159179	Putative cytochrome P450 superfamily protein	7.07438	2.65e-33	1.81e-31
GRMZM2G096403	NA	7.06658	3.06e-21	1.06e-19
GRMZM5G851266	Putative polyphenol oxidase family protein	7.0455	4.47e-108	1.14e-104
GRMZM2G172368	Uncharacterized protein	7.03892	1.03e-20	3.42e-19
GRMZM2G093125	Tyrosine/DOPA decarboxylase 2	7.01561	1.42e-66	3.61e-64
GRMZM2G434541	NA	6.99406	8.64e-117	4.42e-113
GRMZM2G160430	Uncharacterized protein	6.9872	1.46e-99	2.03e-96
GRMZM2G493395	1-deoxy-D-xylulose 5-phosphate synthase	6.9775	7.63e-82	3.6e-79
GRMZM5G865943	NA	6.96578	0.0141716	0.0423238
GRMZM2G122280	Uncharacterized protein	6.96248	1.72e-69	4.84e-67
GRMZM5G822100	Flavonoid 3-monooxygenase	6.8922	3.35e-85	2.1e-82
GRMZM2G406196	NA	6.87856	2.23e-25	9.91e-24
GRMZM5G818655	NA	6.8641	1.08e-69	3.06e-67
GRMZM2G111711	Putative WRKY DNA-binding domain superfamily protein	6.84726	1.9e-64	4.6e-62
GRMZM2G062318	Uncharacterized protein	6.84549	0.0141688	0.0423231
GRMZM2G062527	NA	6.77846	2.05e-40	1.92e-38
GRMZM2G028677	Uncharacterized protein	6.75113	1.19e-76	4.34e-74
GRMZM2G119499	Uncharacterized protein	6.73217	1.33e-16	3.12e-15
GRMZM2G140674	NA	6.72235	7.94e-39	6.85e-37
GRMZM2G043336	NA	6.71262	1.28e-38	1.09e-36
GRMZM5G889052	NA	6.71002	8.13e-99	9.24e-96
GRMZM2G060090	Uncharacterized protein	6.70921	4.35e-61	8.97e-59
GRMZM2G164781	Uncharacterized protein	6.70242	2.2e-26	1.05e-24
GRMZM2G138382	NA	6.70196	8.56e-103	1.73e-99
GRMZM2G007481	Uncharacterized protein	6.70044	6.29e-10	7.31e-09
GRMZM2G021388	Uncharacterized protein	6.69349	8.61e-15	1.7e-13
GRMZM2G447632	NA	6.68674	4.69e-83	2.44e-80
GRMZM2G033359	Uncharacterized protein	6.6851	7.47e-16	1.63e-14
AC197764.4_FG003	NA	6.6787	8.45e-32	5.33e-30
GRMZM2G158316	Uncharacterized protein	6.6626	3.06e-25	1.34e-23
GRMZM2G073929	NA	6.65315	4.52e-42	4.42e-40
GRMZM2G085381	Indole-3-glycerol phosphate lyase, chloroplastic	6.65301	7.33e-21	2.47e-19
GRMZM2G384755	Uncharacterized protein	6.63231	7.91e-97	8.38e-94
GRMZM2G166639	Acc oxidase	6.60914	3.64e-53	5.74e-51
GRMZM2G019373	NA	6.59743	3.24e-08	3.01e-07
GRMZM2G108609	NA	6.58496	3.24e-39	2.84e-37
XLOC_039178	Mitochondrial import inner membrane translocase subunit Tim17/Tim22/Tim23 family protein	6.5779	7.09e-56	1.23e-53
XLOC_004296	NA	6.57767	6.73e-25	2.93e-23
GRMZM2G131309	Uncharacterized protein	6.56986	0.0132871	0.0400691
GRMZM2G085504	NA	6.55606	2.55e-25	1.13e-23
GRMZM2G480106	Putative RING zinc finger domain superfamily protein	6.52454	1.08e-22	4.17e-21
GRMZM2G085661	indole-2-monooxygenase	6.51706	4.73e-52	7.26e-50
GRMZM2G120182	NA	6.49599	2.99e-21	1.04e-19
GRMZM2G173257	NA	6.49579	3.17e-47	3.89e-45
GRMZM2G109130	Lipoxygenase	6.48924	2.11e-86	1.44e-83
GRMZM2G470075	Uncharacterized protein	6.48773	2.84e-48	3.61e-46
GRMZM2G043489	NA	6.4735	3.13e-69	8.73e-67
GRMZM2G107479	NA	6.37938	8.82e-13	1.43e-11
GRMZM2G141399	Dull endosperm1	6.35843	9.28e-65	2.3e-62
GRMZM2G154828	Uncharacterized protein	6.35462	1.17e-19	3.54e-18
GRMZM2G131281	NA	6.34493	1.92e-20	6.2e-19
GRMZM2G055101	NA	6.33181	6.39e-22	2.34e-20
GRMZM2G009103	NA	6.331	1.67e-81	7.66e-79
GRMZM2G099619	Uncharacterized protein	6.32199	4.18e-84	2.38e-81
GRMZM2G136970	NA	6.31575	2.39e-50	3.37e-48
GRMZM2G381441	Uncharacterized protein	6.27845	3.15e-12	4.81e-11
GRMZM2G016836	Dihydroflavonol-4-reductase	6.26946	5.23e-13	8.67e-12
GRMZM2G059693	Uncharacterized protein	6.24828	3.21e-64	7.65e-62
GRMZM2G038340	Uncharacterized protein	6.24317	1.21e-16	2.84e-15
GRMZM2G108514	Uncharacterized protein	6.23733	6.32e-59	1.22e-56
GRMZM2G170016	NA	6.23618	4.43e-68	1.19e-65
GRMZM2G010468	Putative cytochrome P450 superfamily protein	6.23448	4.56e-85	2.8e-82
GRMZM2G009045	phosphate transporter 3	6.23108	1.29e-40	1.21e-38
GRMZM2G158205	Uncharacterized protein	6.22882	4.03e-08	3.7e-07
GRMZM2G049877	NA	6.2273	1.77e-38	1.48e-36
GRMZM2G309126	Uncharacterized protein	6.22701	8.53e-16	1.85e-14
GRMZM2G024099	Eukaryotic aspartyl protease family protein	6.2229	5.75e-31	3.52e-29
GRMZM2G132461	Uncharacterized protein	6.20915	5.47e-107	1.29e-103
GRMZM2G064775	NA	6.17309	2.23e-17	5.53e-16
GRMZM2G009139	NA	6.1639	1.44e-11	2.03e-10
GRMZM2G099295	Polygalacturonase inhibitor 1	6.1575	2.08e-45	2.37e-43
GRMZM2G024476	Uncharacterized protein	6.15015	5.53e-61	1.13e-58
GRMZM2G145407	Uncharacterized protein	6.14002	1.44e-32	9.35e-31
GRMZM2G178415	NA	6.12789	5.61e-85	3.38e-82
GRMZM2G413113	NA	6.09182	2.38e-19	7e-18
GRMZM2G124799	Uncharacterized protein	6.08122	3.85e-60	7.67e-58
GRMZM2G093849	Uncharacterized protein	6.07454	8.99e-103	1.73e-99
GRMZM2G050412	NA	6.06844	1.86e-62	4.02e-60
GRMZM2G043300	Chemocyanin	6.05034	7.2e-11	9.41e-10
GRMZM2G063342	Metal ion binding protein	6.049	3.14e-54	5.15e-52
GRMZM2G378106	Indole-3-acetic acid amido synthetase	6.03623	1.99e-70	5.98e-68
GRMZM2G070825	Uncharacterized protein	6.01221	6.95e-35	5.03e-33
GRMZM2G121309	Uncharacterized protein	6.01123	1.41e-39	1.27e-37
GRMZM2G173862	Putative HLH DNA-binding domain superfamily protein	6.00627	1.81e-27	9.18e-26
GRMZM2G159918	NA	5.97728	1.4e-29	7.91e-28
GRMZM2G075244	Cytochrome P450 CYP709C14	5.96127	4.46e-49	5.87e-47
GRMZM2G038722	Uncharacterized protein	5.94544	2.31e-14	4.37e-13
GRMZM2G012926	NA	5.94522	2.75e-15	5.68e-14
GRMZM2G172159	NA	5.92618	1.92e-17	4.78e-16
GRMZM2G323830	NA	5.92283	1.46e-44	1.61e-42
GRMZM2G101916	Uncharacterized protein	5.90689	2.06e-07	1.7e-06
GRMZM2G111954	Uncharacterized protein	5.90362	1.29e-83	7.1e-81
GRMZM2G056469	NA	5.90167	6.64e-49	8.72e-47
GRMZM2G044383	Glutathione S-transferase GST 30	5.89246	3.67e-33	2.48e-31
GRMZM2G305900	NA	5.88866	3.62e-26	1.7e-24
GRMZM2G319062	Putative polyphenol oxidase family protein	5.88443	8.28e-79	3.3e-76
GRMZM2G174562	Uncharacterized protein	5.87749	2.82e-30	1.65e-28
GRMZM2G082943	NA	5.87564	3.69e-08	3.41e-07
GRMZM5G815449	NA	5.87498	2.2e-10	2.71e-09
GRMZM2G087827	Esterase	5.86533	1.21e-80	5.18e-78
GRMZM2G474783	NA	5.86507	2.39e-10	2.92e-09
GRMZM2G335826	NA	5.85643	1.51e-07	1.28e-06
GRMZM2G002178	Cytochrome P450 CYP74A19	5.84665	1.87e-102	3.02e-99
GRMZM2G093246	NA	5.84463	9.68e-61	1.97e-58
GRMZM2G380784	Uncharacterized protein	5.8371	2.93e-25	1.29e-23
GRMZM2G099967	Embryogeneis transmembrane protein	5.82746	2.14e-08	2.04e-07
GRMZM2G431856	Pectinesterase	5.82337	1.76e-10	2.19e-09
GRMZM6G441368	F-box domain containing protein	5.81597	1.23e-44	1.36e-42
AC214771.3_FG003	NA	5.80325	2.92e-20	9.31e-19
GRMZM2G117246	Uncharacterized protein	5.79477	2.77e-73	8.85e-71
GRMZM2G169458	Aldehyde dehydrogenase	5.78631	7.3e-81	3.2e-78
GRMZM2G317450	Uncharacterized protein	5.78233	5.45e-62	1.16e-59
GRMZM2G410728	NA	5.78136	3.94e-09	4.13e-08
GRMZM2G330159	NA	5.77347	5.93e-15	1.19e-13
GRMZM2G527387	Uncharacterized protein	5.77083	2.77e-09	2.94e-08
GRMZM2G447795	Xylanase inhibitor protein 1	5.76751	2.32e-35	1.73e-33
AC198725.4_FG009	Uncharacterized protein	5.7672	5.64e-70	1.67e-67
AC197705.4_FG001	Pyruvate decarboxylase isozyme 1	5.75365	1.94e-73	6.33e-71
XLOC_041764	PREDICTED: ribose-phosphate pyrophosphokinase 3, chloroplastic	5.7226	2.08e-73	6.73e-71
GRMZM2G073634	Carboxy-lyase	5.72042	3.51e-16	7.87e-15
GRMZM2G109812	NA	5.70183	1.52e-06	1.09e-05
AC148152.3_FG005	1-aminocyclopropane-1-carboxylate oxidase	5.70155	1.79e-45	2.05e-43
GRMZM2G076348	Retrotransposon protein Ty1-copia subclass	5.70076	1.93e-76	6.96e-74
GRMZM2G025175	NA	5.69158	2.16e-08	2.06e-07
GRMZM2G124759	Uncharacterized protein	5.68914	4.49e-81	2.03e-78
GRMZM2G054123	S-adenosylmethionine synthase	5.68222	6.01e-94	5.13e-91
GRMZM5G891187	Nodulin-like protein	5.68096	6.83e-37	5.46e-35
GRMZM2G061016	Uncharacterized protein	5.67678	2.56e-35	1.91e-33
GRMZM2G171078	Uncharacterized protein	5.67001	1.75e-42	1.74e-40
GRMZM2G150594	NA	5.64566	5.9e-09	6.06e-08
GRMZM2G049930	Uncharacterized protein	5.64566	3.1e-09	3.29e-08
GRMZM2G106445	NA	5.64222	1.26e-14	2.44e-13
GRMZM2G481440	MATE efflux family protein	5.64179	1.47e-42	1.47e-40
GRMZM2G021786	Uncharacterized protein	5.62678	4.93e-31	3.03e-29
GRMZM2G061527	NA	5.62614	1.73e-67	4.63e-65
AC199526.5_FG002	Uncharacterized protein	5.62497	4.38e-99	5.38e-96
GRMZM2G128504	Uncharacterized protein	5.62256	7.59e-90	5.55e-87
GRMZM2G146913	Glutathione S-transferase GSTU6	5.61495	1.15e-45	1.33e-43
GRMZM2G053338	Uncharacterized protein	5.61458	8.71e-63	1.91e-60
GRMZM2G132169	Uncharacterized protein	5.59842	3.21e-06	2.2e-05
GRMZM2G180870	Uncharacterized protein	5.59395	3.19e-14	5.93e-13
GRMZM2G076034	Transducin/WD40 repeat-like superfamily protein	5.59246	2.28e-06	1.6e-05
GRMZM2G122654	Uncharacterized protein	5.58663	2.89e-20	9.23e-19
GRMZM2G116902	Uncharacterized protein	5.57851	2.73e-08	2.56e-07
GRMZM2G034623	NA	5.57365	1.02e-05	6.43e-05
GRMZM2G175995	NA	5.56986	1.4e-05	8.56e-05
GRMZM2G353444	NA	5.55881	5.6e-99	6.62e-96
GRMZM2G081977	NA	5.53704	7.49e-17	1.78e-15
XLOC_038410	cinnamoyl-CoA reductase 1-like	5.53676	2.83e-21	9.87e-20
GRMZM5G833406	Uncharacterized protein	5.53495	8.34e-85	4.93e-82
GRMZM2G004106	Chemocyanin	5.53161	2.56e-64	6.15e-62
GRMZM2G335052	Putative receptor-like protein kinase family protein	5.52356	7.38e-08	6.52e-07
GRMZM2G334660	NA	5.50767	2.68e-41	2.56e-39
GRMZM2G423886	Uncharacterized protein	5.48728	7.74e-86	4.95e-83
GRMZM2G008216	Putative cytidine deaminase	5.46912	1.17e-92	9.25e-90
GRMZM2G105522	NA	5.46271	8.92e-13	1.44e-11
GRMZM2G072653	Cytochrome P450 CYP74A18	5.45162	1.63e-31	1.02e-29
GRMZM2G087875	Putative cytochrome P450 superfamily protein	5.44244	6.17e-35	4.49e-33
GRMZM2G167549	indolin-2-one monooxygenase	5.4421	9.79e-81	4.23e-78
GRMZM2G001223	DNA binding protein	5.43582	7.7e-07	5.81e-06
GRMZM2G064091	NA	5.42291	1.24e-12	1.97e-11
GRMZM2G431504	Uncharacterized protein	5.41886	1.47e-17	3.68e-16
GRMZM2G016890	Beta-glucosidase, chloroplastic	5.41389	2.34e-41	2.24e-39
GRMZM2G342907	Uncharacterized protein	5.41385	6.86e-21	2.32e-19
GRMZM2G098569	Uncharacterized protein	5.41056	7.17e-86	4.68e-83
GRMZM2G047384	DNA-3-methyladenine glycosylase I	5.40489	3.06e-39	2.7e-37
GRMZM2G311347	NA	5.39863	1.41e-22	5.4e-21
AC194425.3_FG005	NA	5.38527	3.04e-67	7.98e-65
GRMZM2G163533	NA	5.37504	1.42e-07	1.21e-06
GRMZM2G075461	Uncharacterized protein	5.37039	7.19e-10	8.29e-09
GRMZM2G064202	Glucan endo-1,3-beta-glucosidase	5.36107	4.93e-12	7.35e-11
GRMZM2G055698	Membrane protein	5.35569	1.48e-37	1.21e-35
GRMZM2G170628	NA	5.35315	3.92e-07	3.11e-06
GRMZM2G000166	NA	5.35168	7.64e-07	5.77e-06
GRMZM2G024331	Putative cytochrome P450 superfamily protein	5.33878	2.13e-25	9.47e-24
GRMZM2G165769	Putative uncharacterized protein	5.33841	1.74e-24	7.42e-23
GRMZM2G020254	Putative WRKY DNA-binding domain superfamily protein	5.33742	1.22e-12	1.94e-11
GRMZM2G383790	NA	5.32835	1.13e-11	1.62e-10
GRMZM2G404676	NA	5.32643	3.27e-07	2.62e-06
GRMZM2G100727	Putative AP2/EREBP transcription factor superfamily protein	5.31902	1.99e-18	5.39e-17
GRMZM2G132007	NA	5.30743	7.58e-07	5.74e-06
GRMZM2G162359	Uncharacterized protein	5.3048	1.9e-26	9.11e-25
GRMZM2G333274	NA	5.30046	5.73e-09	5.9e-08
GRMZM2G082343	Symbiotic ammonium transporter	5.29646	6.28e-07	4.81e-06
GRMZM2G165325	NA	5.29528	6.83e-36	5.26e-34
GRMZM2G168274	NA	5.29331	6.31e-07	4.83e-06
GRMZM2G159149	Carboxy-lyase	5.28633	2.96e-26	1.4e-24
GRMZM2G012143	Uncharacterized protein	5.28233	6.02e-79	2.47e-76
GRMZM5G898755	Non-specific lipid-transfer protein	5.28004	1.87e-25	8.34e-24
GRMZM2G049538	Acyclic sesquiterpene synthase	5.26677	2.05e-67	5.43e-65
GRMZM2G163406	NA	5.26271	3.43e-55	5.83e-53
GRMZM2G024345	NA	5.26127	3.88e-47	4.75e-45
GRMZM2G039477	NA	5.25927	7.62e-11	9.91e-10
GRMZM2G022442	Uncharacterized protein	5.25303	3.72e-22	1.38e-20
GRMZM2G173192	Uncharacterized protein	5.25172	1.26e-06	9.18e-06
GRMZM2G068701	NA	5.24793	3.77e-18	1e-16
GRMZM2G371033	Squamosa promoter-binding protein-like (SBP domain) transcription factor family protein	5.24768	1.92e-55	3.29e-53
GRMZM2G078959	Putative uncharacterized protein	5.24233	6.85e-15	1.36e-13
GRMZM2G120449	Erg28 like protein	5.24181	1.1e-24	4.74e-23
GRMZM2G062333	Uncharacterized protein	5.24031	1.09e-36	8.67e-35
GRMZM2G055585	Uncharacterized protein	5.23447	5.86e-18	1.52e-16
XLOC_018115	unknown	5.23242	7.88e-12	1.15e-10
GRMZM2G104299	NA	5.23051	1.37e-16	3.2e-15
GRMZM2G152417	AMP-binding protein	5.23023	1.63e-43	1.7e-41
GRMZM2G170017	Carbonyl reductase 1	5.2256	4.1e-18	1.08e-16
GRMZM2G087186	Pyruvate decarboxylase isozyme 3	5.21836	7.07e-73	2.19e-70
GRMZM2G169966	Putative WRKY DNA-binding domain superfamily protein	5.21723	6.66e-10	7.72e-09
GRMZM2G137108	Aquaporin NIP2-2	5.20667	9.71e-36	7.43e-34
GRMZM2G016264	Putative cytochrome P450 superfamily protein	5.20555	1.82e-08	1.75e-07
GRMZM2G057283	NA	5.20294	7.7e-07	5.81e-06
GRMZM2G149809	NA	5.19409	1.06e-26	5.16e-25
GRMZM2G032896	Putative cytochrome P450 superfamily protein	5.19263	2.57e-63	5.84e-61
GRMZM2G125923	Uncharacterized protein	5.16771	2.91e-26	1.38e-24
GRMZM2G077316	Allene oxide cyclase	5.16362	2.29e-62	4.91e-60
GRMZM2G078050	NA	5.16239	5.21e-06	3.45e-05
GRMZM5G828581	Integral membrane protein like protein	5.15697	4.55e-63	1.02e-60
GRMZM5G896560	NA	5.15344	4.52e-18	1.18e-16
GRMZM2G149751	Uncharacterized protein	5.14859	5.99e-80	2.52e-77
GRMZM2G117627	Uncharacterized protein	5.14191	5.29e-11	7.03e-10
GRMZM2G133552	Uncharacterized protein	5.13955	1.04e-05	6.49e-05
GRMZM2G067225	Putative cytochrome P450 superfamily protein	5.13461	3.87e-16	8.64e-15
GRMZM2G303965	NA	5.13212	4.18e-21	1.43e-19
GRMZM2G076896	Putative AP2/EREBP transcription factor superfamily protein	5.12836	6.45e-47	7.86e-45
GRMZM2G178209	NA	5.12115	7.4e-40	6.83e-38
GRMZM2G116087	Chorismate mutase	5.12072	4.82e-74	1.64e-71
GRMZM2G154628	Aquaporin PIP2-4	5.11746	2.87e-06	1.98e-05
GRMZM2G478798	NA	5.11568	4.54e-21	1.56e-19
GRMZM2G124229	Uncharacterized protein	5.11257	1.59e-20	5.2e-19
GRMZM2G465868	Uncharacterized protein	5.11125	4.9e-13	8.14e-12
GRMZM2G139467	Uncharacterized protein	5.10727	4.52e-64	1.06e-61
GRMZM2G138008	NA	5.09623	1.36e-54	2.25e-52
AC214360.3_FG001	Uncharacterized protein	5.08987	2.75e-32	1.78e-30
GRMZM2G027336	NA	5.08958	7.81e-10	8.97e-09
GRMZM2G075921	Uncharacterized protein	5.08207	3.53e-33	2.39e-31
GRMZM2G091588	Cytochrome P450 monooxygenase CYP92A1	5.07682	8.14e-07	6.11e-06
GRMZM2G458164	Glucan endo-1,3-beta-glucosidase A6	5.07589	4.87e-73	1.54e-70
GRMZM2G098875	Uncharacterized protein	5.06261	4.81e-22	1.78e-20
GRMZM2G159811	Uncharacterized protein	5.05373	8.42e-12	1.22e-10
GRMZM2G475380	NA	5.05111	1.35e-26	6.51e-25
GRMZM2G046750	NA	5.05094	0.00133263	0.00534847
GRMZM2G150280	Cystathionine beta-synthase (CBS) family protein	5.05009	5.25e-09	5.42e-08
GRMZM2G051917	NA	5.04868	2.87e-70	8.55e-68
GRMZM2G085392	Early nodulin-like protein 3	5.04258	2.55e-37	2.07e-35
GRMZM2G144421	Uncharacterized protein	5.03617	3.06e-05	0.000174978
GRMZM2G126601	Uncharacterized protein	5.0349	1.68e-63	3.85e-61
AC206350.3_FG005	NA	5.03482	1.52e-22	5.78e-21
GRMZM2G099827	NA	5.03342	2.35e-10	2.88e-09
GRMZM2G544539	Putative AP2/EREBP transcription factor superfamily protein	5.02975	8.3e-06	5.3e-05
GRMZM2G011401	Leucine-rich repeat (LRR) family protein	5.02918	6.61e-11	8.68e-10
GRMZM2G100412	NA	5.02791	1.11e-12	1.79e-11
GRMZM2G061806	NA	5.02078	9.19e-26	4.21e-24
GRMZM2G096247	Glutathione S-transferase 6	5.01937	7.08e-15	1.41e-13
GRMZM2G325693	NA	5.01478	1.22e-10	1.54e-09
GRMZM2G393347	NA	5.01123	1.32e-05	8.12e-05
GRMZM2G037545	UDP glucosyltransferase-1	5.0045	2.32e-05	0.000136289
GRMZM2G155043	NA	5	5.87e-23	2.31e-21
GRMZM2G016254	Terpene synthase 6	4.99915	7.09e-78	2.72e-75
GRMZM2G084496	Terpene synthase 6	4.99915	7.23e-78	2.74e-75
GRMZM2G126972	NA	4.99095	1.47e-12	2.31e-11
GRMZM2G436688	NA	4.99095	3.04e-09	3.22e-08
GRMZM2G095404	Peroxidase superfamily protein	4.99031	0.000363012	0.00167675
GRMZM2G040094	Uncharacterized protein	4.98868	1.87e-11	2.62e-10
GRMZM2G037781	Putative cytochrome P450 superfamily protein	4.98622	4.29e-71	1.31e-68
GRMZM2G130119	Uncharacterized protein	4.97982	1.52e-17	3.81e-16
GRMZM2G022311	UDP-Glycosyltransferase superfamily protein	4.97728	5.96e-06	3.91e-05
GRMZM2G325683	NA	4.97399	4.31e-09	4.5e-08
GRMZM2G119705	rRNA N-glycosidase	4.97294	7.46e-78	2.79e-75
GRMZM2G022679	NA	4.96947	9.4e-39	8.04e-37
GRMZM5G817182	NA	4.96603	6.5e-62	1.38e-59
GRMZM2G399530	Putative cytochrome P450 superfamily protein	4.96274	3.41e-13	5.77e-12
XLOC_019215	NA	4.96	2.55e-05	0.000148146
GRMZM2G139811	C2 calcium/lipid-binding and GRAM domain containing protein	4.96	4.67e-06	3.12e-05
GRMZM2G166944	Uncharacterized protein	4.95872	1.41e-47	1.76e-45
GRMZM2G066029	NA	4.95509	1.41e-46	1.7e-44
GRMZM5G894619	Uncharacterized protein	4.9543	1.67e-24	7.12e-23
GRMZM2G168744	bifunctional nuclease i	4.9542	3.5e-09	3.69e-08
GRMZM5G822426	Uncharacterized protein	4.93202	7.99e-16	1.74e-14
GRMZM5G891656	Monooxygenase	4.92368	1.56e-21	5.57e-20
GRMZM2G406089	NA	4.92319	9.35e-06	5.91e-05
GRMZM2G152801	Uncharacterized protein	4.91809	1.82e-18	4.95e-17
GRMZM2G009465	NA	4.91169	2.01e-08	1.92e-07
GRMZM2G176474	NA	4.90689	2.11e-09	2.28e-08
GRMZM2G342033	NA	4.89135	7.68e-06	4.94e-05
XLOC_022262	PREDICTED: probable serine/threonine-protein kinase At1g54610	4.88353	5.66e-13	9.34e-12
GRMZM2G027960	Uncharacterized protein	4.88314	4.17e-32	2.66e-30
GRMZM2G156365	Pectinacetylesterase	4.88264	1.71e-22	6.48e-21
GRMZM2G316362	Acyl-desaturase	4.87564	8.34e-06	5.33e-05
GRMZM2G063511	Integral membrane protein like protein	4.87496	1.66e-78	6.53e-76
GRMZM2G393529	NA	4.87254	8.08e-12	1.18e-10
XLOC_004166	NA	4.8605	1.08e-43	1.14e-41
GRMZM2G000236	12-oxophytodienoate reductase 2	4.85835	2.9e-08	2.71e-07
GRMZM2G089231	NA	4.85685	1.58e-06	1.14e-05
GRMZM2G013082	NA	4.85175	0.00401314	0.0141808
GRMZM2G139193	Early nodulin-like protein 3	4.85175	2.33e-20	7.49e-19
GRMZM2G349839	NA	4.84784	5.99e-19	1.7e-17
GRMZM2G114048	NA	4.84728	1.25e-14	2.41e-13
GRMZM2G061450	NA	4.84623	8.85e-06	5.62e-05
GRMZM2G101625	NA	4.8401	1.61e-07	1.35e-06
GRMZM2G138355	Nudix hydrolase 13	4.83726	9.83e-30	5.62e-28
GRMZM2G104829	NA	4.83289	2.89e-05	0.000166427
GRMZM2G172734	NA	4.83289	0.000171644	0.000849697
GRMZM2G049418	Uncharacterized protein	4.82899	1.54e-15	3.27e-14
GRMZM2G180975	NA	4.82443	4.56e-05	0.000253259
GRMZM2G052344	NA	4.82337	1.03e-05	6.43e-05
GRMZM5G841343	NA	4.8208	1.85e-14	3.52e-13
GRMZM5G807276	Flavonol synthase-like protein	4.81962	1.71e-12	2.68e-11
GRMZM2G091276	Uncharacterized protein	4.81837	2.35e-66	5.92e-64
GRMZM2G042278	Uncharacterized protein	4.818	1.87e-33	1.28e-31
GRMZM2G058404	Putative geranylgeranyl pyrophosphate synthase 3	4.81409	1.23e-83	6.86e-81
GRMZM2G113191	Carbonic anhydrase	4.81238	2.22e-41	2.14e-39
GRMZM2G085513	NA	4.81209	8.36e-48	1.05e-45
GRMZM2G700208	GDSL-motif protein lipase/hydrolase-like protein	4.81188	3.95e-32	2.52e-30
GRMZM2G170692	Phenylalanine ammonia-lyase	4.8055	1.06e-35	8.08e-34
GRMZM2G029547	NA	4.80353	4.21e-61	8.73e-59
GRMZM2G115070	Putative uncharacterized protein	4.79961	7.27e-07	5.52e-06
GRMZM2G119496	Uncharacterized protein	4.79701	2.87e-22	1.07e-20
GRMZM2G164761	NA	4.79442	1.75e-05	0.000104884
GRMZM2G321290	Triacylglycerol lipase	4.79087	3.06e-15	6.27e-14
GRMZM2G320152	NA	4.78932	1.31e-24	5.64e-23
GRMZM2G091232	Putative uncharacterized protein	4.78883	9.86e-08	8.55e-07
GRMZM2G386229	NA	4.7783	2.6e-59	5.08e-57
GRMZM2G358791	Uncharacterized protein	4.77083	1.26e-11	1.81e-10
GRMZM2G376661	NA	4.76562	1.03e-61	2.17e-59
GRMZM2G091540	Uncharacterized protein	4.76456	2.35e-05	0.000137571
GRMZM2G384695	NA	4.76411	3.64e-28	1.94e-26
GRMZM2G360681	Heat-shock protein 101	4.75959	7.5e-28	3.94e-26
GRMZM2G103881	Senescence-inducible chloroplast stay-green protein 1	4.75705	7.79e-18	2e-16
AC190811.1_FG003	NA	4.75703	6.82e-32	4.35e-30
GRMZM2G447551	NA	4.75582	2.75e-49	3.64e-47
GRMZM2G094360	NA	4.75174	1.88e-18	5.1e-17
GRMZM2G362298	Transferase isoform 1	4.74483	1.72e-25	7.67e-24
GRMZM2G164134	Carboxylic ester hydrolase	4.73622	2.9e-32	1.87e-30
GRMZM2G167613	Mannitol dehydrogenase	4.73511	2.44e-31	1.52e-29
GRMZM2G008072	NA	4.73471	6.25e-05	0.000337587
GRMZM2G008539	Uncharacterized protein	4.72889	1.52e-25	6.8e-24
GRMZM2G010944	NA	4.72677	8.48e-63	1.87e-60
GRMZM2G047851	NA	4.72435	1.87e-11	2.62e-10
GRMZM2G117851	Uncharacterized protein	4.72038	1.09e-50	1.56e-48
GRMZM2G087503	NA	4.72012	6.8e-05	0.00036519
GRMZM2G052175	Endochitinase A	4.71939	2.45e-10	3e-09
GRMZM2G145870	NA	4.71532	1.04e-66	2.67e-64
GRMZM2G020742	NA	4.71468	3.86e-34	2.71e-32
GRMZM2G093404	CCCH transcription factor	4.71425	0.00152277	0.00602338
GRMZM2G130904	Uncharacterized protein	4.71399	2.55e-48	3.26e-46
GRMZM2G457309	NA	4.71003	7.62e-08	6.71e-07
GRMZM2G171713	NA	4.70966	8.02e-21	2.7e-19
GRMZM2G077356	Uncharacterized protein	4.70775	6.14e-64	1.43e-61
GRMZM2G172204	NA	4.70561	3.16e-58	5.95e-56
GRMZM2G061303	Major facilitator superfamily protein	4.70215	1.16e-30	6.97e-29
GRMZM2G147319	NA	4.70013	4.24e-21	1.45e-19
GRMZM2G029243	Uncharacterized protein	4.69918	2.7e-33	1.84e-31
GRMZM2G036365	Uncharacterized protein	4.69623	1.82e-19	5.42e-18
GRMZM2G176495	Calcium-dependent ARF-type GTPase activating protein family	4.69512	1.97e-42	1.96e-40
GRMZM2G037322	Catalytic/ hydrolase	4.69158	3.28e-05	0.000186486
GRMZM2G352627	Small heat shock-like protein	4.68516	7.48e-17	1.78e-15
GRMZM2G105723	NA	4.68485	7.71e-10	8.87e-09
GRMZM2G017400	NA	4.67589	1.28e-19	3.89e-18
GRMZM2G036262	NA	4.6662	3.08e-22	1.15e-20
GRMZM2G133407	Uncharacterized protein	4.66128	3.58e-57	6.47e-55
GRMZM2G154178	Uncharacterized protein	4.65575	3.64e-35	2.68e-33
GRMZM2G130239	NA	4.64386	1.4e-49	1.88e-47
GRMZM2G070475	NA	4.63758	2.44e-22	9.2e-21
GRMZM2G160585	Glycosyltransferase	4.63426	3.63e-64	8.57e-62
GRMZM2G424804	Uncharacterized protein	4.63054	4.94e-16	1.09e-14
GRMZM2G111421	Gibberellin receptor GID1L2	4.62998	1.3e-33	8.99e-32
GRMZM2G477697	NA	4.62352	8.04e-07	6.04e-06
GRMZM2G450498	O-succinylhomoserine sulfhydrylase	4.61978	1.03e-71	3.16e-69
GRMZM2G420108	NA	4.61923	4.88e-11	6.5e-10
GRMZM2G127379	NA	4.61471	9.62e-05	0.000501093
GRMZM2G145972	Uncharacterized protein	4.60952	1.57e-58	3.02e-56
GRMZM2G121115	Protein binding protein	4.6003	1.41e-38	1.19e-36
GRMZM2G147245	Putative cytochrome P450 superfamily protein	4.59871	1.57e-39	1.4e-37
GRMZM2G439422	Peroxidase 65	4.59779	4.96e-05	0.000272968
GRMZM2G335604	NA	4.59623	1.21e-29	6.86e-28
AC209636.2_FG003	Uncharacterized protein	4.59067	1.04e-50	1.5e-48
AC190590.3_FG001	NA	4.58496	0.00476641	0.0164859
GRMZM2G362823	NA	4.58496	6.97e-06	4.51e-05
GRMZM2G025860	Uncharacterized protein	4.58381	6.44e-55	1.08e-52
GRMZM2G032225	NA	4.58185	5.23e-10	6.13e-09
GRMZM2G011626	Uncharacterized protein	4.57202	0.000133653	0.000677027
GRMZM2G167829	R2R3MYB-domain protein	4.56896	1.93e-07	1.61e-06
GRMZM2G007195	Uncharacterized protein	4.56683	1.14e-50	1.62e-48
GRMZM2G098182	NA	4.55568	7.94e-19	2.24e-17
GRMZM2G114127	NA	4.55542	7.38e-14	1.33e-12
GRMZM2G461159	S-adenosylmethionine decarboxylase proenzyme	4.55188	6.87e-52	1.05e-49
GRMZM2G053023	Thioredoxin	4.55048	6.93e-79	2.8e-76
GRMZM2G049229	Putative HLH DNA-binding domain superfamily protein	4.5444	4.68e-13	7.8e-12
GRMZM2G451187	Uncharacterized protein	4.53442	1.76e-58	3.36e-56
GRMZM2G004160	Chemocyanin	4.53273	3.05e-45	3.44e-43
GRMZM2G066428	Uncharacterized protein	4.53079	3.24e-05	0.000184418
GRMZM2G178955	Uncharacterized protein	4.52896	1.98e-45	2.27e-43
GRMZM2G416184	NA	4.52641	3.67e-16	8.2e-15
GRMZM5G895899	NA	4.52446	3.68e-51	5.44e-49
GRMZM2G075794	NA	4.52377	6.22e-51	9.05e-49
GRMZM2G029211	NA	4.52356	0.00063378	0.00276206
GRMZM2G024733	NA	4.52191	1.32e-56	2.29e-54
GRMZM2G072529	Acc oxidase	4.5207	1.38e-20	4.54e-19
GRMZM2G141214	NA	4.51307	2.75e-07	2.23e-06
GRMZM2G048474	Uncharacterized protein	4.51307	1.53e-07	1.29e-06
GRMZM2G003715	Putative NAC domain transcription factor superfamily protein	4.51128	4.3e-57	7.72e-55
GRMZM2G180328	Putative NAC domain transcription factor superfamily protein	4.51124	4.93e-59	9.59e-57
XLOC_033970	PREDICTED: spidroin-1-like	4.50553	9.82e-07	7.27e-06
GRMZM2G073764	NA	4.50383	0.00189413	0.00731149
GRMZM2G031624	Uncharacterized protein	4.50144	1.53e-07	1.29e-06
GRMZM2G025105	NA	4.49831	8.89e-51	1.29e-48
GRMZM2G179792	Uncharacterized protein	4.48523	1.75e-53	2.77e-51
GRMZM2G111998	Putative O-Glycosyl hydrolase superfamily protein	4.48297	1.1e-34	7.94e-33
GRMZM2G054361	Uncharacterized protein	4.48281	1.53e-19	4.6e-18
GRMZM2G118172	NA	4.48076	2.02e-07	1.67e-06
GRMZM2G124715	Uncharacterized protein	4.47805	0.000714303	0.00307287
GRMZM2G022212	NA	4.47287	6.81e-19	1.93e-17
GRMZM2G324903	Uncharacterized protein	4.46696	9.64e-69	2.62e-66
GRMZM2G019974	Uncharacterized protein	4.46562	1.04e-15	2.23e-14
GRMZM2G066997	Remorin	4.45578	1.68e-15	3.53e-14
GRMZM2G031660	Beta-glucosidase	4.45557	9.04e-74	3.02e-71
GRMZM2G152587	NA	4.45286	0.00109804	0.00451009
GRMZM2G472060	Pectate lyase 12	4.44389	1.58e-50	2.24e-48
GRMZM2G345700	NA	4.44234	3.97e-36	3.09e-34
GRMZM2G158141	Uncharacterized protein	4.4393	3.05e-25	1.34e-23
GRMZM2G320373	NA	4.43911	0.00153349	0.00605957
AC194158.3_FG005	NA	4.43741	0.00020917	0.00101678
GRMZM2G404078	NA	4.4364	2.51e-44	2.74e-42
GRMZM2G134708	Uncharacterized protein	4.4342	7.72e-57	1.37e-54
GRMZM2G141975	NA	4.43359	5.93e-21	2.02e-19
GRMZM2G049211	NA	4.43168	1.14e-59	2.27e-57
GRMZM2G004211	APx3-Peroxisomal Ascorbate Peroxidase	4.43156	4.16e-25	1.81e-23
GRMZM2G115422	Uncharacterized protein	4.43127	1.5e-31	9.37e-30
GRMZM2G050234	Uncharacterized protein	4.4253	3.31e-44	3.58e-42
GRMZM2G091973	Nonspecific lipid-transfer protein AKCS9, mRNA	4.42015	1.55e-07	1.31e-06
GRMZM2G046900	Putative uncharacterized protein	4.41993	3.66e-48	4.63e-46
GRMZM2G164467	Uncharacterized protein	4.41636	1.88e-05	0.000112026
GRMZM2G108153	Uncharacterized protein	4.41434	4.44e-19	1.28e-17
GRMZM5G822440	Uncharacterized protein	4.40581	9.43e-22	3.42e-20
GRMZM5G893630	NA	4.40372	0.000239093	0.0011468
GRMZM2G406204	NA	4.39232	0.00063325	0.00276093
GRMZM2G382785	Uncharacterized protein	4.38809	2.17e-50	3.06e-48
GRMZM2G040068	NA	4.3874	1.08e-10	1.37e-09
GRMZM5G894582	NA	4.38262	4.96e-14	9.04e-13
GRMZM2G312732	NA	4.38198	0.00144642	0.00575104
GRMZM2G097349	Homeobox-leucine zipper protein HAT7	4.37504	0.001453	0.00577569
GRMZM2G139874	Putative cytochrome P450 superfamily protein	4.3735	2.67e-63	6.03e-61
GRMZM2G359260	Putative CRINKLY4-like receptor protein kinase family protein	4.37276	1.09e-45	1.27e-43
GRMZM2G108149	Uncharacterized protein	4.36746	1.63e-28	8.83e-27
GRMZM2G112538	Pathogenesis-related protein 10	4.36261	5.62e-43	5.7e-41
GRMZM2G045226	NA	4.35755	0.0020623	0.00790403
GRMZM2G091672	NA	4.35755	0.00163298	0.00639589
GRMZM2G092474	Putative uncharacterized protein	4.3566	1.82e-32	1.18e-30
GRMZM2G076313	Uncharacterized protein	4.3505	0.0026557	0.00987392
GRMZM2G060544	NA	4.35016	2.61e-33	1.78e-31
GRMZM2G063917	Phenylalanine ammonia-lyase	4.34913	8.99e-39	7.71e-37
GRMZM2G157927	Uncharacterized protein	4.34537	4.03e-09	4.21e-08
GRMZM2G126763	NA	4.34231	8.96e-18	2.29e-16
GRMZM2G471814	NA	4.33985	4.01e-12	6.04e-11
GRMZM2G465999	Uncharacterized protein	4.33856	6.18e-46	7.24e-44
GRMZM2G072578	NA	4.33589	2.98e-13	5.09e-12
GRMZM2G038780	CASP-like protein 1C2	4.33573	0.00371987	0.0132744
GRMZM2G180926	NA	4.32193	0.000717649	0.00308466
GRMZM2G096812	Uncharacterized protein	4.31677	0.000638171	0.00277962
GRMZM2G065538	Uncharacterized protein	4.316	2.34e-10	2.87e-09
GRMZM2G010176	NA	4.31145	3.09e-21	1.07e-19
GRMZM2G399362	NA	4.30743	0.00220988	0.00839523
GRMZM2G129140	NA	4.3057	1.34e-17	3.38e-16
GRMZM2G469304	NA	4.3057	8.3e-16	1.8e-14
GRMZM2G064605	Pathogenesis-related thaumatin superfamily protein	4.30433	4.18e-06	2.81e-05
GRMZM2G427564	30S ribosomal protein S11, chloroplastic	4.30238	1.33e-05	8.17e-05
AC148152.3_FG001	NA	4.2973	5.36e-19	1.53e-17
GRMZM2G064083	NA	4.2958	3.4e-24	1.43e-22
GRMZM2G096952	NA	4.28983	2.58e-13	4.41e-12
GRMZM2G027107	NA	4.28789	4.93e-12	7.36e-11
GRMZM2G042127	NA	4.2854	0.000714586	0.00307343
GRMZM2G449274	NA	4.2854	3.52e-08	3.25e-07
GRMZM2G401874	Uncharacterized protein	4.28042	5.87e-14	1.07e-12
GRMZM2G151811	NA	4.27984	3.79e-08	3.49e-07
GRMZM2G425863	NA	4.27887	3.53e-21	1.22e-19
GRMZM2G148281	12-oxo-phytodienoic acid reductase	4.27719	2.15e-59	4.24e-57
GRMZM2G053458	NA	4.27413	5.8e-63	1.29e-60
GRMZM2G008642	Uncharacterized protein	4.27278	3.91e-24	1.64e-22
GRMZM2G122618	Uncharacterized protein	4.27135	1.68e-57	3.09e-55
GRMZM2G425729	NA	4.27099	5.79e-05	0.000314794
GRMZM2G083058	Uncharacterized protein	4.27095	5.29e-67	1.38e-64
GRMZM2G085509	NA	4.27053	0.00212377	0.00811127
GRMZM2G037411	Pectin lyase-like superfamily protein	4.26946	1.26e-06	9.16e-06
GRMZM2G115451	Uncharacterized protein	4.26884	2.81e-47	3.46e-45
GRMZM2G099166	NA	4.26402	1.99e-42	1.96e-40
GRMZM2G372985	NA	4.26303	0.00138998	0.00555394
XLOC_015772	Chloroplastic group IIB intron splicing facilitator CRS2, chloroplastic	4.25956	0.00108627	0.00446713
AC217947.4_FG002	NADPH--cytochrome P450 reductase	4.25944	6.32e-64	1.46e-61
GRMZM2G058470	NA	4.25856	5.49e-22	2.02e-20
GRMZM5G893912	Uncharacterized protein	4.25064	2.15e-28	1.16e-26
GRMZM2G123764	NA	4.24317	0.00234634	0.00884472
GRMZM2G474326	Ethylene-responsive transcription factor 2	4.24235	1.22e-53	1.96e-51
GRMZM5G862540	UDP-glucose 6-dehydrogenase	4.24195	6.98e-32	4.43e-30
GRMZM2G083574	Uncharacterized protein	4.24031	0.0102195	0.0320183
GRMZM2G336879	Carboxylic ester hydrolase	4.23818	1.69e-17	4.22e-16
GRMZM5G884985	Putative cytochrome P450 superfamily protein	4.22882	0.00108128	0.0044484
GRMZM2G063975	Plasma membrane associated protein	4.22715	1.5e-18	4.12e-17
GRMZM2G136270	NA	4.22673	6.91e-32	4.39e-30
GRMZM2G026744	NA	4.22437	0.00668255	0.0221074
GRMZM2G347174	NA	4.22273	5.46e-57	9.75e-55
GRMZM2G372068	Uncharacterized protein	4.21769	4.1e-27	2.06e-25
GRMZM2G154301	Uncharacterized protein	4.21723	5.3e-05	0.000290082
GRMZM5G884151	NA	4.21432	0.00110442	0.00453447
GRMZM2G395508	NA	4.20732	1.81e-30	1.08e-28
GRMZM2G042412	Copper transporter 1	4.20645	0.00212604	0.00811893
GRMZM2G060116	NA	4.20555	0.0028763	0.0105953
GRMZM5G893921	C-Myc-binding protein	4.19878	1.85e-09	2.02e-08
GRMZM2G079645	NA	4.18982	5.85e-06	3.84e-05
GRMZM2G455658	Uncharacterized protein	4.18982	1.09e-09	1.22e-08
GRMZM2G119494	Glycoside hydrolase, family 28	4.18947	2.3e-41	2.21e-39
GRMZM2G392076	NA	4.18869	4.28e-31	2.63e-29
GRMZM2G164062	NA	4.18855	1.03e-48	1.34e-46
XLOC_029692	NA	4.187	0.00267238	0.0099275
GRMZM2G163826	Uncharacterized protein	4.18488	1.05e-24	4.56e-23
GRMZM2G316007	Putative SWIM zinc finger family protein	4.17583	3.64e-12	5.5e-11
GRMZM2G122873	Putative leucine-rich repeat protein kinase family protein	4.17482	5.05e-20	1.58e-18
AC204502.4_FG006	Uncharacterized protein	4.17309	1.71e-07	1.43e-06
AC210003.2_FG004	Peroxidase 16	4.17285	1.35e-09	1.49e-08
GRMZM2G043600	NA	4.16993	0.00214999	0.00819915
GRMZM2G439799	NA	4.16993	0.00164889	0.00645245
GRMZM2G149756	NA	4.16882	1.38e-23	5.63e-22
GRMZM5G817173	Uncharacterized protein	4.16737	1.43e-36	1.13e-34
GRMZM2G014844	Uncharacterized protein	4.16538	1.57e-09	1.73e-08
GRMZM2G310947	Cell Division Protein AAA ATPase family	4.16186	2.53e-19	7.4e-18
GRMZM2G389557	NA	4.15531	1.07e-14	2.09e-13
GRMZM2G044898	NA	4.15482	0.00425094	0.0149113
GRMZM2G139396	Uncharacterized protein	4.15265	0.00414528	0.014584
GRMZM2G401883	NA	4.14662	4.7e-35	3.43e-33
GRMZM2G064969	Uncharacterized protein	4.14439	2.4e-07	1.97e-06
GRMZM2G147503	Uncharacterized protein	4.14392	6.72e-54	1.09e-51
GRMZM2G170646	Esterase	4.14122	4.36e-33	2.91e-31
GRMZM2G033828	Retinoblastoma-related protein 3	4.13793	4.61e-14	8.43e-13
GRMZM2G023847	Uncharacterized protein	4.13689	1.14e-39	1.04e-37
GRMZM2G145461	Chitinase2	4.13187	8.46e-50	1.16e-47
GRMZM2G016922	Uncharacterized protein	4.12928	0.0101343	0.0317928
GRMZM2G388045	gamete expressed protein 1	4.12841	6.76e-16	1.48e-14
GRMZM2G030567	NA	4.11942	1.55e-16	3.61e-15
GRMZM2G033098	NA	4.11913	4.82e-10	5.69e-09
GRMZM2G414423	NA	4.11861	1.87e-19	5.55e-18
GRMZM2G075333	NA	4.11701	6.38e-69	1.75e-66
GRMZM2G112524	Pathogenesis-related protein 10	4.11555	1.85e-30	1.1e-28
GRMZM2G144407	NADPH--cytochrome P450 reductase	4.10852	0.000105255	0.000544576
GRMZM2G048375	Putative glycosyl hydrolase family 10 protein	4.10852	0.00467064	0.0161893
GRMZM2G028393	Protease inhibitor	4.10783	1.69e-24	7.2e-23
XLOC_012569	NA	4.10699	0.00063804	0.00277944
GRMZM2G035599	Ribose-5-phosphate isomerase	4.1038	1.2e-39	1.08e-37
GRMZM2G085836	CONTAINS InterPro DOMAIN/s: Ubiquitin-associated/translation elongation factor EF1B, N-terminal, eukaryote (InterPro:IPR015940), PUB domain (InterPro:IPR018997), PUG domain (InterPro:IPR006567), UBA-like (InterPro:IPR009060)	4.10281	0.00164802	0.00644986
GRMZM2G078725	Microtubule-associated protein TORTIFOLIA1	4.10033	8.34e-45	9.31e-43
XLOC_010338	cytochrome P450 family 93 subfamily D polypeptide 1	4.09898	4.59e-43	4.69e-41
GRMZM2G133413	Uncharacterized protein	4.09516	1.68e-12	2.64e-11
GRMZM2G317900	NA	4.09159	7.67e-52	1.17e-49
GRMZM2G107739	Putative aminotransferase class III superfamily protein	4.09077	5.4e-42	5.26e-40
GRMZM2G094375	Uncharacterized protein	4.08931	2.03e-08	1.95e-07
GRMZM2G458581	NA	4.08698	1.63e-24	6.98e-23
GRMZM2G041415	Transcription factor MYB8	4.0867	6.29e-31	3.84e-29
AC202185.4_FG004	NA	4.08262	4.42e-22	1.64e-20
GRMZM2G037452	NA	4.08173	1.35e-24	5.82e-23
GRMZM2G113863	Copper chaperone	4.0787	7.7e-10	8.85e-09
GRMZM2G124409	NA	4.07738	1.23e-18	3.41e-17
GRMZM2G006853	NA	4.07039	0.0101259	0.0317769
GRMZM2G089102	NA	4.06878	2.17e-10	2.67e-09
GRMZM2G134045	ADP-ribosylation factor GTPase-activating protein 3	4.06755	2.72e-58	5.16e-56
GRMZM2G136831	NA	4.06683	3.16e-11	4.3e-10
GRMZM2G441347	Phenylalanine ammonia-lyase	4.0635	2.2e-23	8.85e-22
GRMZM2G315726	Uncharacterized protein	4.06284	2.59e-35	1.93e-33
GRMZM2G137546	NA	4.06105	4.15e-50	5.76e-48
GRMZM2G079263	Polygalacturonase	4.0607	1.18e-18	3.27e-17
GRMZM2G112617	NA	4.06014	7.69e-16	1.68e-14
GRMZM2G470010	NA	4.05974	8.5e-06	5.42e-05
GRMZM2G178486	Zinc finger, C3HC4 type family protein	4.05777	2.2e-37	1.79e-35
GRMZM2G113203	Uncharacterized protein	4.05041	1.3e-62	2.82e-60
GRMZM2G336326	NA	4.04439	2.16e-05	0.000127264
GRMZM5G863602	Senescence-associated protein DH	4.04129	4.58e-51	6.73e-49
GRMZM2G136364	NA	4.03709	0.000303715	0.00142733
GRMZM2G028134	Metal ion binding protein	4.035	0.000159874	0.000797083
GRMZM2G168917	Leucine-rich repeat receptor protein kinase EXS	4.0327	4.21e-33	2.82e-31
GRMZM2G472236	NA	4.03242	8.41e-07	6.3e-06
GRMZM2G143640	Putative MYB DNA-binding domain superfamily protein	4.03173	1.9e-12	2.96e-11
GRMZM2G155058	Putative serine/threonine protein phosphatase superfamily protein	4.03153	2.18e-48	2.81e-46
GRMZM2G076356	NA	4.03142	1.38e-30	8.27e-29
GRMZM2G082959	Uncharacterized protein	4.03122	1.45e-15	3.09e-14
GRMZM2G315767	Transferase	4.0306	2.18e-09	2.35e-08
GRMZM2G132331	NA	4.02758	9.5e-33	6.23e-31
GRMZM2G000836	Uncharacterized protein	4.02554	4.45e-12	6.67e-11
GRMZM2G032337	Uncharacterized protein	4.02529	1.74e-57	3.17e-55
AC199068.2_FG017	Uncharacterized protein	4.02237	0.00400966	0.0141702
GRMZM2G163709	MAP3K-like protein kinase	4.01718	9.61e-57	1.7e-54
GRMZM2G415793	Allene oxide cyclase 4	4.01667	6.77e-55	1.13e-52
GRMZM2G031656	Putative HLH DNA-binding domain superfamily protein	4.01395	3.14e-42	3.09e-40
GRMZM2G159937	DNA binding protein	4.01327	1.6e-05	9.68e-05
GRMZM2G335242	Class I heat shock protein 3	4.00993	6.89e-26	3.19e-24
GRMZM2G051005	Uncharacterized protein	4.00951	2.6e-36	2.05e-34
GRMZM2G351747	FUNCTIONS IN: molecular_function unknown	4.00864	2.59e-09	2.77e-08
GRMZM2G309316	NA	4.00581	1.77e-07	1.48e-06
GRMZM2G035278	NA	4.00562	1.05e-05	6.54e-05
XLOC_039128	PREDICTED: probable ADP-ribosylation factor GTPase-activating protein AGD5	4.00529	0.00541491	0.0184505
GRMZM2G007659	NA	4.00435	3e-31	1.86e-29
GRMZM2G060369	S-adenosylmethionine decarboxylase proenzyme	4.00078	3.74e-18	9.93e-17
GRMZM2G031280	Putative RING zinc finger domain superfamily protein	3.99548	9.83e-06	6.19e-05
GRMZM2G168108	K-exchanger-like protein	3.99488	8.06e-26	3.72e-24
GRMZM2G129865	Uncharacterized protein	3.99247	6.12e-08	5.47e-07
GRMZM2G138131	NA	3.98351	8.5e-05	0.000447937
GRMZM2G144707	Uncharacterized protein	3.98218	2.34e-11	3.24e-10
GRMZM2G149211	Peroxisomal carrier protein	3.98146	2.19e-60	4.43e-58
GRMZM2G106393	NA	3.98034	2.42e-09	2.59e-08
GRMZM2G496991	NA	3.98023	2.28e-08	2.16e-07
AC212219.3_FG005	Uncharacterized protein	3.97841	1.81e-57	3.29e-55
GRMZM2G316214	NA	3.97728	0.0086624	0.0277513
GRMZM2G057086	Uncharacterized protein	3.97728	0.00808217	0.0261367
GRMZM2G151992	Catalytic/ hydrolase	3.97673	2.92e-24	1.23e-22
GRMZM2G166452	NA	3.97387	5.79e-13	9.54e-12
GRMZM2G132093	Glutathione S-transferase 4	3.96466	1.73e-46	2.06e-44
GRMZM2G469551	Uncharacterized protein	3.96281	1.99e-47	2.47e-45
GRMZM2G165192	AER	3.96004	4.1e-41	3.88e-39
GRMZM2G062052	ZCN19	3.96	0.00417362	0.0146619
GRMZM2G069298	Uncharacterized protein	3.95842	1.57e-06	1.13e-05
GRMZM2G091358	Putative DUF1221-domain containing protein kinase family protein	3.95807	2.58e-25	1.14e-23
GRMZM2G058208	NA	3.95174	0.000226012	0.00108985
GRMZM2G113432	Uncharacterized protein	3.95173	2.96e-45	3.36e-43
GRMZM2G316033	NA	3.95061	0.00758414	0.0247225
GRMZM2G051153	NA	3.94753	0.0165024	0.0481097
GRMZM2G176175	Uncharacterized protein	3.9471	1.27e-23	5.19e-22
GRMZM2G051806	Hexokinase-1	3.9462	1.59e-25	7.11e-24
GRMZM2G125669	Alternative oxidase	3.94501	1.85e-24	7.85e-23
GRMZM2G046782	NA	3.94241	3.84e-39	3.35e-37
GRMZM2G086210	Uncharacterized protein	3.93748	3.37e-06	2.3e-05
GRMZM2G176056	NA	3.93546	5.29e-20	1.65e-18
GRMZM5G864903	NA	3.93148	6.8e-15	1.36e-13
GRMZM2G170152	Uncharacterized protein	3.93074	0.000296501	0.00139578
GRMZM2G351307	NA	3.92892	4.95e-08	4.48e-07
GRMZM2G147659	NA	3.92313	9.21e-26	4.21e-24
GRMZM2G106836	NA	3.92125	2.75e-06	1.91e-05
GRMZM2G058690	Uncharacterized protein	3.91995	2.2e-19	6.48e-18
GRMZM2G366301	NA	3.91762	3.54e-07	2.82e-06
GRMZM2G057067	IAA6-auxin-responsive Aux/IAA family member	3.91503	1.01e-20	3.36e-19
GRMZM5G832473	NA	3.91455	1.36e-16	3.19e-15
GRMZM2G140694	Uncharacterized protein	3.91254	2.37e-20	7.59e-19
GRMZM2G053503	NA	3.91147	8.97e-29	4.93e-27
GRMZM2G100732	NA	3.90689	0.00499194	0.0171789
GRMZM2G305080	NA	3.90689	0.0101302	0.0317869
GRMZM2G473016	Putative RING zinc finger domain superfamily protein	3.90689	0.00386552	0.0137239
GRMZM2G092945	Uncharacterized protein	3.90689	0.000125492	0.000639159
GRMZM2G093622	Uncharacterized protein	3.90689	2.4e-08	2.27e-07
GRMZM5G830949	Uncharacterized protein	3.90689	0.000463374	0.00208729
GRMZM2G103197	Uncharacterized protein	3.90676	1.63e-46	1.95e-44
GRMZM2G171254	NA	3.90661	7.77e-31	4.72e-29
GRMZM2G364208	NA	3.9008	9.52e-16	2.05e-14
GRMZM2G004572	Uncharacterized protein	3.89602	9.73e-58	1.81e-55
GRMZM2G179432	NA	3.89496	7.92e-52	1.2e-49
GRMZM5G879116	NA	3.89047	1.24e-18	3.43e-17
GRMZM2G034152	Polyamine oxidase	3.88991	2.55e-50	3.57e-48
GRMZM2G482256	Uncharacterized protein	3.88886	4.84e-50	6.69e-48
GRMZM2G076468	Uncharacterized protein	3.88613	2.62e-10	3.19e-09
GRMZM2G135013	Uncharacterized protein	3.883	4.23e-18	1.11e-16
GRMZM2G049464	Uncharacterized protein	3.88264	0.00936299	0.0296677
GRMZM2G107073	Glycoside hydrolase, family 28	3.8813	1.9e-30	1.13e-28
AC212835.3_FG008	NA	3.87958	2.96e-05	0.000170155
GRMZM2G122073	Putative DUF231 domain containing family protein	3.87475	8.36e-11	1.08e-09
GRMZM2G054332	ATPase, coupled to transmembrane movement of substances	3.87447	0.000747778	0.00320028
GRMZM2G087245	Wound/stress protein	3.87444	4.61e-58	8.62e-56
GRMZM2G042789	Uncharacterized protein	3.87231	2.96e-34	2.1e-32
GRMZM2G070218	Shikimate kinase	3.86688	1.68e-43	1.75e-41
GRMZM2G097641	Sucrose-phosphatase 2	3.86661	9.67e-45	1.08e-42
GRMZM2G148441	Putative cytochrome P450 superfamily protein	3.86658	4.66e-37	3.73e-35
GRMZM2G106303	12-oxo-phytodienoic acid reductase	3.86491	1.42e-25	6.38e-24
GRMZM2G133394	Eukaryotic aspartyl protease family protein	3.86382	2.91e-06	2.01e-05
GRMZM2G310652	NA	3.85997	4.61e-07	3.61e-06
GRMZM2G030099	Hemolysin-III family protein	3.85976	1.85e-06	1.32e-05
GRMZM2G343360	SAUR55-auxin-responsive SAUR family member	3.85798	0.000215835	0.0010457
GRMZM2G019586	NA	3.8537	9.24e-13	1.49e-11
GRMZM2G031620	NA	3.85194	6.88e-13	1.12e-11
GRMZM5G862814	NA	3.84993	0.00630006	0.0210095
GRMZM2G434514	NA	3.84786	1.78e-18	4.84e-17
GRMZM2G080586	Uncharacterized protein	3.84614	8.8e-18	2.25e-16
GRMZM5G877500	3-phosphoshikimate 1-carboxyvinyltransferase	3.84473	1.32e-51	1.97e-49
GRMZM2G403813	Uncharacterized protein	3.8437	0.00935883	0.0296606
GRMZM2G168833	NA	3.84252	3.38e-33	2.3e-31
GRMZM2G029219	NA	3.83497	6.71e-54	1.09e-51
GRMZM5G823157	NA	3.82655	5.09e-07	3.96e-06
GRMZM2G370745	Cytochrome P450 CYP72A28v2	3.82588	1.09e-49	1.49e-47
GRMZM2G074773	Uncharacterized protein	3.82443	0.00758759	0.0247311
AC193500.3_FG003	NA	3.82375	2.75e-08	2.58e-07
GRMZM2G108668	Uncharacterized protein	3.81962	2.5e-06	1.74e-05
GRMZM2G068639	FAD binding domain containing protein	3.81669	1.36e-28	7.43e-27
GRMZM2G169033	Putative laccase family protein	3.81378	0.000279616	0.00132339
GRMZM2G094602	Protein binding protein	3.81121	8.29e-29	4.57e-27
GRMZM2G520811	NA	3.81072	7.2e-28	3.79e-26
GRMZM2G044481	Ent-copalyl diphosphate synthase	3.81021	2.12e-40	1.97e-38
GRMZM2G072780	Uncharacterized protein	3.80514	8.18e-32	5.17e-30
GRMZM2G073415	NA	3.80418	2.09e-15	4.38e-14
GRMZM2G365188	NA	3.80413	5.48e-06	3.62e-05
GRMZM2G177076	NA	3.80314	1.05e-09	1.18e-08
GRMZM2G097851	NA	3.80255	2.61e-06	1.82e-05
GRMZM2G355574	NA	3.80219	6.58e-05	0.00035435
GRMZM2G474113	NA	3.80069	0.000227683	0.00109722
GRMZM2G120574	phytosylfokine-alpha receptor 2	3.79796	3.59e-07	2.86e-06
GRMZM2G100650	Uncharacterized protein	3.79602	4.2e-12	6.31e-11
GRMZM2G386113	NA	3.79477	1.39e-16	3.23e-15
GRMZM2G089783	NA	3.79406	1.24e-56	2.18e-54
XLOC_001707	PREDICTED: LOC100286322 isoform X2	3.79353	1.12e-37	9.24e-36
GRMZM2G019819	NA	3.79008	0.000776316	0.0033118
GRMZM2G325907	Putative MYB DNA-binding domain superfamily protein	3.79008	6.45e-10	7.48e-09
GRMZM2G372684	NA	3.7879	5.76e-20	1.8e-18
GRMZM2G360023	NA	3.78339	3.63e-12	5.5e-11
GRMZM2G025173	NA	3.77934	0.016497	0.0480985
GRMZM2G075438	Receptor-like protein kinase RK20-1	3.77934	2.6e-50	3.63e-48
GRMZM2G007160	NA	3.7793	8.66e-28	4.52e-26
GRMZM2G101000	Uncharacterized protein	3.77853	6.14e-43	6.2e-41
GRMZM2G175952	NA	3.77844	2.94e-08	2.75e-07
GRMZM2G060507	Putative knotted-like transcription factor family protein	3.77668	5.21e-23	2.05e-21
GRMZM2G406024	NA	3.77362	0.00869461	0.0278332
GRMZM2G172230	Uncharacterized protein	3.77315	2.9e-27	1.47e-25
GRMZM2G316275	SAUR36-auxin-responsive SAUR family member	3.77309	2.45e-10	2.99e-09
GRMZM2G356545	NA	3.77166	1.28e-35	9.67e-34
GRMZM2G033175	NA	3.77022	1.68e-11	2.37e-10
GRMZM2G147051	Uncharacterized protein	3.76893	1.33e-19	4.03e-18
GRMZM2G084899	NA	3.76578	7.96e-10	9.13e-09
GRMZM2G051974	MLO-like protein	3.76561	1.75e-27	8.94e-26
GRMZM2G018336	Uncharacterized protein	3.76487	0.000563086	0.00248373
GRMZM2G015419	NA	3.76337	6.81e-49	8.9e-47
GRMZM2G164098	NA	3.76288	0.00869658	0.0278332
GRMZM2G176446	Uncharacterized protein	3.75741	9.39e-30	5.39e-28
GRMZM2G058568	NA	3.75723	8.4e-47	1.02e-44
GRMZM2G347541	Uncharacterized protein	3.75609	4.5e-54	7.35e-52
GRMZM2G394410	NA	3.75599	7.54e-44	8.04e-42
GRMZM2G454556	Uncharacterized protein	3.75489	0.00764027	0.0248764
GRMZM5G873277	NA	3.75358	1.77e-46	2.1e-44
GRMZM2G148333	Ethylene response factor	3.74868	5.32e-19	1.52e-17
GRMZM2G061609	NA	3.74819	0.00127911	0.00515385
GRMZM2G003947	NA	3.74343	8.03e-48	1.01e-45
GRMZM2G039362	Uncharacterized protein	3.74003	1.89e-19	5.62e-18
GRMZM2G352855	Uncharacterized protein	3.73801	8.06e-39	6.93e-37
GRMZM2G018108	Uncharacterized protein	3.73761	8.85e-09	8.91e-08
GRMZM2G056750	Uncharacterized protein	3.73655	3.67e-35	2.69e-33
GRMZM2G062396	flavanone 3-hydroxylase	3.7329	3.56e-30	2.07e-28
GRMZM2G087655	Uncharacterized protein	3.7318	1.86e-06	1.32e-05
GRMZM5G803565	NA	3.73168	9.78e-26	4.46e-24
GRMZM2G086761	NA	3.73082	7.71e-33	5.09e-31
GRMZM2G060659	Putative uncharacterized protein	3.7258	3.48e-21	1.2e-19
GRMZM2G499197	NA	3.72544	0.00394573	0.0139716
GRMZM2G160005	Auxin response factor 27	3.72336	3.35e-34	2.37e-32
GRMZM2G012160	Cystatin2	3.72226	1.23e-52	1.92e-50
AC206901.3_FG005	MYB transcription factor	3.71747	3.47e-19	1.01e-17
GRMZM2G060811	NA	3.71729	1.31e-25	5.91e-24
GRMZM2G020320	Glycerol-3-phosphate acyltransferase 8	3.7172	2.71e-51	4.03e-49
GRMZM2G053206	Uncharacterized protein	3.7165	9.84e-44	1.05e-41
GRMZM2G307152	Transcriptional factor TINY	3.71567	0.000127781	0.000650387
GRMZM5G874955	Uncharacterized protein	3.71464	4.35e-43	4.47e-41
GRMZM2G053742	NA	3.71425	0.00803673	0.0260074
GRMZM2G433076	NA	3.71344	3.98e-17	9.64e-16
GRMZM2G433365	NA	3.70598	0.00036891	0.00170118
GRMZM2G105725	NA	3.70219	2.12e-12	3.28e-11
GRMZM2G161012	NA	3.70091	4.01e-20	1.27e-18
GRMZM2G110131	NA	3.69663	8.42e-20	2.59e-18
GRMZM2G122160	NA	3.69663	8.37e-20	2.58e-18
GRMZM2G459841	NA	3.69408	3.34e-05	0.00018967
XLOC_038779	PREDICTED: glutathione S-transferase T3-like	3.6893	7.88e-08	6.93e-07
GRMZM2G161746	NA	3.6865	0.000127906	0.000650806
GRMZM2G094017	Uncharacterized protein	3.68458	1.36e-39	1.22e-37
GRMZM2G083012	Uncharacterized protein	3.68385	4.37e-08	3.99e-07
GRMZM5G852663	Putative cytochrome P450 superfamily protein	3.68182	1.85e-08	1.78e-07
GRMZM2G055795	Cellulose synthase catalytic subunit 11	3.6794	1.59e-43	1.68e-41
GRMZM2G057412	Uncharacterized protein	3.67923	1.51e-51	2.26e-49
GRMZM2G444845	Protein binding protein isoform 1	3.67889	1.78e-49	2.38e-47
GRMZM2G461447	Putative RING finger U-box domain family protein	3.67243	0.00869669	0.0278332
GRMZM5G815214	NA	3.67235	9.3e-27	4.55e-25
GRMZM5G869027	NA	3.67235	9.31e-27	4.55e-25
GRMZM2G174708	NA	3.67156	1.22e-49	1.65e-47
GRMZM2G019567	NA	3.66025	1.06e-06	7.83e-06
GRMZM2G023683	NA	3.65301	5.67e-05	0.000308752
GRMZM2G419542	NA	3.65073	1.26e-12	2e-11
GRMZM2G169947	NA	3.64909	0.000606175	0.00265267
GRMZM2G344630	NA	3.64575	2.24e-08	2.13e-07
GRMZM2G052855	NA	3.64491	3.32e-16	7.47e-15
GRMZM2G007028	NA	3.64216	1.78e-05	0.000106475
GRMZM2G022101	Indole-3-acetate beta-glucosyltransferase	3.63941	0.00020941	0.00101746
GRMZM2G359986	Putative WAK-related receptor-like protein kinase family protein	3.63559	2.88e-35	2.13e-33
GRMZM2G425719	Uncharacterized protein	3.63559	0.000297291	0.00139907
AC209784.3_FG007	NA	3.63378	2.8e-12	4.29e-11
GRMZM2G091648	NA	3.62846	3.12e-13	5.31e-12
GRMZM2G075290	NA	3.62753	3.61e-18	9.6e-17
GRMZM2G133400	Uncharacterized protein	3.62417	1.1e-43	1.16e-41
GRMZM2G042895	Putative HLH DNA-binding domain superfamily protein	3.6228	0.00294146	0.0108033
GRMZM2G075828	NA	3.62114	3.73e-14	6.88e-13
GRMZM2G112039	NA	3.61694	1.81e-34	1.29e-32
GRMZM2G055420	NA	3.61667	1.59e-07	1.34e-06
GRMZM2G179215	Uncharacterized protein	3.61595	1.16e-39	1.05e-37
GRMZM2G413044	Xyloglucan endotransglucosylase/hydrolase protein 32	3.61395	5.49e-29	3.05e-27
GRMZM2G101221	NA	3.61244	0.000785753	0.00335066
GRMZM2G089736	NA	3.61242	3.64e-25	1.59e-23
GRMZM2G053830	NA	3.61071	4.4e-18	1.15e-16
GRMZM2G157046	NA	3.61071	4.38e-18	1.15e-16
GRMZM2G062429	NA	3.61012	8.15e-19	2.29e-17
XLOC_020137	Peroxidase 67	3.60828	1.83e-42	1.82e-40
GRMZM2G353553	Uncharacterized protein	3.6078	5.18e-09	5.36e-08
GRMZM5G816457	Uncharacterized protein	3.60733	0.000125339	0.000638483
GRMZM2G095778	NA	3.60587	3.73e-39	3.27e-37
GRMZM2G152921	Uncharacterized protein	3.60404	4.58e-46	5.38e-44
GRMZM2G396527	Putative homeobox DNA-binding and leucine zipper domain family protein	3.60288	3.41e-05	0.000193091
GRMZM2G131262	NA	3.60056	1.48e-13	2.61e-12
GRMZM2G045398	RING-H2 finger protein ATL2L	3.59962	6.11e-22	2.24e-20
GRMZM2G088245	Uncharacterized protein	3.59913	1.09e-08	1.08e-07
GRMZM5G878542	NA	3.59877	0.000656969	0.00285179
GRMZM2G117942	Uncharacterized protein	3.59453	8.11e-19	2.28e-17
GRMZM2G015912	EF hand family protein	3.58796	1.91e-06	1.36e-05
GRMZM2G173063	Uncharacterized protein	3.58212	2.47e-14	4.65e-13
AC202435.3_FG001	NA	3.58054	1.7e-21	6.03e-20
GRMZM2G150841	NA	3.58004	1.03e-22	4e-21
GRMZM2G107228	Uncharacterized protein	3.57717	1.24e-32	8.1e-31
GRMZM2G142667	Uncharacterized protein	3.57693	3.57e-33	2.41e-31
GRMZM2G101576	NA	3.57379	2e-16	4.61e-15
GRMZM5G846339	NA	3.57186	2.04e-52	3.15e-50
GRMZM2G394500	Putative class III secretory plant peroxidase family protein	3.56688	6.75e-44	7.22e-42
GRMZM2G098278	NA	3.56682	2e-09	2.17e-08
GRMZM2G117971	Uncharacterized protein	3.56577	7.35e-28	3.87e-26
GRMZM2G101872	Uncharacterized protein	3.56523	3.74e-06	2.54e-05
GRMZM2G467671	NA	3.55987	3.91e-20	1.24e-18
GRMZM5G889999	Serine/threonine-protein kinase	3.5585	1.66e-52	2.58e-50
GRMZM2G075247	NA	3.55611	1.46e-23	5.95e-22
GRMZM2G166218	NA	3.55573	7.79e-34	5.43e-32
GRMZM2G074248	NA	3.55401	6.15e-07	4.72e-06
GRMZM2G004795	CCCH transcription factor	3.55197	5.52e-09	5.69e-08
GRMZM5G865967	Uncharacterized protein	3.54844	1.3e-08	1.27e-07
GRMZM2G125020	NA	3.54729	1.89e-17	4.7e-16
GRMZM2G122172	Uncharacterized protein	3.54579	1.5e-12	2.36e-11
GRMZM2G475293	Catalytic/ hydrolase isoform 1	3.54544	1.02e-38	8.71e-37
GRMZM2G051219	tryptophan biosynthesis 1	3.54444	8.29e-46	9.68e-44
GRMZM2G131442	Putative MYB DNA-binding domain superfamily protein	3.54409	3.1e-23	1.23e-21
GRMZM2G391794	NA	3.54193	6.7e-38	5.56e-36
GRMZM5G800014	Uncharacterized protein	3.53623	8.13e-50	1.12e-47
XLOC_025685	NA	3.53605	9.43e-05	0.00049224
GRMZM2G397684	Putative RING zinc finger domain superfamily protein	3.53605	5.34e-10	6.24e-09
GRMZM2G476523	Thaumatin-like protein	3.53605	4.25e-07	3.35e-06
GRMZM2G011806	Putative leucine-rich repeat receptor-like protein kinase family protein	3.53546	3.4e-18	9.09e-17
GRMZM2G121700	Uncharacterized protein	3.53509	2.79e-21	9.73e-20
GRMZM2G336533	NAC transcription factor	3.53081	7.43e-07	5.64e-06
GRMZM2G126936	Putative NAC domain transcription factor superfamily protein	3.52878	5.03e-05	0.000276609
GRMZM2G138074	Uncharacterized protein	3.52741	6.8e-54	1.09e-51
XLOC_020778	Glycosyltransferase family 61 protein	3.52667	9.03e-43	9.1e-41
GRMZM2G416887	Seven transmembrane MLO family protein	3.52356	4.12e-06	2.77e-05
GRMZM2G050997	Cytokinin oxidase 2	3.52269	1.86e-49	2.48e-47
GRMZM2G145518	Uncharacterized protein	3.52207	4.38e-29	2.44e-27
GRMZM2G005290	Uncharacterized protein	3.52042	6.88e-05	0.000369421
GRMZM2G060760	Esterase PIR7B	3.51786	3.12e-44	3.39e-42
GRMZM2G054125	Putative WRKY DNA-binding domain superfamily protein	3.51746	8.12e-14	1.45e-12
GRMZM2G140293	NA	3.51419	3.43e-07	2.74e-06
GRMZM2G340654	Putative D-mannose binding lectin receptor-like protein kinase family protein	3.51293	2.02e-12	3.14e-11
GRMZM2G340656	Stachyose synthase	3.50981	1.98e-28	1.07e-26
GRMZM2G016997	Uncharacterized protein	3.50657	9.41e-10	1.07e-08
GRMZM6G617209	DIBOA-glucoside dioxygenase BX6	3.50488	5.7e-45	6.39e-43
GRMZM2G021069	Minichromosome maintenance protein	3.50474	4.51e-22	1.67e-20
GRMZM2G117993	Uncharacterized protein	3.50133	4.84e-43	4.92e-41
GRMZM2G004180	NA	3.50113	8.32e-19	2.34e-17
GRMZM2G093436	Uncharacterized protein	3.49923	1.05e-09	1.18e-08
GRMZM2G130049	NA	3.49847	3.41e-20	1.08e-18
GRMZM2G053977	Uncharacterized protein	3.48187	7.84e-17	1.87e-15
GRMZM2G081790	NA	3.48113	2.72e-30	1.59e-28
GRMZM2G421791	NA	3.48105	1.03e-36	8.21e-35
GRMZM2G125918	NA	3.47874	1.75e-12	2.73e-11
GRMZM2G393337	Uncharacterized protein	3.47474	1.37e-21	4.9e-20
GRMZM2G028986	NA	3.47253	1.7e-34	1.22e-32
GRMZM2G112074	Uncharacterized protein	3.47079	4.78e-11	6.39e-10
GRMZM2G071390	Germin-like protein	3.46949	2.6e-05	0.000150782
GRMZM2G701206	NA	3.46848	8.74e-29	4.81e-27
GRMZM2G078465	Uncharacterized protein	3.46804	7.35e-19	2.08e-17
GRMZM2G087059	NA	3.46395	3.26e-15	6.66e-14
GRMZM2G147390	Uncharacterized protein	3.46002	3.76e-34	2.64e-32
GRMZM2G177668	Putative cytochrome P450 superfamily protein	3.45974	8.57e-49	1.11e-46
GRMZM2G125037	NA	3.45709	1.14e-06	8.35e-06
GRMZM2G151227	Chalcone synthase WHP1	3.45575	1.93e-12	3.02e-11
GRMZM2G056608	NA	3.45537	4.6e-43	4.69e-41
GRMZM2G309380	NA	3.45396	3.57e-08	3.3e-07
GRMZM2G064744	MYB transcription factor	3.44915	4.45e-05	0.000247514
AC234163.1_FG002	Uncharacterized protein	3.44697	3.4e-05	0.00019285
GRMZM2G413857	NA	3.44342	1.23e-41	1.19e-39
GRMZM2G322618	Uncharacterized protein	3.43975	1.37e-38	1.16e-36
GRMZM2G102888	NA	3.43824	0.000216127	0.00104662
GRMZM2G168976	Carbonyl reductase 3	3.43497	1.26e-19	3.81e-18
GRMZM2G069047	Putative NAC domain transcription factor superfamily protein	3.43151	7.95e-14	1.42e-12
GRMZM2G410487	Uncharacterized protein	3.43105	3.61e-06	2.45e-05
GRMZM2G169198	NA	3.43089	1.83e-21	6.48e-20
GRMZM2G128682	Pectinesterase	3.43029	6.29e-26	2.93e-24
GRMZM2G029087	Uncharacterized protein	3.42934	1.54e-16	3.58e-15
GRMZM2G013465	Uncharacterized protein	3.42708	3.07e-08	2.87e-07
GRMZM2G104511	NA	3.42572	1.03e-39	9.37e-38
GRMZM2G169580	Uncharacterized protein	3.41665	2.4e-10	2.94e-09
GRMZM2G167387	NA	3.41502	4.73e-45	5.32e-43
GRMZM2G087824	NA	3.41443	0.000103921	0.000538036
GRMZM2G181000	NA	3.41351	2.29e-15	4.78e-14
GRMZM5G833253	Myb-related protein Zm1	3.41278	1.13e-05	7.03e-05
GRMZM2G014187	NA	3.41253	4.2e-10	4.99e-09
GRMZM2G101058	NA	3.412	8.62e-07	6.45e-06
GRMZM2G001079	Beta3-glucuronyltransferase	3.41134	4.51e-40	4.18e-38
GRMZM2G133146	Invertase inhibitor	3.41122	6.55e-06	4.26e-05
XLOC_030164	Protein STRUBBELIG-RECEPTOR FAMILY 1	3.41093	7.56e-06	4.87e-05
GRMZM2G126386	Putative uncharacterized protein	3.40988	5.01e-21	1.71e-19
GRMZM2G013524	NA	3.40939	0.00131775	0.00529497
GRMZM2G041959	Uncharacterized protein	3.40889	3.9e-27	1.96e-25
GRMZM2G046101	NA	3.40755	9.32e-20	2.86e-18
GRMZM2G093736	Lectin-like receptor kinase 7	3.4068	2.89e-41	2.76e-39
GRMZM2G160541	Phenylalanine ammonia-lyase	3.4042	1.61e-35	1.21e-33
GRMZM2G177242	NA	3.40328	8.54e-26	3.92e-24
GRMZM2G045401	Uncharacterized protein	3.40285	5.82e-20	1.81e-18
GRMZM2G003165	Uncharacterized protein	3.39886	3.04e-23	1.21e-21
GRMZM2G177693	Uncharacterized protein	3.3966	3.22e-12	4.9e-11
GRMZM2G396856	Uncharacterized protein	3.3935	2.85e-39	2.52e-37
GRMZM2G000278	Uncharacterized protein	3.39346	9.4e-40	8.59e-38
GRMZM2G035276	NA	3.39232	7.59e-08	6.69e-07
GRMZM2G036436	NA	3.39232	8.7e-06	5.53e-05
GRMZM2G154414	Uncharacterized protein	3.39232	1.5e-09	1.65e-08
XLOC_022778	Sec14p-like phosphatidylinositol transfer family protein	3.39052	3.27e-08	3.04e-07
GRMZM2G333980	Uncharacterized protein	3.38995	6.62e-17	1.58e-15
GRMZM2G574887	Uncharacterized protein	3.38688	7.68e-39	6.66e-37
GRMZM2G118959	Uncharacterized protein	3.38551	4.42e-36	3.44e-34
XLOC_007608	glycosyltransferase	3.3837	0.00452431	0.0157389
GRMZM2G015933	BRASSINOSTEROID INSENSITIVE 1-associated receptor kinase 1	3.38157	4.24e-07	3.34e-06
GRMZM2G465723	NA	3.38143	0.00208965	0.00799687
GRMZM2G081822	NA	3.38063	1.96e-13	3.38e-12
GRMZM2G123212	Ubiquitin-protein ligase CIP8	3.37881	3.48e-09	3.67e-08
GRMZM2G042612	NA	3.37606	1.11e-08	1.1e-07
GRMZM2G159477	Uncharacterized protein	3.36945	3.48e-16	7.81e-15
GRMZM2G046676	Charged multivesicular body protein 2a	3.36923	0.00013465	0.000681506
GRMZM2G130800	NA	3.36848	3.17e-48	4.02e-46
GRMZM2G143317	NA	3.36394	0.0037136	0.0132536
GRMZM2G314652	Shikimate biosynthesis protein aroDE	3.36329	3.35e-41	3.19e-39
GRMZM2G443121	NA	3.36317	8.86e-06	5.63e-05
GRMZM2G343291	NA	3.35975	2.23e-05	0.000131308
GRMZM2G141535	Indole-3-acetaldehyde oxidase	3.35961	1.43e-44	1.58e-42
GRMZM2G050450	NA	3.35866	5.69e-33	3.78e-31
GRMZM2G372074	NA	3.35722	7.27e-15	1.44e-13
GRMZM2G159431	Homeobox protein knotted-1-like 1	3.35507	1.13e-22	4.38e-21
GRMZM2G312997	Peroxidase superfamily protein	3.35304	4.17e-39	3.63e-37
GRMZM2G416667	NA	3.35092	7.65e-37	6.1e-35
GRMZM2G051921	Uncharacterized protein	3.3505	0.000172085	0.000851743
GRMZM2G108032	Uncharacterized protein	3.3505	9.4e-07	6.98e-06
AC233853.1_FG003	NA	3.34638	1.06e-20	3.51e-19
GRMZM2G346839	Class IV heat shock protein	3.34395	6.42e-05	0.000346128
GRMZM2G107322	NA	3.34326	1.61e-07	1.35e-06
GRMZM2G444801	sulfate transporter 3	3.34127	1.34e-38	1.14e-36
GRMZM2G088797	NA	3.34051	1.52e-06	1.09e-05
GRMZM2G427451	NA	3.33841	6.34e-18	1.63e-16
GRMZM2G112205	NA	3.33832	3.69e-05	0.000208148
GRMZM2G135400	NA	3.33498	4.29e-13	7.18e-12
GRMZM2G476848	NA	3.33281	2.1e-15	4.39e-14
GRMZM5G826824	NA	3.3316	1.45e-12	2.28e-11
GRMZM2G324157	NA	3.33033	2.6e-20	8.31e-19
GRMZM2G007647	Uncharacterized protein	3.329	1.51e-34	1.08e-32
GRMZM2G030688	NA	3.32572	0.0140198	0.0419556
GRMZM2G082709	NA	3.32572	0.00381732	0.0135701
GRMZM2G167578	NA	3.32544	5.21e-05	0.000285389
GRMZM2G040309	NA	3.32193	2.62e-10	3.18e-09
GRMZM5G883417	Acyl-desaturase	3.31879	8.61e-08	7.54e-07
GRMZM2G136300	Uncharacterized protein	3.31786	3.8e-43	3.92e-41
GRMZM2G150932	Uncharacterized protein	3.31752	2.08e-36	1.64e-34
GRMZM2G013448	Uncharacterized protein	3.314	2.24e-15	4.67e-14
GRMZM2G086934	Replication protein A 70 kDa DNA-binding subunit	3.31228	3.45e-05	0.000195694
XLOC_040225	O-fucosyltransferase family protein	3.31173	7.04e-41	6.64e-39
GRMZM2G069542	Phosphoenolpyruvate carboxylase	3.31159	9.18e-47	1.1e-44
GRMZM2G074743	Alternative oxidase	3.31147	7.14e-10	8.24e-09
GRMZM2G148370	NA	3.30771	8.09e-29	4.47e-27
GRMZM2G052389	Uncharacterized protein	3.30542	5.83e-40	5.39e-38
GRMZM2G124042	NA	3.30441	1.28e-05	7.89e-05
GRMZM2G051256	MYB transcription factor	3.30344	4.31e-35	3.15e-33
GRMZM2G171073	Nucleic acid binding protein	3.30077	1.37e-29	7.72e-28
GRMZM2G112149	Uncharacterized protein	3.30057	1.42e-38	1.19e-36
GRMZM2G429873	NA	3.29879	3.02e-09	3.21e-08
GRMZM2G158308	NA	3.29768	0.00058343	0.00256264
GRMZM2G427672	Uncharacterized protein	3.29768	4.19e-05	0.000234031
XLOC_013930	PREDICTED: disease resistance protein RPM1-like isoform X1	3.29391	7.8e-06	5.02e-05
GRMZM2G162508	3-ketoacyl-CoA synthase	3.2854	0.00646383	0.0214857
GRMZM6G132224	Putative uncharacterized protein	3.28363	6.12e-16	1.34e-14
GRMZM2G177631	Cellulose synthase-8	3.28213	5.33e-44	5.72e-42
GRMZM2G115766	Uncharacterized protein	3.28136	3.35e-37	2.7e-35
GRMZM5G883759	NA	3.27684	1.37e-18	3.78e-17
GRMZM2G030465	IAA9-auxin-responsive Aux/IAA family member	3.27665	1.1e-08	1.09e-07
GRMZM2G108714	10-deacetylbaccatin III 10-O-acetyltransferase	3.27487	1.83e-35	1.37e-33
GRMZM2G083759	Signal transducer	3.27319	7.3e-30	4.21e-28
GRMZM2G119823	Putative HLH DNA-binding domain superfamily protein	3.27196	0.0164453	0.0479704
GRMZM2G439951	NA	3.27165	1.43e-08	1.39e-07
GRMZM2G055834	Uncharacterized protein	3.27073	6.4e-14	1.16e-12
GRMZM2G106622	ABA-responsive protein	3.26974	4.41e-27	2.2e-25
GRMZM6G437417	NA	3.26797	6.17e-09	6.31e-08
GRMZM2G051943	Endochitinase A	3.26796	5.99e-21	2.03e-19
GRMZM2G061879	Uncharacterized protein	3.25761	4.46e-12	6.68e-11
GRMZM2G106950	Uncharacterized protein	3.25608	7.96e-34	5.52e-32
GRMZM2G081582	Phenylalanine ammonia-lyase	3.25591	6.6e-47	8.01e-45
GRMZM2G313199	Putative wall-associated receptor protein kinase family protein	3.25481	0.00121402	0.00492391
GRMZM2G091837	Senescence-inducible chloroplast stay-green protein 1	3.25481	2.7e-11	3.71e-10
GRMZM2G058518	ANAC010	3.25455	1.68e-27	8.59e-26
GRMZM5G876960	Uncharacterized protein	3.25438	3.97e-15	8.03e-14
GRMZM2G056236	Uncharacterized protein	3.25412	3.57e-16	8e-15
GRMZM2G365961	Arogenate dehydrogenase isoform 2	3.25305	1.53e-33	1.05e-31
GRMZM5G882427	Transferase	3.24974	3.67e-35	2.69e-33
GRMZM2G164715	NA	3.24793	0.000131361	0.000666619
GRMZM2G166297	Uncharacterized protein	3.24762	5.47e-38	4.55e-36
GRMZM2G159470	NA	3.24665	8.24e-26	3.79e-24
GRMZM2G036448	Uncharacterized protein	3.24524	7.09e-36	5.45e-34
GRMZM2G365544	NA	3.24494	5.34e-10	6.25e-09
GRMZM2G032594	NA	3.24286	9.45e-07	7.01e-06
GRMZM2G031613	Uncharacterized protein	3.24253	3.36e-27	1.69e-25
GRMZM2G364272	NA	3.24085	0.000307117	0.00144178
GRMZM2G046911	NA	3.23924	3.94e-32	2.52e-30
GRMZM2G142832	Uncharacterized protein	3.23873	5.24e-07	4.06e-06
GRMZM2G102318	Putative cytochrome P450 superfamily protein	3.23621	1.42e-28	7.73e-27
GRMZM2G303768	Putative leucine-rich repeat receptor-like protein kinase family protein	3.23502	1.97e-08	1.89e-07
GRMZM2G176327	Uncharacterized protein	3.23406	0.00752088	0.0245632
GRMZM2G046618	Plant invertase/pectin methylesterase inhibitor superfamily	3.23396	1.11e-19	3.38e-18
GRMZM2G096680	Subtilisin-chymotrypsin inhibitor CI-1B	3.22563	7.57e-08	6.67e-07
GRMZM2G087326	Uncharacterized protein	3.2245	1.05e-22	4.09e-21
GRMZM2G175927	Uncharacterized protein	3.22299	1.29e-06	9.35e-06
GRMZM2G116584	NA	3.22098	3.36e-15	6.85e-14
GRMZM2G082560	NA	3.21818	0.000185137	0.000909891
GRMZM2G150014	Adenylate kinase	3.21812	1.67e-39	1.49e-37
GRMZM2G061354	NA	3.21471	0.000312277	0.00146354
GRMZM2G152777	Uncharacterized protein	3.21293	5.48e-17	1.32e-15
GRMZM2G392791	Epoxide hydrolase 2	3.21227	3.9e-44	4.2e-42
GRMZM2G388834	Putative peptidase C48 domain family protein	3.20945	1.11e-05	6.94e-05
GRMZM2G084812	NA	3.20807	3.03e-35	2.24e-33
GRMZM2G054634	Uncharacterized protein	3.20344	3.55e-12	5.38e-11
GRMZM2G090563	Putative lung seven transmembrane receptor family protein	3.20309	2.69e-26	1.28e-24
GRMZM2G054509	Uncharacterized protein	3.20212	7.87e-10	9.03e-09
GRMZM2G132550	Putative HLH DNA-binding domain superfamily protein	3.19967	0.000928967	0.00388847
GRMZM2G419675	Uncharacterized protein	3.19776	0.000162621	0.000809467
GRMZM2G054013	Putative AMP-dependent synthetase and ligase superfamily protein	3.19761	7.81e-30	4.5e-28
GRMZM2G100639	DNA replication licensing factor MCM3 homolog 2	3.19666	7e-11	9.16e-10
GRMZM2G099626	NA	3.1964	0.00531973	0.0181815
GRMZM2G320167	Uncharacterized protein	3.1964	0.00121197	0.0049182
GRMZM2G161293	BGGP Beta-1-3-galactosyl-O-glycosyl-glycoprotein isoform 1	3.19612	1.05e-25	4.78e-24
GRMZM2G059138	SAUR33-auxin-responsive SAUR family member	3.19561	3.06e-15	6.27e-14
GRMZM2G070199	Cytochrome c	3.19172	9.17e-40	8.4e-38
GRMZM2G039934	Putative leucine-rich repeat receptor-like protein kinase family protein	3.19162	0.00084393	0.00356655
GRMZM5G810727	Uncharacterized protein	3.1914	1.65e-38	1.38e-36
AC197246.3_FG001	Ras-related protein ARA-4	3.19134	9.62e-23	3.74e-21
GRMZM2G007289	Uncharacterized protein	3.19024	5.84e-07	4.5e-06
GRMZM2G702036	NA	3.18982	0.011623	0.0357514
GRMZM2G133781	Uncharacterized protein	3.18848	1.69e-10	2.11e-09
GRMZM2G080079	NA	3.18827	2.93e-36	2.29e-34
GRMZM5G818101	Uncharacterized protein	3.18556	1.4e-20	4.59e-19
GRMZM2G051043	NA	3.18429	8.03e-40	7.38e-38
GRMZM2G353076	ZHD9 ZF-HD type transcription factor	3.18409	2.54e-10	3.1e-09
GRMZM2G119067	Putative cytochrome P450 superfamily protein	3.18029	5.09e-13	8.44e-12
GRMZM2G043663	NA	3.17914	0.00718749	0.0235923
GRMZM2G054152	NA	3.17651	1.21e-42	1.21e-40
GRMZM2G161337	Anthranilate synthase component I-1	3.17273	2.38e-44	2.61e-42
GRMZM2G010105	NA	3.16993	0.00517599	0.0177348
GRMZM2G438960	NA	3.16993	3.37e-06	2.3e-05
GRMZM2G041125	Uncharacterized protein	3.16993	0.000433845	0.00196578
GRMZM2G400281	Zinc finger protein 1	3.16923	4.71e-14	8.62e-13
GRMZM2G079938	NA	3.1665	4.14e-20	1.31e-18
GRMZM5G803365	Chloroplast small heat shock protein	3.16638	4.82e-11	6.44e-10
GRMZM2G444819	NA	3.16598	0.000127192	0.000647492
GRMZM5G859526	NA	3.16503	4.39e-18	1.15e-16
GRMZM2G021796	Putative RING zinc finger domain superfamily protein	3.16445	0.000221735	0.00107108
GRMZM5G812555	NA	3.16273	1.67e-07	1.4e-06
GRMZM2G352132	Uncharacterized protein	3.16082	1.44e-25	6.46e-24
GRMZM2G103945	NA	3.16054	2.32e-43	2.41e-41
GRMZM2G313011	NA	3.15936	1.12e-09	1.25e-08
GRMZM2G433959	NA	3.158	3.03e-06	2.09e-05
GRMZM2G401331	NA	3.15765	3.76e-07	2.98e-06
GRMZM2G075563	Uncharacterized protein	3.15513	2.82e-08	2.65e-07
GRMZM2G081957	NA	3.15387	1.77e-40	1.66e-38
GRMZM2G019029	Phospholipase D	3.14975	3.02e-11	4.12e-10
GRMZM2G126865	Uncharacterized protein	3.14918	1.77e-39	1.57e-37
GRMZM2G412430	Uncharacterized protein	3.14263	5.08e-19	1.46e-17
GRMZM2G132875	Putative oxidoreductase, aldo/keto reductase family protein	3.14238	3.48e-31	2.15e-29
GRMZM2G083810	17.5 kDa class II heat shock protein	3.14136	0.0068123	0.0224785
GRMZM2G113039	Ubiquitin-protein ligase/ zinc ion binding protein	3.13955	0.000257586	0.00122726
GRMZM2G001915	Uncharacterized protein	3.13898	4.71e-24	1.96e-22
GRMZM2G359924	Uncharacterized protein	3.13822	8.97e-07	6.69e-06
GRMZM2G125648	NA	3.13654	8.82e-07	6.59e-06
GRMZM2G066024	Fructose-bisphosphate aldolase	3.13227	5.01e-36	3.89e-34
GRMZM2G032852	Uncharacterized protein	3.12882	2.91e-43	3.01e-41
GRMZM2G329069	NA	3.12841	1.43e-05	8.72e-05
GRMZM2G103013	NA	3.12797	3.79e-31	2.33e-29
GRMZM2G423423	NA	3.12749	0.00888553	0.0283626
GRMZM2G367668	L-ascorbate oxidase	3.12749	0.00038096	0.00174912
GRMZM2G043584	Uncharacterized protein	3.12687	1.39e-26	6.7e-25
GRMZM2G142898	Cellulose synthase catalytic subunit 12	3.12406	7.92e-27	3.88e-25
GRMZM2G062946	Uncharacterized protein	3.12403	4.24e-26	1.99e-24
GRMZM5G802801	Uncharacterized protein	3.12359	7.14e-12	1.05e-10
GRMZM2G095280	Uncharacterized protein	3.1204	2.02e-11	2.82e-10
GRMZM2G058310	Beta-amylase	3.11964	2.82e-11	3.86e-10
GRMZM2G105787	Squalene monooxygenase	3.11701	6.27e-36	4.83e-34
GRMZM2G172491	3-hydroxyindolin-2-one monooxygenase	3.11586	1.54e-35	1.16e-33
GRMZM2G149392	NA	3.11561	2.23e-12	3.45e-11
GRMZM2G146130	NA	3.11042	0.000121193	0.000619255
GRMZM2G176486	NA	3.1093	6.7e-15	1.34e-13
GRMZM2G445261	NA	3.10912	2.74e-07	2.23e-06
GRMZM2G024668	Uncharacterized protein	3.10822	1.4e-18	3.85e-17
GRMZM2G114119	NA	3.10579	6.18e-07	4.74e-06
GRMZM2G012224	NA	3.10322	1.06e-06	7.8e-06
GRMZM2G019872	NADP-dependent oxidoreductase P2	3.10296	2.18e-29	1.22e-27
GRMZM2G013949	NA	3.10281	0.00653045	0.0216813
GRMZM2G120779	Pectinesterase	3.10281	0.00686304	0.0226217
GRMZM2G404888	cationic amino acid transporter 8	3.10096	6.91e-35	5.01e-33
GRMZM5G864815	Thiaminepyrophosphokinase 1	3.09986	4.27e-27	2.14e-25
GRMZM2G096271	Polcalcin Jun o 2	3.09661	0.000219414	0.00106137
GRMZM5G838285	NA	3.09616	1.12e-09	1.25e-08
GRMZM5G809078	DNA primases	3.09482	4.47e-05	0.000248574
GRMZM2G079080	Putative argonaute family protein	3.09276	5.07e-11	6.74e-10
GRMZM2G063756	Cytochrome P450 71C3	3.09117	3.62e-34	2.55e-32
AC149829.2_FG002	NA	3.09104	0.000138646	0.000699769
GRMZM2G091481	Protein disulfide-isomerase	3.08979	2.32e-30	1.37e-28
GRMZM2G179424	transducin family protein / WD-40 repeat family protein	3.08746	0.000123928	0.000631821
GRMZM5G878561	NA	3.08686	1.02e-21	3.7e-20
GRMZM2G006964	Uncharacterized protein	3.08465	9.02e-19	2.53e-17
GRMZM2G089982	Peroxidase 72	3.08321	0.00125249	0.00506121
GRMZM2G029912	Uncharacterized protein	3.07901	2.03e-19	5.99e-18
XLOC_041795	PREDICTED: probable galacturonosyltransferase 7	3.07665	4.22e-08	3.86e-07
GRMZM2G081843	Aquaporin PIP1-5	3.07586	9.5e-17	2.25e-15
GRMZM2G137435	Uncharacterized protein	3.07445	1.09e-20	3.63e-19
GRMZM2G341934	Uncharacterized protein	3.07435	6.34e-30	3.67e-28
GRMZM2G356714	Uncharacterized protein	3.07339	4.75e-10	5.61e-09
GRMZM2G162702	Uncharacterized protein	3.07103	2.2e-39	1.95e-37
GRMZM2G048150	NA	3.06752	2.46e-16	5.62e-15
GRMZM2G316778	NA	3.06583	5.06e-31	3.1e-29
GRMZM2G126260	NA	3.06559	1.99e-08	1.91e-07
GRMZM5G810191	NA	3.06496	0.00986734	0.031032
AC203989.4_FG001	Cupin, RmlC-type	3.0639	9.71e-27	4.73e-25
GRMZM2G010435	Uncharacterized protein	3.06184	5.38e-13	8.9e-12
GRMZM2G396248	Putative cytochrome P450 superfamily protein	3.0614	2.07e-10	2.55e-09
GRMZM2G075496	NA	3.05816	3.19e-21	1.1e-19
GRMZM2G451231	Uncharacterized protein	3.0579	6.19e-06	4.05e-05
GRMZM2G459874	NA	3.05646	1.01e-31	6.34e-30
GRMZM2G396212	Uncharacterized protein	3.05627	5.95e-07	4.58e-06
GRMZM5G828987	Uncharacterized protein	3.05627	0.01373	0.0412355
GRMZM2G080314	Uncharacterized protein	3.05445	0.00123738	0.00500611
GRMZM2G422175	NA	3.05376	9.49e-18	2.42e-16
GRMZM2G116140	Uncharacterized protein	3.05147	9.23e-09	9.28e-08
GRMZM2G367650	Putative RING zinc finger domain superfamily protein	3.05064	8.3e-18	2.13e-16
GRMZM2G423378	NA	3.04963	5.73e-12	8.5e-11
XLOC_007609	glycosyltransferase	3.04835	7.08e-10	8.18e-09
GRMZM2G037413	NA	3.04793	0.00349895	0.0125899
GRMZM2G072911	nucleotide-rhamnose synthase/epimerase-reductase	3.04764	1.22e-39	1.1e-37
GRMZM2G150714	Putative leucine-rich repeat receptor-like protein kinase family protein	3.04737	1.48e-14	2.85e-13
GRMZM2G028637	Uncharacterized protein	3.04678	1.07e-19	3.25e-18
GRMZM5G873964	NA	3.04439	1.23e-10	1.55e-09
GRMZM2G019209	Uncharacterized protein	3.04439	1.79e-05	0.000107242
GRMZM2G007185	Uncharacterized protein	3.0423	7.17e-27	3.54e-25
GRMZM2G107299	NA	3.04152	1.24e-30	7.45e-29
GRMZM2G104384	Putative leucine-rich repeat receptor-like protein kinase family protein	3.04129	6.28e-22	2.3e-20
AC225718.2_FG009	NA	3.04003	3.83e-07	3.04e-06
GRMZM2G051185	NA	3.03939	3.47e-18	9.25e-17
GRMZM2G124802	NA	3.03846	2.15e-11	3e-10
GRMZM2G057262	Putative RING zinc finger domain superfamily protein	3.03808	6.27e-30	3.63e-28
GRMZM2G327686	Uncharacterized protein	3.03564	1.18e-37	9.71e-36
XLOC_034243	PREDICTED: AT-hook motif nuclear-localized protein 14-like	3.03545	0.000132329	0.000671198
GRMZM2G121514	Uncharacterized protein	3.03489	2.77e-37	2.24e-35
GRMZM2G179279	Protein kinase superfamily protein	3.03352	1.75e-11	2.46e-10
GRMZM2G439350	Putative MAPKKK family protein kinase	3.03321	6.01e-07	4.62e-06
GRMZM2G029546	NA	3.03242	0.00393327	0.0139397
GRMZM2G026346	Uncharacterized protein	3.03242	0.00013219	0.000670603
GRMZM2G151204	Immediate-early fungal elicitor protein CMPG1	3.03106	1.9e-11	2.66e-10
GRMZM2G340065	Cysteine protease 1	3.02933	7.59e-16	1.65e-14
GRMZM2G347056	Methylenetetrahydrofolate reductase 1	3.02068	7.37e-38	6.1e-36
GRMZM2G166719	NA	3.0186	1.62e-21	5.76e-20
GRMZM2G141814	NA	3.01792	0.00345545	0.0124567
GRMZM2G389582	NA	3.01697	5.6e-25	2.44e-23
GRMZM2G123446	Putative cytochrome P450 superfamily protein	3.01652	1.99e-06	1.41e-05
GRMZM2G159926	NA	3.01616	1.1e-29	6.29e-28
GRMZM2G068604	Uncharacterized protein	3.01594	1.6e-09	1.75e-08
GRMZM2G107495	NA	3.01517	5.99e-09	6.15e-08
GRMZM2G383404	Anthocyanidin 3-O-glucosyltransferase	3.01354	1.1e-15	2.35e-14
GRMZM2G455128	Amino acid transport protein	3.01183	5.98e-36	4.62e-34
AC204050.4_FG006	Uncharacterized protein	3.01027	0.0011178	0.00458205
AC217811.3_FG003	Uncharacterized protein	3.00975	7.72e-24	3.2e-22
GRMZM5G835903	SAUR55-auxin-responsive SAUR family member	3.00257	2.2e-13	3.8e-12
GRMZM5G850455	Uncharacterized protein	3.00237	0.000338106	0.00157327
GRMZM2G181540	NA	3.00192	0.000337727	0.00157249
GRMZM2G044947	Esterase isoform 1	3.00098	2.08e-10	2.56e-09
GRMZM2G072868	NA	2.99931	1.11e-11	1.59e-10
GRMZM2G479684	Histone H4	2.99915	1.98e-06	1.4e-05
GRMZM2G360374	NA	2.9959	0.00572617	0.0193777
GRMZM5G831135	NA	2.9959	0.00572402	0.0193726
GRMZM2G031200	NAC87 NAC type transcription factor	2.99559	1.04e-23	4.31e-22
GRMZM2G150319	Uncharacterized protein	2.99557	1.11e-28	6.08e-27
GRMZM2G019361	Uncharacterized protein	2.99426	1.23e-27	6.36e-26
GRMZM2G090779	Uncharacterized protein	2.99415	1e-35	7.67e-34
GRMZM2G170128	Uncharacterized protein	2.99322	1.03e-32	6.72e-31
GRMZM2G110388	Putative cytochrome P450 superfamily protein	2.99305	0.0139678	0.0418202
GRMZM5G892495	NA	2.98946	1.19e-11	1.7e-10
GRMZM2G127121	ZCN16	2.98935	0.0125476	0.0382013
GRMZM2G004590	Uncharacterized protein	2.98833	2.82e-26	1.34e-24
GRMZM2G078500	NA	2.98737	3.96e-33	2.66e-31
GRMZM2G009478	Uncharacterized protein	2.9861	2.71e-34	1.92e-32
GRMZM2G118345	Phenylalanine ammonia-lyase	2.98598	1.89e-23	7.64e-22
GRMZM2G149636	NA	2.98556	4.86e-12	7.27e-11
XLOC_041863	PREDICTED: protein trichome berefringence-like 7, partial	2.98385	0.00218175	0.00830276
GRMZM2G359105	NA	2.98351	0.0022543	0.00853656
GRMZM5G860761	NA	2.9832	3.88e-05	0.000218156
GRMZM2G142390	NA	2.98299	1.13e-08	1.12e-07
GRMZM5G838435	Uncharacterized protein	2.98111	5.97e-29	3.31e-27
GRMZM2G151519	NA	2.981	1.3e-34	9.37e-33
GRMZM5G837822	Hevamine-A	2.98006	1.8e-27	9.18e-26
GRMZM2G140915	Uncharacterized protein	2.97888	3.61e-31	2.23e-29
GRMZM2G361064	NA	2.97832	1.08e-24	4.69e-23
GRMZM2G424832	Cellulose synthase-4	2.97796	5.04e-33	3.36e-31
GRMZM2G149216	LHT1	2.97426	1.77e-30	1.05e-28
GRMZM2G132273	Disease resistance response protein 206	2.97343	4.01e-29	2.24e-27
AC204619.3_FG003	NA	2.97049	0.00735768	0.0240866
GRMZM2G384884	Putative cytochrome P450 superfamily protein	2.96963	0.0128738	0.0390475
GRMZM2G416632	Glutathione transferase GST 23	2.9692	1.72e-27	8.79e-26
GRMZM2G118884	NA	2.96616	3.93e-16	8.76e-15
GRMZM2G006197	Uncharacterized protein	2.96212	2.58e-05	0.000149848
GRMZM2G093217	P-loop containing nucleoside triphosphate hydrolases superfamily protein	2.96193	3.04e-08	2.83e-07
GRMZM2G150691	NA	2.95969	5.2e-16	1.15e-14
GRMZM2G074896	Glycosyltransferase	2.95755	1.98e-19	5.85e-18
GRMZM2G174449	NA	2.9555	6.65e-21	2.25e-19
GRMZM2G359664	Pollen-specific kinase partner protein	2.955	2.98e-30	1.74e-28
GRMZM2G171818	NA	2.95449	1.57e-21	5.57e-20
GRMZM2G004828	Seed maturation protein	2.9542	0.000879452	0.00370241
GRMZM2G028556	Uncharacterized protein	2.9542	3.83e-13	6.44e-12
GRMZM2G140824	Uncharacterized protein	2.9542	0.0144613	0.0430085
GRMZM2G114675	Uncharacterized protein	2.9525	1.17e-16	2.75e-15
GRMZM2G092146	NA	2.95122	9.01e-08	7.86e-07
GRMZM2G136106	Pectinesterase	2.95027	1.47e-32	9.53e-31
GRMZM2G102845	Auxin response factor 20	2.94857	3.87e-16	8.64e-15
GRMZM2G166348	Uncharacterized protein	2.94776	2.96e-08	2.77e-07
GRMZM2G009479	Lipoxygenase	2.94571	1.13e-28	6.2e-27
GRMZM2G027723	Cellulose synthase-2	2.94507	7.53e-34	5.25e-32
GRMZM2G146866	Concanavalin A-like lectin protein kinase family protein	2.94382	3.27e-09	3.45e-08
GRMZM2G424577	NA	2.94305	2.4e-30	1.41e-28
GRMZM2G169080	NA	2.9418	3.5e-06	2.38e-05
GRMZM2G039577	NA	2.94044	1.53e-12	2.4e-11
GRMZM5G831486	NA	2.94025	6.41e-10	7.44e-09
GRMZM2G130528	Uncharacterized protein	2.93558	9.74e-19	2.72e-17
GRMZM5G841360	NA	2.93546	5.95e-05	0.000322809
GRMZM2G310431	Heat shock 70 kDa protein	2.9324	3.5e-23	1.39e-21
GRMZM2G060324	Uncharacterized protein	2.92837	2.76e-06	1.92e-05
GRMZM2G170120	Uncharacterized protein	2.92728	2.77e-37	2.24e-35
GRMZM2G163761	Knotted1-interacting protein	2.91995	0.00374944	0.0133706
GRMZM2G029048	Putative uncharacterized protein	2.9161	5.41e-38	4.51e-36
GRMZM2G060732	Esterase PIR7A	2.91597	1.42e-07	1.2e-06
GRMZM2G150098	Pyruvate kinase	2.91164	1.68e-20	5.47e-19
GRMZM2G034024	NA	2.91063	9.9e-07	7.32e-06
GRMZM5G816314	NA	2.91044	1.53e-18	4.2e-17
GRMZM2G090051	NA	2.90927	4.16e-10	4.94e-09
GRMZM2G067734	Uncharacterized protein	2.90909	1.32e-13	2.33e-12
GRMZM2G158293	NA	2.90689	0.00492751	0.0169819
XLOC_040614	NA	2.90689	0.00188403	0.00727983
AC155376.2_FG004	Uncharacterized protein	2.90654	2.68e-23	1.07e-21
AC189879.3_FG003	Putative argonaute family protein	2.90513	2.83e-35	2.1e-33
GRMZM2G004990	NA	2.90133	3.26e-17	7.95e-16
GRMZM2G025240	NA	2.90048	3.33e-10	4e-09
GRMZM2G060253	NA	2.90032	2.84e-05	0.000163336
GRMZM5G871018	NA	2.90016	0.000351836	0.00163101
GRMZM2G050172	NA	2.89514	1.23e-19	3.73e-18
GRMZM2G047800	Uncharacterized protein	2.89372	1.03e-07	8.88e-07
GRMZM2G061910	NA	2.8933	2.98e-09	3.17e-08
GRMZM2G009353	Uncharacterized protein	2.89298	6.85e-21	2.32e-19
GRMZM2G155077	NA	2.89275	4.06e-06	2.73e-05
GRMZM2G110057	NA	2.89077	0.00863282	0.0276653
GRMZM2G306062	NA	2.88835	6.77e-07	5.16e-06
GRMZM5G826658	NA	2.88749	1.64e-30	9.81e-29
GRMZM2G038309	Serine/threonine-protein kinase RIO2	2.88459	7.82e-32	4.95e-30
GRMZM2G127067	C-4 methylsterol oxidase	2.88457	7.98e-30	4.59e-28
GRMZM2G022403	NA	2.88452	1.23e-26	5.95e-25
GRMZM2G163861	Putative MAP kinase family protein	2.88375	1.42e-27	7.36e-26
GRMZM2G113098	NA	2.88042	0.000387555	0.00177648
GRMZM2G124436	NA	2.8798	0.000131024	0.000665125
GRMZM2G008305	NA	2.87816	8.81e-06	5.6e-05
GRMZM2G035542	Uncharacterized protein	2.87774	6.14e-07	4.71e-06
GRMZM2G059706	Disease resistance response protein 206	2.87584	4.35e-19	1.26e-17
GRMZM2G392116	NA	2.87564	5.04e-06	3.35e-05
GRMZM2G132442	Annexin	2.8752	9.86e-35	7.12e-33
GRMZM2G002523	NA	2.87423	5.56e-27	2.76e-25
GRMZM6G781015	Uncharacterized protein	2.87321	0.000157417	0.000785985
GRMZM2G132069	Uncharacterized protein	2.87234	1.58e-35	1.19e-33
GRMZM2G103559	NA	2.8714	3.98e-07	3.15e-06
GRMZM5G842961	NA	2.86951	1.63e-05	9.83e-05
GRMZM2G065205	Uncharacterized protein	2.8685	8.32e-13	1.35e-11
GRMZM2G047319	Putative subtilase family protein	2.86758	8.13e-21	2.73e-19
GRMZM2G040965	NA	2.86666	6.45e-20	2e-18
GRMZM2G395128	NA	2.86507	0.00502297	0.0172741
GRMZM5G842695	Transparent testa 12 protein	2.86311	2.38e-17	5.9e-16
GRMZM2G426213	NA	2.86109	0.00890669	0.0284183
GRMZM2G106413	NA	2.85863	1.12e-08	1.12e-07
GRMZM2G418459	Uncharacterized protein	2.85798	0.00877856	0.0280678
GRMZM2G175134	NA	2.85728	1.42e-17	3.56e-16
GRMZM2G041493	NA	2.85685	0.0010092	0.00418042
GRMZM2G152179	Flavonol 4-sulfotransferase	2.85652	1.48e-31	9.23e-30
GRMZM2G139460	NA	2.85345	0.000593301	0.0026019
GRMZM2G542272	NA	2.84957	6.76e-12	9.94e-11
GRMZM2G034153	NA	2.84952	9.3e-07	6.91e-06
GRMZM2G004748	Uncharacterized protein	2.84918	2.25e-12	3.47e-11
GRMZM2G365160	Uncharacterized protein	2.84771	7.85e-34	5.45e-32
GRMZM2G445958	NA	2.84728	1.68e-06	1.2e-05
GRMZM2G011141	Putative lipase class 3 family protein	2.84645	5.55e-10	6.48e-09
GRMZM2G143817	Derlin-1.2	2.84592	0.00131186	0.00527545
GRMZM2G459847	NA	2.84446	2.39e-05	0.000139878
GRMZM2G171395	Putative NAC domain transcription factor superfamily protein	2.8438	2.04e-14	3.88e-13
GRMZM2G139852	Uncharacterized protein	2.84053	9.69e-09	9.72e-08
GRMZM5G829946	Uncharacterized protein	2.83998	1.75e-18	4.77e-17
GRMZM2G040964	Uncharacterized protein	2.83954	1.45e-07	1.23e-06
GRMZM2G321413	NA	2.83844	5.16e-12	7.67e-11
GRMZM2G160966	NA	2.83612	3.89e-13	6.54e-12
GRMZM2G429807	Uncharacterized protein	2.83536	1.99e-15	4.17e-14
GRMZM2G127328	LHT1	2.83373	8.7e-08	7.61e-07
GRMZM2G111926	Uncharacterized protein	2.83362	1.36e-31	8.5e-30
GRMZM2G329181	NA	2.83344	2.85e-36	2.24e-34
GRMZM2G039520	NA	2.83289	0.00668702	0.0221153
GRMZM2G011015	Putative IQ calmodulin-binding and BAG domain containing family protein	2.83289	6.25e-05	0.000337587
GRMZM2G015892	Uncharacterized protein	2.83226	4.6e-20	1.44e-18
GRMZM2G334336	NA	2.83209	1.36e-22	5.21e-21
GRMZM2G090603	Uncharacterized protein	2.83202	5.01e-07	3.9e-06
GRMZM2G040033	Organic anion transporter	2.8316	1.16e-08	1.15e-07
GRMZM2G463415	NA	2.82716	5.94e-09	6.09e-08
GRMZM2G149935	Uncharacterized protein	2.82679	2.01e-07	1.67e-06
XLOC_003648	protein phosphatase 2C	2.82569	0.000180868	0.000890762
GRMZM2G404132	NA	2.82426	1.1e-21	3.95e-20
GRMZM2G042639	Protein IN2-1	2.82281	2.27e-18	6.12e-17
GRMZM2G080083	Uncharacterized protein	2.822	0.000692213	0.00298956
GRMZM2G133291	NA	2.81816	0.0130423	0.0394803
GRMZM2G035996	Shaggy kinase homolog	2.81192	8.58e-19	2.41e-17
GRMZM2G071720	NA	2.81107	1.41e-06	1.02e-05
GRMZM2G356817	NA	2.80742	5.61e-34	3.92e-32
GRMZM2G455557	Uncharacterized protein	2.80735	0.00702715	0.0231055
GRMZM2G136857	jasmonic acid carboxyl methyltransferase	2.8046	1.21e-12	1.94e-11
GRMZM2G464895	Uncharacterized protein	2.80219	0.00964527	0.0304427
GRMZM2G171383	Anthranilate synthase component II	2.80178	1.35e-30	8.08e-29
GRMZM2G155836	Putative glycogen synthase kinase family protein	2.79953	9.82e-31	5.93e-29
GRMZM5G893864	NA	2.79593	5.04e-19	1.45e-17
GRMZM2G013957	NA	2.79512	1.1e-29	6.29e-28
GRMZM2G369815	GDSL-like Lipase/Acylhydrolase superfamily protein	2.79442	0.00263534	0.00980771
GRMZM2G145440	BRASSINOSTEROID INSENSITIVE 1-associated receptor kinase 1	2.79378	0.000192918	0.000944956
GRMZM2G093951	NA	2.79376	1.53e-08	1.48e-07
GRMZM2G149576	Sulfite exporter TauE/SafE family protein	2.79356	1.53e-33	1.05e-31
GRMZM2G461716	Uncharacterized protein	2.79303	4.85e-14	8.86e-13
GRMZM2G042502	Pyrophosphate--fructose 6-phosphate 1-phosphotransferase alpha subunit	2.7908	4.24e-20	1.33e-18
GRMZM5G894156	Uncharacterized protein	2.79077	2.66e-30	1.56e-28
GRMZM2G021885	NA	2.78939	7.86e-27	3.86e-25
GRMZM2G420733	NA	2.78925	3.36e-27	1.69e-25
GRMZM5G814279	Putative MADS-box transcription factor family protein isoform 1	2.78859	5.55e-11	7.35e-10
GRMZM2G100158	Uncharacterized protein	2.78829	1.39e-20	4.57e-19
GRMZM2G128971	Fatty acid desaturase	2.78688	6.6e-27	3.26e-25
GRMZM2G128876	NA	2.78636	5.51e-15	1.1e-13
GRMZM2G125850	Uncharacterized protein	2.78549	1.07e-13	1.89e-12
GRMZM2G049695	Putative MYB DNA-binding domain superfamily protein	2.78222	3.17e-29	1.77e-27
GRMZM2G087150	NA	2.78136	1.3e-12	2.06e-11
GRMZM2G170116	NA	2.77934	0.00129905	0.00522833
GRMZM2G128268	Uncharacterized protein	2.77823	1.2e-17	3.04e-16
GRMZM2G127309	NA	2.77761	0.0107427	0.0334426
GRMZM2G407626	Calmodulin-like protein 41	2.7761	0.00106335	0.00438107
GRMZM2G121573	Leucine-rich repeat transmembrane protein kinase 1-like protein	2.77533	4.59e-14	8.4e-13
GRMZM2G313320	NA	2.77527	7.51e-14	1.35e-12
GRMZM2G119970	AZA-guanine resistant1	2.77207	3.29e-32	2.12e-30
GRMZM2G136486	Elicitor-responsive protein 3	2.76982	6.35e-12	9.38e-11
GRMZM2G137582	EIN3-binding F-box protein 1	2.76779	6.48e-24	2.69e-22
GRMZM2G356839	NA	2.76755	8.5e-31	5.14e-29
GRMZM2G317033	NA	2.76749	0.000570127	0.00251139
GRMZM2G154565	NA	2.7673	1.28e-20	4.25e-19
GRMZM2G340408	NA	2.76603	2.43e-07	1.99e-06
GRMZM2G148904	NA	2.76586	8.15e-06	5.22e-05
GRMZM2G045171	Sucrose synthase	2.76538	1.1e-13	1.95e-12
GRMZM2G328171	Xylanase inhibitor protein 1	2.76457	2.92e-12	4.47e-11
GRMZM2G422373	transmembrane kinase-like 1	2.76451	3.19e-10	3.84e-09
GRMZM2G136139	Neutral/alkaline invertase	2.76438	4.07e-29	2.27e-27
GRMZM2G373887	NA	2.7633	0.0044913	0.0156383
GRMZM2G138997	Protein binding protein	2.76313	5.72e-11	7.56e-10
GRMZM5G851485	Uncharacterized protein	2.7625	7.22e-05	0.00038545
GRMZM2G044104	NA	2.7534	1.2e-11	1.72e-10
GRMZM2G041729	NA	2.75304	4.22e-19	1.22e-17
GRMZM2G082653	NA	2.7528	5.99e-06	3.93e-05
GRMZM2G115841	p-protein	2.75256	1.15e-27	5.98e-26
GRMZM2G015295	Adenosylhomocysteinase	2.75252	2.16e-34	1.53e-32
GRMZM5G898668	Uncharacterized protein	2.75134	2.68e-25	1.18e-23
GRMZM2G009690	Uncharacterized protein	2.75002	0.000283387	0.00134
GRMZM2G450327	NA	2.74758	1.15e-06	8.41e-06
AC216871.3_FG004	Uncharacterized protein	2.74723	0.00825938	0.0266353
GRMZM2G327266	Uncharacterized protein	2.74492	2.4e-09	2.57e-08
GRMZM2G090500	NA	2.74196	1.89e-27	9.57e-26
GRMZM2G450055	Uncharacterized protein	2.74024	1.2e-13	2.13e-12
GRMZM2G450512	NA	2.73943	1.19e-05	7.37e-05
GRMZM2G467069	NA	2.73908	2.1e-21	7.38e-20
GRMZM2G151997	NA	2.73351	1.41e-18	3.88e-17
GRMZM5G806839	NA	2.73324	5.66e-18	1.47e-16
GRMZM2G398996	NA	2.73242	1.13e-07	9.71e-07
GRMZM2G105419	NA	2.73138	3.38e-06	2.31e-05
GRMZM2G132303	Uncharacterized protein	2.73088	7.83e-07	5.89e-06
GRMZM5G878541	Putative wee1-like protein kinase	2.73001	8.56e-05	0.000450879
GRMZM2G453571	Putative WRKY DNA-binding domain superfamily protein	2.72973	5.41e-07	4.18e-06
GRMZM5G891280	DNA binding protein	2.7288	0.0107394	0.0334355
GRMZM2G154936	NA	2.72769	1.21e-10	1.52e-09
GRMZM2G120987	NA	2.72698	5.18e-05	0.000283964
GRMZM2G165390	Anthocyanidin 3-O-glucosyltransferase	2.72656	4.31e-13	7.21e-12
GRMZM2G097277	Uncharacterized protein	2.72544	1.15e-05	7.17e-05
GRMZM2G323415	NA	2.72451	6.13e-05	0.000332264
GRMZM5G872934	Uncharacterized protein	2.72389	4.72e-26	2.21e-24
GRMZM2G135132	Uncharacterized protein	2.7228	9.92e-27	4.83e-25
GRMZM2G392737	Putative MAP kinase family protein	2.72267	2.27e-15	4.72e-14
GRMZM2G341732	Uncharacterized protein	2.71786	2.87e-30	1.68e-28
GRMZM2G140805	Nodulin-like protein	2.71649	0.000112224	0.000577425
GRMZM2G140201	Uncharacterized protein	2.71552	2.81e-21	9.81e-20
GRMZM2G075775	NA	2.7145	3.09e-27	1.56e-25
GRMZM5G806833	NA	2.71425	8.02e-05	0.000424638
GRMZM5G860976	Uncharacterized protein	2.71307	1.51e-19	4.53e-18
GRMZM5G879749	Uncharacterized protein	2.71207	0.00262377	0.00976939
GRMZM2G056513	NA	2.71122	1.26e-16	2.95e-15
GRMZM2G030216	Uncharacterized protein	2.70844	1.29e-20	4.27e-19
GRMZM2G056151	NA	2.70834	0.00968429	0.0305439
GRMZM2G153127	NA	2.70598	7.02e-05	0.000375741
GRMZM2G148538	Uncharacterized protein	2.70531	1.2e-17	3.04e-16
GRMZM2G180283	Uncharacterized protein	2.70473	2.01e-17	4.98e-16
GRMZM2G085116	Protein of unknown function, DUF538	2.7044	3.58e-22	1.33e-20
GRMZM2G177659	Amino acid transporter-like protein	2.70421	1.66e-26	7.99e-25
GRMZM2G105250	NA	2.70354	2.41e-15	5e-14
GRMZM2G136453	NA	2.70186	2.38e-24	1.01e-22
GRMZM2G042181	NA	2.70044	5.85e-07	4.5e-06
XLOC_011706	Transducin/WD40 repeat-like superfamily protein	2.6995	3.05e-15	6.26e-14
GRMZM2G359521	NA	2.69865	5.51e-10	6.44e-09
GRMZM2G117707	Phospho-2-dehydro-3-deoxyheptonate aldolase 1	2.69832	4.02e-33	2.7e-31
GRMZM2G026470	Soluble inorganic pyrophosphatase	2.69737	1.31e-25	5.94e-24
GRMZM5G840145	Uncharacterized protein	2.69647	0.00169254	0.00660727
GRMZM2G057328	Dihydroflavonol-4-reductase	2.69255	4.7e-29	2.61e-27
GRMZM2G359331	NA	2.69242	1.81e-24	7.7e-23
GRMZM2G035944	NA	2.69188	1.09e-18	3.05e-17
GRMZM2G024834	Putative glycogen synthase kinase family protein	2.69188	5.5e-07	4.26e-06
GRMZM2G175076	Chalcone-flavanone isomerase family protein	2.69176	6.17e-23	2.42e-21
GRMZM2G061280	Ras protein Rab11D	2.6899	5e-14	9.11e-13
GRMZM2G156956	Uncharacterized protein	2.68869	4.06e-18	1.07e-16
GRMZM5G875864	NA	2.68864	2.71e-19	7.94e-18
GRMZM2G328785	Putative receptor protein kinase ZmPK1	2.68444	7.91e-31	4.8e-29
GRMZM2G086714	NA	2.68377	2.79e-23	1.11e-21
GRMZM5G872070	NA	2.68374	2.26e-30	1.34e-28
GRMZM2G026918	NA	2.68299	0.000751183	0.00321262
GRMZM2G043035	NA	2.68012	6.77e-08	6e-07
GRMZM2G440003	NA	2.67894	1.49e-05	9.05e-05
GRMZM2G014022	Uncharacterized protein	2.67873	1.15e-10	1.46e-09
GRMZM2G030305	Putative MAP kinase family protein	2.67716	5.32e-14	9.68e-13
GRMZM2G173195	Glycerol-3-phosphate dehydrogenase	2.67526	2e-21	7.05e-20
GRMZM2G048175	NA	2.67487	1.66e-24	7.12e-23
GRMZM2G005103	Uncharacterized protein	2.67478	5.41e-13	8.94e-12
GRMZM2G350819	NA	2.67243	0.000581643	0.00255625
GRMZM2G009232	Uncharacterized protein	2.67243	7.57e-29	4.19e-27
GRMZM2G363982	Putative uncharacterized protein	2.67069	6.46e-07	4.94e-06
GRMZM2G336448	Carbohydrate transporter/ sugar porter/ transporter	2.66889	1.22e-28	6.65e-27
GRMZM2G110473	NA	2.66818	1.35e-08	1.32e-07
GRMZM2G174719	NA	2.66782	1.56e-09	1.71e-08
GRMZM2G702159	Uncharacterized protein	2.66649	1.78e-05	0.000106672
GRMZM2G094510	NA	2.66407	6.04e-16	1.33e-14
GRMZM2G037650	Uncharacterized protein	2.66363	8.65e-22	3.14e-20
GRMZM2G540538	Adenosine kinase 2	2.66241	8.07e-31	4.89e-29
GRMZM2G005954	NA	2.6615	4.55e-12	6.81e-11
GRMZM2G073044	NA	2.66142	8.85e-09	8.91e-08
GRMZM2G150474	Glutathione S-transferase GST 15	2.65929	2.01e-10	2.48e-09
GRMZM2G115960	Uncharacterized protein	2.65698	1.85e-32	1.2e-30
GRMZM2G144668	1-aminocyclopropane-1-carboxylate oxidase	2.65395	2.48e-19	7.26e-18
GRMZM2G082580	NA	2.65315	1.24e-21	4.43e-20
GRMZM2G007736	Uncharacterized protein	2.65271	8.08e-11	1.05e-09
GRMZM2G069713	Uncharacterized protein	2.65114	8.79e-11	1.13e-09
GRMZM2G400718	NA	2.65076	0.000584435	0.00256632
GRMZM2G172932	Uncharacterized protein	2.64993	5.46e-28	2.89e-26
GRMZM2G009995	Putative leucine-rich repeat receptor-like protein kinase family protein	2.64725	1.61e-27	8.23e-26
GRMZM2G060138	NA	2.64636	0.00141075	0.00562305
GRMZM2G147772	NA	2.63987	2.29e-13	3.94e-12
GRMZM2G178533	Uncharacterized protein	2.63888	7.19e-06	4.64e-05
GRMZM2G097135	Putative IQ calmodulin-binding and BAG domain containing family protein	2.63718	0.000395853	0.00181208
GRMZM2G117357	Uncharacterized protein	2.63333	3.09e-06	2.12e-05
GRMZM2G165747	5-methyltetrahydropteroyltriglutamate--homocysteine methyltransferase	2.62854	1.47e-30	8.8e-29
GRMZM2G127478	NA	2.62781	3.92e-06	2.65e-05
GRMZM2G143791	NA	2.62651	4.06e-06	2.73e-05
GRMZM2G305066	Putative MAPKKK family protein kinase	2.62532	0.00303036	0.0110949
GRMZM2G045720	Eukaryotic peptide chain release factor subunit 1-1	2.62396	1.64e-07	1.37e-06
AC226227.2_FG005	NA	2.62173	8.55e-17	2.03e-15
GRMZM2G009633	NA	2.62148	1.56e-16	3.61e-15
GRMZM2G101393	NA	2.61979	6.71e-26	3.12e-24
GRMZM2G110201	Uncharacterized protein	2.6092	4.55e-28	2.42e-26
GRMZM5G871592	NA	2.60746	9.41e-08	8.2e-07
GRMZM2G044194	Phytosulfokines 4	2.60733	0.000362894	0.00167645
GRMZM2G099678	Vegetative storage protein PNI288	2.60353	1.02e-27	5.28e-26
GRMZM2G172537	Uncharacterized protein	2.60126	1.56e-06	1.12e-05
GRMZM2G170388	Polygalacturonase	2.59982	1.14e-14	2.22e-13
GRMZM2G113052	NA	2.59831	4.81e-10	5.68e-09
GRMZM2G429617	NA	2.59694	0.00695574	0.0229002
GRMZM2G097434	Uncharacterized protein	2.59649	2.13e-23	8.6e-22
GRMZM5G814057	NA	2.59643	1.44e-06	1.04e-05
GRMZM2G165679	Putative MAP kinase family protein	2.59557	1.12e-10	1.41e-09
GRMZM2G127232	Gibberellin 20 oxidase 2	2.59442	2.7e-05	0.000156269
GRMZM2G007729	Uncharacterized protein	2.59209	8.9e-10	1.01e-08
GRMZM2G102183	Malate synthase, glyoxysomal	2.59198	2.18e-12	3.37e-11
GRMZM2G363554	NA	2.59131	2.77e-16	6.3e-15
GRMZM2G703918	NA	2.58885	5.43e-27	2.7e-25
GRMZM2G311051	Uncharacterized protein	2.58707	3.46e-24	1.45e-22
AC212835.3_FG002	Blue copper protein	2.58315	2.14e-08	2.04e-07
AC208897.3_FG004	Major facilitator superfamily protein	2.58261	2.04e-23	8.25e-22
GRMZM2G073814	Uncharacterized protein	2.58159	1.71e-28	9.27e-27
GRMZM2G420743	NA	2.58095	3.36e-20	1.07e-18
GRMZM2G369445	NA	2.58039	0.00352772	0.0126697
GRMZM2G422750	Chalcone synthase C2	2.57999	7.76e-20	2.39e-18
GRMZM2G355846	NA	2.57957	6.66e-22	2.43e-20
GRMZM2G468111	NA	2.57912	2.74e-14	5.13e-13
GRMZM2G049424	Putative cytochrome P450 superfamily protein	2.57702	1.55e-24	6.68e-23
GRMZM2G160763	Putative cytochrome P450 superfamily protein	2.57702	1.56e-24	6.7e-23
GRMZM2G170509	NA	2.57447	0.00224232	0.00849411
GRMZM2G036411	Uncharacterized protein	2.57314	0.000209208	0.0010168
GRMZM2G114861	Kinesin-1	2.57276	8.68e-20	2.67e-18
GRMZM5G841893	Uncharacterized protein	2.57258	0.00046473	0.00209275
GRMZM5G805540	Harpin-induced protein	2.57257	3.85e-20	1.22e-18
GRMZM2G174732	Putative AMP-dependent synthetase and ligase superfamily protein	2.57095	6.72e-12	9.89e-11
GRMZM2G333861	Putative AMP-dependent synthetase and ligase superfamily protein	2.56956	2.22e-25	9.88e-24
GRMZM2G091490	Putative NAC domain transcription factor superfamily protein	2.56918	6.96e-20	2.16e-18
XLOC_009227	GDSL esterase/lipase CPRD49, partial	2.56763	1.79e-19	5.33e-18
GRMZM2G077669	Uncharacterized protein	2.56618	2.17e-22	8.18e-21
AC203909.3_FG007	Putative FAD-binding Berberine family protein	2.56585	0.0141011	0.0421497
GRMZM2G145019	Grave disease carrier protein	2.5658	6.08e-17	1.46e-15
GRMZM2G157510	Uncharacterized protein	2.5638	6.74e-06	4.37e-05
GRMZM2G174048	Copper ion binding protein	2.56263	3.91e-08	3.59e-07
GRMZM2G039880	NA	2.56095	0.000146697	0.000737375
GRMZM2G078143	Serine hydroxymethyltransferase	2.56073	6.15e-31	3.76e-29
GRMZM2G030772	Uncharacterized protein	2.55917	5e-20	1.57e-18
GRMZM2G139535	Heat shock factor protein 4	2.55888	3.68e-11	4.99e-10
GRMZM2G132212	Putative leucine-rich repeat receptor-like protein kinase family protein	2.55742	6.2e-07	4.76e-06
GRMZM2G003794	Uncharacterized protein	2.55628	1.28e-17	3.23e-16
AC203535.4_FG007	Uncharacterized protein	2.55499	0.000238393	0.00114362
GRMZM2G313481	NA	2.55427	1.17e-14	2.28e-13
GRMZM2G135387	Uncharacterized protein	2.55312	6.7e-28	3.53e-26
GRMZM2G427815	Uncharacterized protein	2.55252	1.02e-16	2.42e-15
GRMZM2G026532	Uncharacterized protein	2.54986	2.12e-05	0.000125124
GRMZM2G073114	NA	2.54963	2.4e-05	0.000140472
GRMZM2G053669	Asparagine synthetase	2.54844	1.86e-07	1.56e-06
GRMZM2G049686	NA	2.54607	0.00247998	0.00930278
GRMZM2G126199	Retinol dehydrogenase 12	2.54354	4.56e-06	3.05e-05
GRMZM2G155021	Outer plastidial membrane protein porin	2.54209	1.2e-18	3.32e-17
GRMZM2G161245	Malate dehydrogenase	2.54119	1.88e-06	1.33e-05
GRMZM5G876160	NA	2.54072	4.76e-09	4.93e-08
GRMZM2G178025	Glycoside transferase, six-hairpin, subgroup	2.54036	6.05e-27	2.99e-25
GRMZM2G114126	Putative oxysterol binding domain family protein	2.54024	1.3e-24	5.61e-23
GRMZM2G044027	Uncharacterized protein	2.53618	2.83e-28	1.51e-26
GRMZM5G827496	Uncharacterized protein	2.53605	0.0111039	0.0343994
GRMZM2G066618	Oxidoreductase	2.53472	2.55e-17	6.29e-16
GRMZM5G839014	NA	2.53343	0.000914359	0.00383359
GRMZM2G081017	NA	2.5325	0.003681	0.0131464
GRMZM2G008657	CONTAINS InterPro DOMAIN/s: Chromosome transmission fidelity protein 8 (InterPro:IPR018607)	2.53138	0.0088427	0.0282435
GRMZM2G010321	Uncharacterized protein	2.53112	6.14e-22	2.25e-20
GRMZM2G001160	RECQ helicase l1	2.53051	0.00207213	0.00793972
GRMZM2G131315	Uncharacterized protein	2.53041	1.77e-09	1.93e-08
GRMZM2G099622	NA	2.52988	3.26e-26	1.54e-24
GRMZM2G138427	Putative MYB DNA-binding domain superfamily protein	2.52838	0.00051795	0.00230303
GRMZM2G126541	Uncharacterized protein	2.52714	2.24e-05	0.0001319
GRMZM2G332522	Caffeoyl-CoA O-methyltransferase 1	2.52704	2.73e-15	5.63e-14
GRMZM2G160231	NA	2.52662	3.01e-05	0.000172695
GRMZM2G135763	NA	2.52576	3.3e-23	1.31e-21
GRMZM2G109056	Lipoxygenase	2.5242	4.62e-17	1.11e-15
GRMZM2G426953	Respiratory burst oxidase protein A	2.52211	1.55e-26	7.45e-25
GRMZM2G133793	GNS1/SUR4 membrane protein	2.52159	3.95e-12	5.96e-11
GRMZM2G120971	Uncharacterized protein	2.52144	1.67e-15	3.53e-14
GRMZM2G360833	Uncharacterized protein	2.52083	0.00615426	0.0205882
GRMZM5G831408	NA	2.5185	3.42e-21	1.18e-19
AC210168.4_FG003	NA	2.51638	0.000630907	0.00275188
GRMZM2G105631	NA	2.51545	9.05e-21	3.02e-19
GRMZM2G001661	NA	2.51506	0.00174372	0.00678294
GRMZM5G826714	Brittle stalk-2-like protein 3	2.51401	7.45e-26	3.44e-24
GRMZM2G124276	Protein SUR2	2.51388	3.15e-05	0.000179723
GRMZM2G038243	NA	2.51328	1.33e-11	1.89e-10
GRMZM2G090747	Glycerol-3-phosphate dehydrogenase isoform 1	2.50982	1.55e-20	5.09e-19
GRMZM2G059029	NA	2.50913	2.6e-05	0.000150782
GRMZM2G008106	Uclacyanin-2	2.5082	1.35e-13	2.38e-12
GRMZM2G056231	Histone H2A	2.5079	1.5e-06	1.08e-05
GRMZM2G164405	Acc synthase	2.505	2.74e-07	2.23e-06
GRMZM2G150193	NA	2.50427	1.91e-20	6.19e-19
GRMZM2G121543	DNA repair protein RAD51 homolog A	2.50322	0.000100063	0.000519728
GRMZM2G066801	NA	2.50262	1.38e-19	4.16e-18
GRMZM2G085078	NA	2.50234	3.32e-26	1.56e-24
GRMZM2G105892	NA	2.50163	0.000870379	0.00366924
GRMZM2G069664	NA	2.4997	2.83e-14	5.29e-13
GRMZM2G314898	Uncharacterized protein	2.49937	7.55e-21	2.54e-19
GRMZM2G018241	Cellulose synthase-9	2.49919	2.68e-26	1.28e-24
GRMZM2G176307	Uncharacterized protein	2.49727	2.16e-21	7.59e-20
GRMZM2G481452	Uncharacterized protein	2.49495	6.72e-26	3.12e-24
GRMZM2G129232	NA	2.4942	0.00553747	0.0188117
GRMZM2G159013	Ferrochelatase	2.49412	1.26e-23	5.16e-22
GRMZM2G052671	Uncharacterized protein	2.49351	1.42e-19	4.28e-18
GRMZM2G005293	NA	2.49185	0.00623601	0.0208253
GRMZM2G180920	NA	2.4911	3.83e-25	1.67e-23
GRMZM2G465987	NA	2.4908	2.95e-07	2.39e-06
GRMZM2G068465	Putative cytochrome P450 superfamily protein	2.4897	1.45e-22	5.53e-21
GRMZM5G851862	Uncharacterized protein	2.48887	1.48e-27	7.64e-26
AC214817.3_FG004	Putative leucine-rich repeat receptor-like protein kinase family protein	2.48811	5.08e-15	1.02e-13
GRMZM2G118800	Aldehyde dehydrogenase	2.48726	1.19e-27	6.19e-26
GRMZM2G165746	NA	2.48664	9.87e-10	1.12e-08
GRMZM5G805609	Putative O-glycosyl hydrolase family 17 protein	2.48654	2.35e-19	6.89e-18
GRMZM2G434170	Uncharacterized protein	2.48543	0.0045248	0.0157389
GRMZM2G442658	Alcohol dehydrogenase 1	2.48417	2.15e-26	1.02e-24
GRMZM2G167886	Uncharacterized protein	2.48405	3.52e-19	1.02e-17
AC235544.1_FG004	Uncharacterized protein	2.48336	1.6e-18	4.37e-17
GRMZM2G123371	Uncharacterized protein	2.48206	2.41e-17	5.97e-16
GRMZM5G801436	Uncharacterized protein	2.48139	1.01e-23	4.17e-22
GRMZM2G163912	NA	2.48014	1.55e-18	4.24e-17
GRMZM2G071163	NA	2.47966	4.96e-12	7.4e-11
GRMZM2G090971	NA	2.47925	0.000810468	0.00344601
AC208201.3_FG003	NA	2.47917	3.39e-23	1.34e-21
GRMZM2G087169	NA	2.47888	5.8e-13	9.55e-12
GRMZM2G107839	Non-specific lipid-transfer protein	2.47754	3.03e-22	1.13e-20
GRMZM2G159587	Glyoxylate reductase	2.47497	7.14e-21	2.41e-19
GRMZM2G581155	Uncharacterized protein	2.47478	4.66e-05	0.000258255
GRMZM2G034855	BRASSINOSTEROID INSENSITIVE 1-associated receptor kinase 1	2.47453	2.89e-26	1.37e-24
GRMZM2G143703	Catalytic/ hydrolase	2.47332	9.62e-17	2.27e-15
GRMZM2G042040	Uncharacterized protein	2.47268	7.6e-27	3.74e-25
AC204711.3_FG002	Uncharacterized protein	2.47249	0.00143883	0.00572381
GRMZM2G130389	Uncharacterized protein	2.47093	1.04e-08	1.04e-07
GRMZM2G008773	LysM domain containing protein	2.47032	0.00337954	0.0122233
GRMZM2G152549	hydroxyproline-rich glycoprotein family protein	2.47002	7.35e-20	2.27e-18
XLOC_035387	6-phosphofructokinase 2	2.46911	1.98e-06	1.4e-05
GRMZM5G828396	Uncharacterized protein	2.46893	1.43e-22	5.46e-21
GRMZM2G073034	NA	2.46798	5.6e-18	1.45e-16
GRMZM2G316665	NA	2.46772	5.3e-13	8.77e-12
GRMZM6G559102	NA	2.4677	6.79e-08	6.02e-07
GRMZM2G147210	NA	2.4666	9.7e-06	6.11e-05
GRMZM2G061663	NA	2.46582	4.95e-24	2.06e-22
GRMZM2G139828	Uncharacterized protein	2.465	7.95e-05	0.00042145
GRMZM2G080168	Putative HLH DNA-binding domain superfamily protein	2.46273	4.77e-18	1.25e-16
GRMZM2G164912	NA	2.46179	2.82e-22	1.06e-20
GRMZM2G051677	Fructokinase-2	2.46094	4.6e-27	2.29e-25
GRMZM2G118208	Uncharacterized protein	2.46042	1.68e-21	5.97e-20
GRMZM5G831009	Uncharacterized protein	2.45681	0.000203694	0.000992202
GRMZM2G092107	Putative uncharacterized protein	2.45635	2.56e-24	1.08e-22
XLOC_029349	PREDICTED: IQ calmodulin-binding motif family protein isoform X1	2.45576	1.46e-09	1.61e-08
GRMZM2G323679	Ribonucleoside-diphosphate reductase small chain	2.45568	1.16e-07	9.99e-07
GRMZM2G334574	NA	2.45318	1.33e-14	2.56e-13
GRMZM2G354558	Omega-3 fatty acid desaturase	2.45293	5.64e-07	4.35e-06
GRMZM2G105770	NA	2.45201	9.01e-22	3.27e-20
GRMZM2G438243	NA	2.45032	3.05e-19	8.93e-18
GRMZM2G102683	Carbohydrate transporter/ sugar porter	2.45003	6.2e-10	7.22e-09
GRMZM2G053720	Proline oxidase	2.44941	5.95e-19	1.69e-17
GRMZM2G037469	Galactosylgalactosylxylosylprotein 3-beta-glucuronosyltransferase 1	2.44891	8.47e-26	3.9e-24
GRMZM5G882078	Uncharacterized protein	2.44814	9.94e-19	2.78e-17
GRMZM2G154678	Uncharacterized protein	2.44789	2.24e-20	7.22e-19
GRMZM2G146685	NA	2.44746	1.54e-09	1.69e-08
GRMZM2G171620	Uncharacterized protein	2.44746	1.31e-12	2.07e-11
GRMZM2G464137	Methylthioribose kinase	2.44691	1.93e-24	8.19e-23
GRMZM2G160417	3-ketoacyl-CoA synthase	2.44672	3.36e-26	1.58e-24
GRMZM2G368886	Uncharacterized protein	2.44655	2.93e-11	4e-10
GRMZM2G067789	NA	2.44574	2.54e-23	1.02e-21
GRMZM2G013002	Uncharacterized protein	2.44513	1.88e-15	3.96e-14
GRMZM2G023444	Protein kinase superfamily protein	2.44512	3.77e-17	9.14e-16
GRMZM2G043632	Uncharacterized protein	2.4451	1.88e-05	0.000112054
GRMZM2G086845	Fructokinase-1	2.44504	7.95e-28	4.16e-26
GRMZM2G069408	NA	2.44474	9.61e-18	2.45e-16
GRMZM2G059964	NA	2.44455	1.06e-09	1.19e-08
GRMZM2G448715	NA	2.4431	7.89e-17	1.88e-15
AC196475.3_FG004	Caffeic acid 3-O-methyltransferase	2.44244	2.42e-25	1.07e-23
GRMZM2G169782	Uncharacterized protein	2.44057	0.00237623	0.00894862
GRMZM5G866099	NA	2.44001	8.99e-05	0.000471541
AC210173.4_FG002	NA	2.43949	6.54e-15	1.3e-13
GRMZM2G131334	Putative MAP kinase family protein	2.43828	5.15e-26	2.4e-24
GRMZM2G056500	NA	2.43792	1.87e-27	9.49e-26
GRMZM2G158240	Pectinesterase	2.43663	2.97e-15	6.11e-14
GRMZM2G152908	Sucrose synthase 2	2.43621	2.14e-18	5.77e-17
GRMZM2G476637	Uncharacterized protein	2.43313	1.86e-23	7.56e-22
GRMZM2G049269	Uncharacterized protein	2.43293	1.66e-23	6.77e-22
GRMZM2G019777	Uncharacterized protein	2.43279	1.67e-19	5e-18
GRMZM2G160702	NA	2.432	1.95e-21	6.89e-20
GRMZM2G413006	Xyloglucan endotransglucosylase/hydrolase protein 23	2.43198	3.43e-06	2.34e-05
GRMZM2G334181	Putative DUF26 domain family protein	2.43181	8.25e-11	1.07e-09
GRMZM2G062724	Uncharacterized protein	2.43022	1.15e-20	3.8e-19
GRMZM2G020091	Senescence-associated protein	2.42614	3.32e-26	1.56e-24
GRMZM2G409093	NA	2.42558	4.97e-12	7.4e-11
GRMZM2G132251	NA	2.42548	0.000360175	0.00166475
GRMZM2G033555	Dihydroflavonol-4-reductase	2.42478	1.73e-23	7.03e-22
GRMZM2G127668	NA	2.4245	9.43e-08	8.22e-07
GRMZM2G447480	Uncharacterized protein	2.42384	0.000283517	0.00134041
GRMZM2G097813	Uncharacterized protein	2.42368	0.00552234	0.0187665
XLOC_017448	uncharacterized LOC100273019	2.42357	5.01e-23	1.98e-21
[truncated: 2,549 more rows]

## Sheet: 0 h vs 4 h
Data S2 All up-regulated differentially expressed genes in maize leaves induced by O. furnacalis for 2, 4, 12 and 24 h with a cutoff of 2 times change in relative to control
Gene ID	Description	log2 (FC)	P-value	FDR
GRMZM2G415077	Putative uncharacterized protein	14.662	6.89676e-22	3.60173e-20
AC195347.4_FG004	Putative uncharacterized protein	14.1209	5.20811e-11	8.84326e-10
XLOC_012958	NA	14.0113	3.63469e-18	1.34613e-16
GRMZM2G426469	NA	13.6165	3.08467e-31	3.38692e-29
GRMZM2G119150	AGD2-like defense response protein 1	13.4041	3.41473e-14	8.43449e-13
GRMZM2G017882	PLATZ transcription factor family protein	13.2443	7.4134e-32	8.40717e-30
GRMZM2G125196	Uncharacterized protein	13.2298	4.16803e-18	1.53089e-16
GRMZM2G082940	Blue copper protein	12.8218	1.33404e-23	8.01789e-22
GRMZM2G008819	Uncharacterized protein	12.8144	5.1025e-21	2.43923e-19
AC206201.3_FG004	NA	12.6333	1.30653e-09	1.78766e-08
GRMZM2G099740	Uncharacterized protein	12.2025	3.90714e-20	1.72452e-18
GRMZM2G035755	Uncharacterized protein	12.1747	6.79539e-22	3.55477e-20
GRMZM2G074672	Protein CCC1	12.1389	1.06504e-13	2.50522e-12
GRMZM2G460950	Uncharacterized protein	12.0746	4.02204e-14	9.85622e-13
GRMZM2G304121	Eukaryotic translation initiation factor 6	12.0645	5.48044e-22	2.89615e-20
GRMZM2G085964	Putative AP2/EREBP transcription factor superfamily protein	12.0327	2.49653e-21	1.22745e-19
GRMZM5G872578	NA	11.9019	4.5269e-19	1.82444e-17
XLOC_025723	pescadillo-related, partial	11.8981	4.8718e-15	1.31865e-13
XLOC_036834	NA	11.8867	1.80925e-10	2.83933e-09
GRMZM2G435001	Putative HLH DNA-binding domain superfamily protein	11.8791	1.49303e-18	5.70637e-17
GRMZM2G015127	Actin-depolymerizing factor	11.8481	1.24389e-17	4.36738e-16
GRMZM2G700200	NA	11.8084	5.97018e-17	1.95687e-15
GRMZM2G108016	ZCN13	11.8057	7.89219e-12	1.49351e-10
GRMZM2G397616	Uncharacterized protein	11.7718	1.38503e-10	2.21156e-09
GRMZM2G446201	NA	11.7649	5.83225e-19	2.31746e-17
XLOC_004405	Protein REVEILLE 8	11.7496	4.75344e-15	1.28774e-13
GRMZM2G418833	NA	11.7171	2.17092e-13	4.92746e-12
AC155352.2_FG010	NA	11.6318	4.05359e-12	7.93181e-11
GRMZM2G370988	Uncharacterized protein	11.6181	2.61683e-10	4.01346e-09
GRMZM2G094639	NA	11.6165	7.08117e-11	1.17742e-09
GRMZM2G113583	NA	11.5555	1.66532e-12	3.41111e-11
XLOC_001326	NA	11.5216	1.21464e-15	3.47218e-14
GRMZM2G119864	NA	11.4902	2.36755e-21	1.16773e-19
GRMZM2G101945	Uncharacterized protein	11.4902	2.67204e-16	8.12409e-15
XLOC_023557	ARM repeat superfamily protein	11.348	4.74694e-12	9.20735e-11
GRMZM2G311500	NA	11.3125	4.2913e-08	4.62356e-07
GRMZM2G028955	Histone H2A	11.3106	1.86229e-13	4.27377e-12
GRMZM2G061495	NA	11.3049	1.29285e-07	1.2802e-06
XLOC_002141	NA	11.2839	5.13985e-05	0.000289698
AC205250.3_FG004	Uncharacterized protein	11.1943	3.11329e-10	4.71656e-09
GRMZM2G048022	NA	11.1923	5.72693e-16	1.69318e-14
GRMZM2G024680	NA	11.1902	2.28081e-09	3.01453e-08
GRMZM2G302592	NA	11.1882	6.77248e-13	1.46751e-11
GRMZM2G041839	NA	11.1228	1.78128e-07	1.71255e-06
GRMZM2G440562	NA	11.0566	1.4715e-14	3.79767e-13
GRMZM2G031261	Phytosulfokines 5	11.027	2.00678e-08	2.29085e-07
GRMZM2G136977	NA	10.9464	0.000124076	0.000631725
GRMZM2G446454	NA	10.9044	2.09796e-11	3.7444e-10
AC210013.4_FG002	NA	10.8918	4.46919e-10	6.6287e-09
XLOC_037280	NA	10.8481	0.000134333	0.000677617
GRMZM5G855396	NA	10.8297	1.53866e-05	9.79666e-05
GRMZM5G805874	Putative MATE efflux family protein	10.8244	1.00567e-05	6.68434e-05
GRMZM2G126371	NA	10.8138	7.50288e-10	1.06748e-08
GRMZM2G110616	NA	10.8004	5.33389e-19	2.12487e-17
GRMZM2G109175	NA	10.7922	6.65755e-07	5.73524e-06
GRMZM2G462924	NA	10.751	2.50363e-08	2.80343e-07
AC196110.4_FG004	NA	10.7341	1.66771e-05	0.000105391
GRMZM2G393507	Putative thaumatin domain family protein	10.7257	3.42297e-11	5.95531e-10
GRMZM2G063693	ABA-induced protein	10.697	5.41709e-10	7.89518e-09
AC217887.3_FG003	Putative RING zinc finger domain superfamily protein	10.6647	1.34335e-05	8.67274e-05
GRMZM2G458052	NA	10.5918	1.56254e-06	1.24559e-05
GRMZM2G048131	IAA26-auxin-responsive Aux/IAA family member	10.5699	2.07776e-05	0.00012861
GRMZM2G038153	Terpene synthase 8	10.5695	2.50715e-53	2.05012e-50
GRMZM2G057352	Early nodulin-like protein 1	10.5603	7.95622e-10	1.12682e-08
GRMZM2G067424	Flavonol-3-O-glycoside-7-O-glucosyltransferase 1	10.5411	1.09439e-12	2.30082e-11
GRMZM2G447218	NA	10.5379	1.32028e-09	1.80014e-08
GRMZM2G041369	NA	10.5364	4.57035e-67	2.36691e-63
AC185656.3_FG002	NA	10.5346	0.000259059	0.00120649
GRMZM2G039009	Uncharacterized protein	10.5249	1.49134e-10	2.36914e-09
GRMZM2G359581	Uncharacterized protein	10.4582	2.03296e-57	3.15851e-54
GRMZM2G143046	Uncharacterized protein	10.4305	1.28812e-09	1.76325e-08
GRMZM2G160840	R2R3MYB-domain protein	10.42	6.16368e-07	5.34684e-06
GRMZM2G167986	Cytochrome P450 CYP78A1	10.4061	3.67614e-31	3.99401e-29
GRMZM5G883760	NA	10.3987	7.45961e-06	5.10893e-05
AC206941.2_FG002	Oleosin Zm-II	10.3844	6.92841e-06	4.77415e-05
GRMZM2G135536	Putative cytochrome P450 superfamily protein	10.3517	3.32513e-11	5.80459e-10
XLOC_028201	IQ domain-containing protein IQM5	10.3219	0.000174953	0.000854498
XLOC_022818	OSJNBa0041A02.21-like protein	10.3068	0.018094	0.047786
GRMZM2G159904	T-cell activation protein phosphatase 2C-like protein	10.2916	4.61404e-10	6.82399e-09
GRMZM2G096269	Glutathione S-transferase	10.2448	2.27518e-11	4.04906e-10
GRMZM2G058024	Uncharacterized protein	10.2408	7.73533e-11	1.27919e-09
GRMZM2G164781	Uncharacterized protein	10.2373	1.1777e-48	5.38155e-46
GRMZM2G317406	Pollen-specific protein C13	10.2368	3.08947e-06	2.30546e-05
XLOC_008566	PREDICTED: triacylglycerol lipase 2-like	10.2107	4.99216e-44	1.56688e-41
GRMZM2G131897	NA	10.2086	1.66002e-09	2.23395e-08
GRMZM2G100349	60S ribosomal protein L18A	10.2086	1.14851e-06	9.42873e-06
GRMZM5G859099	Putative auxin efflux carrier PIN9	10.2086	9.78747e-11	1.58813e-09
AC233899.1_FG004	Putative homeobox DNA-binding and leucine zipper domain family protein	10.2005	1.25326e-07	1.24322e-06
GRMZM2G703077	Deoxyhypusine synthase	10.1755	1.42649e-40	3.35797e-38
GRMZM2G005384	NA	10.1716	9.1237e-09	1.09812e-07
AC194056.3_FG008	NA	10.159	0.0184884	0.048636
AC208221.3_FG002	NA	10.1464	2.65238e-06	2.00577e-05
GRMZM2G048073	Uncharacterized protein	10.1378	4.67973e-07	4.15229e-06
XLOC_010031	hypothetical protein	10.112	0.0012235	0.00470228
XLOC_005143	NA	10.0945	0.000109752	0.000566783
XLOC_000175	aquaporin TIP1-1	10.0768	0.00841043	0.0248967
GRMZM2G080594	Putative IQ calmodulin-binding and BAG domain containing family protein	10.0589	2.80125e-06	2.10912e-05
GRMZM2G170602	NA	10.0409	6.48467e-46	2.42769e-43
GRMZM2G021480	NA	10.0362	5.78437e-08	6.11145e-07
GRMZM2G425127	NA	10.0362	3.37321e-10	5.08992e-09
GRMZM2G178351	Cytochrome P450 CYP79A33	10.0356	8.77125e-53	6.48926e-50
AC210976.4_FG017	NA	9.99435	0.013586	0.0375186
GRMZM2G312061	Uncharacterized protein	9.99065	3.67842e-48	1.60985e-45
GRMZM2G111731	MYB transcription factor	9.95613	1.23239e-09	1.68964e-08
GRMZM2G134279	Putative MYB DNA-binding domain superfamily protein	9.95613	5.64059e-08	5.97375e-07
GRMZM2G116966	Benzoate carboxyl methyltransferase	9.93428	2.58885e-68	2.01109e-64
GRMZM2G141461	Uncharacterized protein	9.91687	1.11283e-10	1.79818e-09
GRMZM2G374405	NA	9.90689	0.000170879	0.000837231
GRMZM2G382379	NA	9.88162	2.24568e-06	1.72552e-05
GRMZM5G833760	Uncharacterized protein	9.86625	0.000758192	0.00309583
AC190609.3_FG005	NA	9.85071	0.0108529	0.0310497
GRMZM2G471039	NA	9.835	8.03658e-08	8.27163e-07
GRMZM2G023655	NA	9.82443	1.75058e-07	1.68513e-06
GRMZM2G387341	NA	9.82443	0.000168358	0.000826053
AC187843.3_FG006	NA	9.81378	0.000688612	0.00284614
GRMZM2G322819	NA	9.80843	1.69268e-11	3.06328e-10
GRMZM2G093175	Asparagine synthetase	9.80703	2.36306e-39	4.83076e-37
GRMZM2G139840	NA	9.80305	0.000213771	0.00101801
GRMZM2G435104	NA	9.79766	8.79339e-05	0.000466673
GRMZM2G179092	(E)-beta-farnesene synthase	9.79522	5.5187e-40	1.19918e-37
GRMZM2G006762	Putative apyrase family protein	9.79225	1.8182e-09	2.43626e-08
GRMZM5G843781	NA	9.77588	8.37622e-08	8.59558e-07
AC194362.3_FG003	NA	9.76487	0.000159516	0.000787144
GRMZM2G102863	Uncharacterized protein	9.76487	2.66172e-07	2.48214e-06
GRMZM2G069016	Purine permease	9.74819	4.55921e-05	0.000260283
GRMZM2G124799	Uncharacterized protein	9.70537	1.78859e-38	3.348e-36
GRMZM2G370044	NA	9.6736	0.000623332	0.00261317
GRMZM2G069254	Uncharacterized protein	9.6736	3.58455e-05	0.000209248
XLOC_041783	Os08g0167400	9.65583	0.00114719	0.00444773
AC225718.2_FG004	NA	9.63178	0.000209261	0.00100021
GRMZM2G127695	NA	9.60733	9.27203e-09	1.11498e-07
GRMZM5G840946	NA	9.60115	0.00551438	0.0173447
GRMZM2G089977	NA	9.58871	4.28138e-06	3.09889e-05
GRMZM2G157806	NA	9.58246	0.000695969	0.00287119
GRMZM6G157558	NA	9.57617	0.0117496	0.0331716
GRMZM2G481604	NA	9.56986	0.00200195	0.00721402
GRMZM2G372102	NA	9.56351	0.000205309	0.000983742
GRMZM2G017555	Pectinesterase	9.55714	6.83839e-09	8.41208e-08
GRMZM2G113860	Uncharacterized protein	9.55714	4.80528e-05	0.000272223
GRMZM2G021277	Uncharacterized protein	9.52487	8.78145e-10	1.23525e-08
GRMZM2G056418	NA	9.49185	2.33944e-05	0.000143379
AC233871.1_FG004	Putative homeodomain-like transcription factor superfamily protein	9.49185	0.00109112	0.00425933
GRMZM2G009117	Heavy metal-associated domain containing protein	9.46489	0.00476212	0.0152881
GRMZM2G042865	Cytokinin-O-glucosyltransferase 1	9.45806	1.23578e-05	8.04513e-05
GRMZM2G066326	Xylem cysteine proteinase 2	9.44432	6.06984e-05	0.000335662
GRMZM6G036147	Uncharacterized protein	9.43741	5.41593e-05	0.000303279
GRMZM2G361388	NA	9.4023	4.22137e-05	0.000242998
GRMZM2G458659	Uncharacterized protein	9.38802	2.18838e-05	0.000134733
GRMZM2G064818	NA	9.37359	0.000847423	0.00341309
GRMZM2G068220	NA	9.36632	1.25429e-08	1.48125e-07
GRMZM2G470882	NA	9.36616	1.63472e-37	2.83775e-35
GRMZM2G421579	NA	9.35168	6.73579e-09	8.29503e-08
GRMZM6G557089	NA	9.3443	0.0174902	0.0464865
GRMZM2G039993	Uncharacterized protein	9.33522	1.31146e-18	5.06223e-17
GRMZM2G433119	NA	9.32942	1.94142e-10	3.02841e-09
GRMZM2G127418	O-methyltransferase ZRP4	9.32404	5.08073e-62	1.12767e-58
GRMZM2G001938	NA	9.31439	6.42945e-08	6.71989e-07
GRMZM2G035890	NA	9.30446	1.74694e-54	1.69634e-51
GRMZM2G068682	L-ascorbate oxidase	9.30035	6.01456e-31	6.33527e-29
GRMZM2G379237	Uncharacterized protein	9.29921	2.74319e-05	0.000165353
GRMZM5G812170	NA	9.27612	0.00196993	0.00712178
GRMZM2G032977	Nuclease PA3	9.27612	0.000169599	0.000831614
GRMZM2G375517	22.0 kDa class IV heat shock protein	9.26835	0.000148747	0.000739998
GRMZM2G465188	Brittle stalk-2-like protein 9	9.25267	2.26007e-06	1.73443e-05
GRMZM2G156632	Bowman-Birk type wound-induced proteinase inhibitor WIP1	9.25126	8.71269e-45	2.91107e-42
AC186231.4_FG002	NA	9.23681	0.000273348	0.0012647
XLOC_014544	PREDICTED: receptor-like serine/threonine-protein kinase SD1-8	9.23122	5.2907e-40	1.16594e-37
XLOC_008845	NA	9.22882	0.0121747	0.0341678
GRMZM2G122654	Uncharacterized protein	9.22338	5.19163e-21	2.47803e-19
GRMZM2G042543	NA	9.22078	6.62721e-05	0.000362931
GRMZM2G044472	NA	9.21535	9.74864e-28	8.39112e-26
GRMZM2G077040	NA	9.20457	0.00293177	0.0100385
GRMZM2G030583	Monoterpene synthase	9.17293	1.10751e-72	1.14712e-68
GRMZM5G815098	Bowman-Birk type trypsin inhibitor	9.16244	1.01483e-38	1.94653e-36
GRMZM5G842965	NA	9.14636	0.00489447	0.0156564
GRMZM2G140101	NA	9.12855	1.67735e-37	2.89558e-35
GRMZM2G461777	NA	9.11201	0.0014947	0.00559644
GRMZM2G354319	Putative B-box type zinc finger family protein	9.09452	0.00208547	0.00746221
XLOC_017563	NA	9.08569	0.00928228	0.0271071
GRMZM2G042677	NA	9.08152	1.37009e-52	9.90067e-50
GRMZM2G138937	NA	9.07682	3.04572e-05	0.000181502
GRMZM2G421463	Uncharacterized protein	9.07682	2.82855e-09	3.68363e-08
GRMZM2G011523	Bowman-Birk type wound-induced proteinase inhibitor WIP1	9.07122	4.96448e-36	7.52494e-34
GRMZM2G167812	NA	9.06788	4.18007e-05	0.000240978
GRMZM2G141026	Uncharacterized protein	9.03771	3.58114e-38	6.5074e-36
GRMZM2G102760	Lipoxygenase	8.99661	2.86565e-24	1.85509e-22
GRMZM2G017382	Myristoyl-acyl carrier protein thioesterase	8.99435	1.5472e-05	9.84156e-05
GRMZM5G841684	NA	8.97537	0.00272129	0.0093996
GRMZM2G105185	NA	8.92155	2.0558e-49	1.01318e-46
GRMZM2G310158	NA	8.91687	0.0135996	0.0375461
GRMZM5G831224	NA	8.91687	0.00124696	0.00477707
XLOC_029082	PREDICTED: uncharacterized protein LOC103630347	8.91687	7.64114e-05	0.000411996
GRMZM2G080252	NA	8.90689	0.000660117	0.00274516
GRMZM2G433908	NA	8.90689	0.00209837	0.00750119
GRMZM2G478414	Uncharacterized protein	8.90689	4.64362e-05	0.000264318
GRMZM2G071484	NA	8.89684	9.18533e-05	0.000484989
GRMZM2G067485	Bowman-Birk type trypsin inhibitor	8.88671	0.00135623	0.0051443
GRMZM2G161905	Glutathione S-transferase GST 25	8.8495	1.81178e-42	4.77097e-40
GRMZM5G832114	alpha/beta-Hydrolases superfamily protein	8.84758	3.26388e-30	3.30354e-28
GRMZM2G021095	LOB domain protein 11	8.84549	0.00133238	0.00506185
GRMZM2G088189	R2R3MYB-domain protein	8.835	0.000191442	0.000924424
GRMZM2G047713	rRNA N-glycosidase	8.81977	6.60192e-59	1.15711e-55
GRMZM2G173809	rRNA N-glycosidase	8.81977	6.70291e-59	1.15711e-55
GRMZM2G007615	NA	8.81378	0.000855002	0.00343915
GRMZM2G477073	NA	8.81378	0.0173159	0.0461139
GRMZM2G420823	Uncharacterized protein	8.81378	0.000339467	0.00153318
XLOC_007571	uncharacterized protein LOC100382526	8.81378	0.00140516	0.00530852
GRMZM2G154523	Patatin T5	8.80999	5.17963e-27	4.18043e-25
GRMZM2G026804	Uncharacterized protein	8.79225	2.29136e-06	1.75498e-05
GRMZM2G114552	Uncharacterized protein	8.77055	8.71019e-32	9.73567e-30
GRMZM2G398089	NA	8.77039	0.000940511	0.00373381
GRMZM2G032443	NA	8.75933	2.68027e-05	0.000162
GRMZM2G075456	NA	8.74601	1.50947e-52	1.06599e-49
GRMZM2G360191	NA	8.73697	0.0109005	0.0311657
GRMZM2G075255	Uncharacterized protein	8.73697	3.09466e-07	2.85258e-06
GRMZM2G120962	NA	8.72565	4.73618e-06	3.39824e-05
GRMZM2G376927	NA	8.71425	0.0146464	0.040006
GRMZM2G031432	Gibberellin 2-beta-dioxygenase	8.71345	4.81229e-46	1.84608e-43
GRMZM2G070304	NA	8.70749	4.57717e-50	2.33158e-47
GRMZM2G455413	Uncharacterized protein	8.70275	0.0149811	0.0407947
GRMZM2G405476	50S ribosomal protein L2, chloroplastic	8.69116	0.00224805	0.00797142
XLOC_032856	PREDICTED: WUSCHEL-related homeobox 11-like isoform X1	8.67948	0.0027075	0.0093613
GRMZM2G034271	NA	8.67816	3.28645e-49	1.57108e-46
GRMZM2G041866	O-methyltransferase ZRP4	8.65583	4.17804e-05	0.000240906
GRMZM2G077045	NA	8.63178	0.00741321	0.0223685
GRMZM2G303865	NA	8.63178	0.000710149	0.00292346
GRMZM5G889225	NA	8.63178	0.0165368	0.0443379
GRMZM2G113191	Carbonic anhydrase	8.61906	4.37831e-31	4.67517e-29
GRMZM2G110567	NA	8.61044	3.71401e-68	2.30811e-64
GRMZM2G165991	NA	8.60733	0.000208405	0.000996732
GRMZM2G124921	Patatin T5	8.60597	1.32603e-16	4.14526e-15
GRMZM2G028110	Lactoylglutathione lyase	8.60571	3.72685e-65	1.44756e-61
GRMZM2G371870	NA	8.59495	0.00799748	0.0238466
GRMZM6G475484	NA	8.58478	7.24347e-56	9.00306e-53
GRMZM2G067943	NA	8.58246	2.16781e-05	0.000133572
GRMZM2G380284	NA	8.58246	0.0165304	0.044326
GRMZM2G114820	Putative AP2/EREBP transcription factor superfamily protein	8.56986	0.000171842	0.000840869
GRMZM2G046615	Terpene synthase 2	8.56586	1.37429e-55	1.52512e-52
GRMZM2G329029	NA	8.55554	1.96731e-19	8.18342e-18
GRMZM2G111344	Uncharacterized protein	8.54432	0.000136448	0.00068695
GRMZM2G130333	Uncharacterized protein	8.53138	0.00323744	0.0109607
GRMZM2G174562	Uncharacterized protein	8.48079	5.0664e-29	4.79965e-27
GRMZM2G176998	NA	8.47931	2.16459e-34	2.89915e-32
GRMZM2G158831	NA	8.47843	2.08291e-05	0.000128852
GRMZM2G339523	NA	8.47843	0.00417828	0.0136651
GRMZM2G118610	Putative cinnamyl-alcohol dehydrogenase family protein	8.46738	7.71414e-49	3.63184e-46
GRMZM2G166616	1-aminocyclopropane-1-carboxylic acid oxidase	8.46704	4.04854e-15	1.10642e-13
GRMZM5G892675	Uncharacterized protein	8.4478	3.03102e-23	1.74736e-21
GRMZM2G434353	NA	8.42347	0.00769466	0.0230899
GRMZM2G480106	Putative RING zinc finger domain superfamily protein	8.41715	5.32907e-23	3.02724e-21
AC148152.3_FG005	1-aminocyclopropane-1-carboxylate oxidase	8.41662	2.32965e-40	5.40218e-38
GRMZM2G338160	NA	8.41069	4.26399e-40	9.53201e-38
GRMZM2G323418	Pectate lyase homolog	8.40939	0.000164044	0.000806925
GRMZM2G007406	Putative AP2/EREBP transcription factor superfamily protein	8.40939	0.00650676	0.0199906
GRMZM2G391312	Uncharacterized protein	8.40939	5.16489e-05	0.000290846
GRMZM2G168326	NA	8.39518	0.00658143	0.0201898
GRMZM2G315862	NA	8.38082	0.000754763	0.00308305
GRMZM2G456441	NA	8.38082	0.013798	0.0379922
XLOC_002142	NA	8.38082	0.00372571	0.0123724
GRMZM2G142718	Uncharacterized protein	8.38082	0.000662688	0.00275401
GRMZM2G094892	Putative HLH DNA-binding domain superfamily protein isoform 1	8.37747	1.9419e-56	2.74275e-53
GRMZM2G332423	Uncharacterized protein	8.37035	5.46679e-17	1.79756e-15
GRMZM2G150907	Uncharacterized protein	8.36685	5.30592e-37	8.96037e-35
GRMZM2G374213	NA	8.36632	0.000657547	0.00273593
GRMZM2G337387	NA	8.35168	4.73061e-05	0.000268532
GRMZM5G858784	NA	8.35168	0.00137399	0.00520469
GRMZM2G127336	(E)-beta-caryophyllene synthase	8.34453	1.35203e-26	1.04767e-24
GRMZM2G097286	Thiol protease SEN102	8.33688	0.00147022	0.00551607
GRMZM2G098128	Uncharacterized protein	8.33688	0.000100855	0.000526257
GRMZM2G354909	Uncharacterized protein	8.33092	4.75676e-30	4.76796e-28
GRMZM2G371176	NA	8.30682	0.000680253	0.00281707
GRMZM2G040359	GDSL-like Lipase/Acylhydrolase superfamily protein	8.26183	3.12816e-46	1.24617e-43
GRMZM2G302373	NA	8.26053	0.00738697	0.0223132
GRMZM2G015418	NA	8.24476	0.0115774	0.0327727
GRMZM2G043191	inositol polyphosphate 5-phosphatase 11	8.24476	0.00147042	0.00551616
GRMZM2G107003	GASA-like protein	8.22882	0.00798748	0.023826
GRMZM2G011463	SAUR37-auxin-responsive SAUR family member	8.2127	0.0119223	0.0335748
GRMZM2G071325	NA	8.1964	0.000202011	0.000970635
GRMZM2G380789	NA	8.1964	0.00165293	0.00610212
XLOC_000583	NA	8.1964	0.00202184	0.00727138
GRMZM2G092442	Putative uncharacterized protein	8.17991	0.0014992	0.00561125
GRMZM2G161097	Rhicadhesin receptor	8.17991	0.00830535	0.0246252
GRMZM2G425683	Uncharacterized protein	8.17991	0.000391079	0.00173699
GRMZM2G126566	NA	8.16323	5.3097e-06	3.76342e-05
GRMZM5G829897	Carboxylic ester hydrolase/ hydrolase, acting on ester bond	8.16323	0.00799009	0.0238292
GRMZM2G028046	Nucleic acid binding protein	8.12928	0.000273476	0.00126503
GRMZM2G091956	NA	8.11192	9.50113e-23	5.27176e-21
GRMZM2G305124	ARABIDOPSIS TRITHORAX-RELATED PROTEIN 6	8.09452	0.004052	0.0133039
GRMZM2G009080	NA	8.07682	0.0135841	0.0375167
GRMZM2G126032	NA	8.07682	0.0160247	0.0431673
GRMZM2G131421	NA	8.07682	0.0156238	0.0422413
GRMZM2G398758	NA	8.05889	0.0091782	0.0268578
GRMZM2G059785	Uncharacterized protein	8.05889	0.00197209	0.00712792
GRMZM2G040689	Bifunctional inhibitor/lipid-transfer protein/seed storage 2S albumin superfamily protein	8.05445	2.55675e-52	1.76547e-49
GRMZM2G007481	Uncharacterized protein	8.02975	1.65888e-12	3.40241e-11
GRMZM2G006716	NA	8.02955	5.54873e-43	1.53943e-40
GRMZM2G046438	Uncharacterized protein	8.00375	0.00265955	0.00921741
GRMZM2G043027	NA	8.0008	3.15936e-25	2.23115e-23
GRMZM2G145118	NA	7.98489	2.48918e-05	0.000151761
GRMZM2G457562	Putative AP2/EREBP transcription factor superfamily protein	7.98489	2.16062e-20	9.82973e-19
GRMZM2G108207	Uncharacterized protein	7.96977	8.41934e-59	1.37692e-55
GRMZM2G075260	NA	7.96578	0.000605633	0.00254917
GRMZM2G165433	Serine threonine kinase	7.96578	0.000282956	0.00130488
GRMZM2G089698	Anthranilate N-benzoyltransferase protein 1	7.96233	2.86416e-26	2.17599e-24
GRMZM2G164295	NA	7.94642	0.0117613	0.0331874
GRMZM2G139324	NA	7.92679	0.00865105	0.025509
GRMZM2G459824	NA	7.92679	0.00209854	0.00750119
GRMZM2G139073	Silky1	7.92679	0.00528315	0.0167173
GRMZM2G012242	Uncharacterized protein	7.90689	0.000378323	0.00168951
GRMZM2G059693	Uncharacterized protein	7.88907	1.24612e-37	2.1876e-35
GRMZM2G163251	Uncharacterized protein	7.88671	0.0013569	0.00514622
GRMZM2G565911	NA	7.87851	8.86681e-42	2.18665e-39
GRMZM2G336437	Lactoylglutathione lyase	7.86385	2.40316e-43	6.97881e-41
GRMZM2G043336	NA	7.85438	2.80235e-48	1.26199e-45
GRMZM2G375448	Nuclear transcription factor Y subunit C-9	7.82443	0.0132609	0.0367448
GRMZM2G135175	NA	7.80456	6.05405e-39	1.16843e-36
GRMZM2G079825	AP2 domain containing protein	7.80305	0.0106919	0.0306626
GRMZM2G070913	pectinesterase 11	7.80305	0.00941045	0.0274307
GRMZM2G398559	NA	7.78136	0.00116154	0.00449302
GRMZM2G116632	Early nodulin 20	7.78136	0.0117628	0.0331886
GRMZM2G051709	Nodulin-like protein	7.78136	0.0135459	0.0374143
GRMZM5G806735	NA	7.75933	0.00266042	0.00921907
GRMZM5G851266	Putative polyphenol oxidase family protein	7.74139	7.67824e-56	9.17638e-53
GRMZM2G059165	NA	7.73697	0.00303703	0.0103578
GRMZM2G079616	10-deacetylbaccatin III 10-O-acetyltransferase	7.73687	3.24604e-24	2.07968e-22
GRMZM2G153359	NA	7.72537	8.95124e-22	4.5898e-20
GRMZM2G527250	NA	7.71425	0.000226667	0.00107208
GRMZM2G075892	Uncharacterized protein	7.70143	2.43352e-43	7.00154e-41
GRMZM2G140996	O-methyltransferase ZRP4	7.67041	4.05581e-62	9.69431e-59
GRMZM2G016836	Dihydroflavonol-4-reductase	7.66025	8.62522e-16	2.50011e-14
GRMZM2G084397	NA	7.64386	0.000700837	0.00288936
GRMZM2G020523	Peroxidase 2	7.63589	1.57827e-50	8.60379e-48
GRMZM2G064406	Terpene synthase 3	7.63048	1.79478e-55	1.92307e-52
GRMZM2G051619	Gibberellin 2-beta-dioxygenase	7.61102	7.82982e-45	2.64452e-42
GRMZM2G066602	NA	7.5883	1.44458e-17	5.04354e-16
GRMZM2G330757	NA	7.57265	4.22036e-15	1.15192e-13
GRMZM2G156861	Lipoxygenase	7.54936	3.62456e-79	5.6313e-75
GRMZM2G033787	Phosphatase	7.54643	9.04052e-54	7.80322e-51
GRMZM2G061704	NA	7.54432	0.000688947	0.00284714
GRMZM2G154687	Triacylglycerol lipase	7.54432	0.00958186	0.0278598
GRMZM2G173358	NA	7.51833	0.00650866	0.0199924
GRMZM2G414639	NA	7.51833	0.0156345	0.0422664
GRMZM2G141399	Dull endosperm1	7.51215	2.09835e-36	3.32663e-34
GRMZM2G136571	Uncharacterized protein	7.49185	0.0111807	0.0318236
GRMZM2G336824	Uncharacterized protein	7.48348	1.93206e-11	3.47423e-10
GRMZM2G102079	Cytochrome P450 CYP92C5	7.4755	5.40095e-40	1.18186e-37
GRMZM2G468521	NA	7.46489	0.00092332	0.00367213
GRMZM2G435294	Uncharacterized protein	7.43939	1.75187e-39	3.62906e-37
GRMZM2G159110	NA	7.43735	1.51277e-44	5.00067e-42
GRMZM2G073079	NA	7.42646	7.22192e-41	1.71303e-38
GRMZM2G127350	Putative aminotransferase class III superfamily protein	7.42501	1.02728e-38	1.95832e-36
GRMZM2G170016	NA	7.41077	1.15503e-39	2.40874e-37
GRMZM2G064503	NA	7.40939	0.000906539	0.00361649
GRMZM2G095327	NA	7.40939	0.0126065	0.0352079
GRMZM2G306915	Putative subtilase family protein	7.40939	0.00240377	0.00845126
GRMZM2G406196	NA	7.39375	8.37609e-22	4.32343e-20
GRMZM2G160447	Thiol protease SEN102	7.38827	3.36652e-53	2.68225e-50
GRMZM2G178215	Cyclin superfamily protein, putative	7.38082	0.0135953	0.0375375
GRMZM2G116902	Uncharacterized protein	7.37876	9.34214e-17	2.96515e-15
GRMZM2G099295	Polygalacturonase inhibitor 1	7.36478	2.56603e-36	4.02698e-34
AC194467.3_FG006	NA	7.35168	0.00877079	0.0258156
GRMZM2G167497	Brittle stalk-2-like protein 7	7.33189	6.14371e-42	1.53955e-39
GRMZM2G080843	Uncharacterized protein	7.32193	0.0184963	0.0486486
GRMZM2G114918	Uncharacterized protein	7.30424	2.76994e-38	5.12323e-36
GRMZM2G025048	NA	7.29155	0.00454994	0.0147047
GRMZM2G062318	Uncharacterized protein	7.29155	0.00271264	0.00937388
GRMZM2G105092	Uncharacterized protein	7.28672	6.81167e-18	2.44693e-16
GRMZM2G031909	NA	7.22882	0.0160231	0.0431669
GRMZM2G578314	NA	7.21917	5.08417e-27	4.12481e-25
GRMZM2G070825	Uncharacterized protein	7.21346	4.91727e-34	6.34002e-32
GRMZM2G070371	NA	7.1964	0.0155028	0.0419614
GRMZM2G120449	Erg28 like protein	7.19241	4.06446e-39	8.09583e-37
GRMZM2G339645	CSLF3-cellulose synthase-like family F	7.19112	2.85369e-54	2.68705e-51
GRMZM2G172368	Uncharacterized protein	7.18818	4.33052e-18	1.58869e-16
GRMZM2G094304	Uncharacterized protein	7.17252	4.47421e-51	2.6736e-48
GRMZM2G170734	NA	7.16419	1.2715e-55	1.4633e-52
GRMZM2G108933	Homeobox domain containing protein	7.16323	0.0135927	0.0375337
GRMZM2G311036	Uncharacterized protein	7.151	2.85282e-09	3.71368e-08
GRMZM2G000431	NA	7.12928	0.00375933	0.0124668
GRMZM2G060090	Uncharacterized protein	7.12853	3.58131e-35	5.10468e-33
GRMZM2G117164	Homeobox-leucine zipper protein ATHB-6	7.12729	3.37052e-46	1.32572e-43
GRMZM2G334741	NA	7.12283	1.16321e-36	1.92258e-34
GRMZM2G309126	Uncharacterized protein	7.12186	8.0506e-19	3.16653e-17
GRMZM2G073929	NA	7.1159	2.34738e-38	4.36768e-36
GRMZM2G025175	NA	7.10947	8.37032e-16	2.42849e-14
GRMZM2G049608	Wall-associated kinase 3	7.09452	0.00197235	0.00712803
GRMZM2G042660	Amine oxidase	7.09129	2.47487e-51	1.53803e-48
GRMZM2G016890	Beta-glucosidase, chloroplastic	7.08398	3.72628e-46	1.44733e-43
GRMZM2G153536	NA	7.03578	2.06735e-21	1.02454e-19
GRMZM2G075417	Putative AMP-dependent synthetase and ligase superfamily protein	7.02994	4.0925e-47	1.71846e-44
GRMZM2G161274	NA	6.99283	5.69541e-40	1.22051e-37
GRMZM2G111711	Putative WRKY DNA-binding domain superfamily protein	6.97308	4.74939e-42	1.19982e-39
GRMZM2G009400	Tyrosine/DOPA decarboxylase 1	6.96145	1.66791e-40	3.89677e-38
GRMZM2G434541	NA	6.95604	3.67266e-54	3.35648e-51
GRMZM2G119693	MYB transcription factor	6.95176	8.31892e-63	2.15411e-59
GRMZM2G043489	NA	6.91598	3.62065e-44	1.148e-41
GRMZM2G320786	NA	6.90689	0.00783501	0.0234386
GRMZM2G306727	Uncharacterized protein	6.90689	0.00360306	0.0120178
GRMZM5G815449	NA	6.89633	3.45583e-16	1.03852e-14
GRMZM2G091201	Putative MYB DNA-binding domain superfamily protein	6.89482	2.97556e-21	1.45377e-19
GRMZM2G002260	NA	6.87958	4.68921e-11	8.01085e-10
GRMZM2G139811	C2 calcium/lipid-binding and GRAM domain containing protein	6.87652	2.22906e-13	5.05204e-12
GRMZM2G166603	NA	6.86625	0.00269288	0.00932112
GRMZM5G865943	NA	6.86625	0.00405143	0.0133034
GRMZM2G020500	Uncharacterized protein	6.86625	0.0127133	0.0354678
XLOC_039178	Mitochondrial import inner membrane translocase subunit Tim17/Tim22/Tim23 family protein	6.85907	3.42556e-32	3.98661e-30
GRMZM5G891187	Nodulin-like protein	6.84086	4.52904e-63	1.27937e-59
GRMZM2G447795	Xylanase inhibitor protein 1	6.83971	6.42241e-26	4.7857e-24
GRMZM2G306616	NA	6.82443	0.0168113	0.0449549
GRMZM2G413113	NA	6.82318	5.98616e-25	4.14543e-23
GRMZM2G127379	NA	6.81378	1.27758e-12	2.65896e-11
GRMZM2G158316	Uncharacterized protein	6.81329	6.7914e-24	4.24523e-22
GRMZM2G064360	Basic endochitinase 1	6.78376	7.99848e-64	2.48537e-60
GRMZM2G121937	NA	6.78136	0.010693	0.030663
GRMZM2G036288	NA	6.7672	1.55913e-54	1.5628e-51
GRMZM2G033359	Uncharacterized protein	6.76288	3.98321e-11	6.86781e-10
GRMZM2G052344	NA	6.75989	1.00057e-16	3.16606e-15
GRMZM2G166639	Acc oxidase	6.75046	3.7622e-34	4.91189e-32
GRMZM2G023325	NA	6.73323	3.14249e-10	4.75398e-09
GRMZM2G085504	NA	6.73106	2.694e-22	1.43833e-20
AC209819.3_FG005	Uncharacterized protein	6.72577	5.80046e-22	3.04971e-20
GRMZM2G009103	NA	6.66286	1.28819e-53	1.08184e-50
GRMZM2G034623	NA	6.66059	6.1699e-10	8.9088e-09
GRMZM2G124759	Uncharacterized protein	6.64474	6.44842e-61	1.33581e-57
GRMZM2G062527	NA	6.64218	4.27716e-31	4.59877e-29
GRMZM5G889052	NA	6.63919	5.80448e-53	4.50906e-50
GRMZM2G159179	Putative cytochrome P450 superfamily protein	6.62153	1.49216e-18	5.70637e-17
GRMZM2G050412	NA	6.61014	3.03268e-50	1.59719e-47
GRMZM2G447632	NA	6.59626	1.75386e-47	7.46545e-45
GRMZM2G109130	Lipoxygenase	6.58791	4.00541e-42	1.02016e-39
GRMZM2G178415	NA	6.58543	7.0821e-45	2.44513e-42
GRMZM2G160430	Uncharacterized protein	6.57431	6.70853e-53	5.08425e-50
GRMZM2G082943	NA	6.548	6.02253e-13	1.31602e-11
GRMZM2G012926	NA	6.54035	2.41446e-14	6.07979e-13
GRMZM2G384755	Uncharacterized protein	6.53939	7.54241e-52	4.9865e-49
GRMZM2G140674	NA	6.53919	9.04567e-28	7.82942e-26
GRMZM2G021786	Uncharacterized protein	6.53733	5.80892e-19	2.31115e-17
GRMZM5G822100	Flavonoid 3-monooxygenase	6.49862	7.44234e-66	3.30365e-62
GRMZM2G119499	Uncharacterized protein	6.4818	2.36117e-15	6.59791e-14
GRMZM2G380784	Uncharacterized protein	6.47663	1.44265e-21	7.25362e-20
GRMZM2G154828	Uncharacterized protein	6.46489	2.09207e-23	1.22886e-21
GRMZM2G120182	NA	6.4583	1.3982e-25	1.01747e-23
GRMZM2G126177	NA	6.43741	0.00793489	0.0236873
GRMZM5G818655	NA	6.43305	4.60624e-43	1.28946e-40
GRMZM2G121309	Uncharacterized protein	6.4272	1.21631e-25	8.91381e-24
GRMZM2G049877	NA	6.42715	5.62566e-28	5.02317e-26
GRMZM2G096403	NA	6.42321	1.39165e-16	4.34165e-15
GRMZM2G039477	NA	6.41278	5.12534e-19	2.04967e-17
XLOC_019215	NA	6.40939	9.14302e-11	1.49134e-09
GRMZM2G381441	Uncharacterized protein	6.39017	7.48853e-11	1.2397e-09
GRMZM2G014844	Uncharacterized protein	6.38875	1.20484e-12	2.51938e-11
GRMZM2G305900	NA	6.36943	5.22999e-19	2.08883e-17
GRMZM2G107479	NA	6.36085	1.99504e-14	5.0813e-13
GRMZM2G004106	Chemocyanin	6.35216	2.04372e-42	5.33652e-40
GRMZM2G038340	Uncharacterized protein	6.30195	2.19715e-16	6.7396e-15
GRMZM2G138248	Putative cytochrome P450 superfamily protein	6.27513	1.06543e-45	3.89484e-43
GRMZM2G173257	NA	6.27475	8.25355e-40	1.73285e-37
GRMZM2G093849	Uncharacterized protein	6.25908	3.22641e-57	4.77402e-54
GRMZM2G089102	NA	6.23302	3.48728e-19	1.42392e-17
GRMZM2G138382	NA	6.22073	3.97396e-56	5.14512e-53
GRMZM2G130904	Uncharacterized protein	6.21625	6.61929e-47	2.74242e-44
GRMZM2G093125	Tyrosine/DOPA decarboxylase 2	6.20232	2.08682e-49	1.01318e-46
GRMZM2G085509	NA	6.1964	1.13367e-10	1.82899e-09
GRMZM2G105522	NA	6.1964	4.21333e-20	1.85703e-18
GRMZM2G431504	Uncharacterized protein	6.19613	8.27681e-16	2.40585e-14
GRMZM2G055101	NA	6.1918	3.51811e-20	1.55724e-18
GRMZM2G101625	NA	6.19077	3.88834e-17	1.29499e-15
GRMZM2G159149	Carboxy-lyase	6.15752	3.11944e-38	5.70178e-36
GRMZM2G061016	Uncharacterized protein	6.1488	2.58233e-22	1.38346e-20
GRMZM2G335826	NA	6.1472	8.82612e-10	1.24097e-08
GRMZM2G109812	NA	6.14364	9.64812e-08	9.75898e-07
GRMZM2G087827	Esterase	6.12735	7.80847e-47	3.15107e-44
GRMZM2G062811	Uncharacterized protein	6.10852	3.27128e-13	7.31811e-12
GRMZM2G101916	Uncharacterized protein	6.08443	4.42345e-11	7.58972e-10
GRMZM2G172159	NA	6.05945	9.02887e-18	3.20267e-16
GRMZM2G106445	NA	6.05528	2.18329e-23	1.28003e-21
GRMZM2G158205	Uncharacterized protein	6.05528	5.64678e-09	7.04385e-08
GRMZM2G028677	Uncharacterized protein	6.04474	6.23031e-41	1.48919e-38
GRMZM2G125441	NA	6.03642	1.28978e-12	2.68256e-11
GRMZM2G378106	Indole-3-acetic acid amido synthetase	6.02604	8.31426e-14	1.96912e-12
GRMZM2G047384	DNA-3-methyladenine glycosylase I	6.02319	4.63459e-28	4.18635e-26
AC206350.3_FG005	NA	6.01427	7.7432e-24	4.80364e-22
GRMZM2G009045	phosphate transporter 3	6.00215	6.73666e-45	2.352e-42
AC197764.4_FG003	NA	5.99079	1.25677e-24	8.39822e-23
GRMZM2G108609	NA	5.98574	8.10344e-22	4.2023e-20
GRMZM2G383338	NA	5.98489	2.51957e-11	4.461e-10
GRMZM2G114048	NA	5.95752	8.47223e-15	2.2424e-13
GRMZM2G002178	Cytochrome P450 CYP74A19	5.94646	2.2858e-56	3.08811e-53
GRMZM2G032896	Putative cytochrome P450 superfamily protein	5.93541	4.30249e-34	5.58243e-32
GRMZM2G010468	Putative cytochrome P450 superfamily protein	5.9279	3.64719e-48	1.60985e-45
GRMZM2G061527	NA	5.92443	5.88454e-51	3.32455e-48
GRMZM2G098569	Uncharacterized protein	5.91662	8.08543e-46	2.99093e-43
GRMZM2G168274	NA	5.91374	8.07602e-11	1.33057e-09
GRMZM2G470075	Uncharacterized protein	5.91066	8.03193e-29	7.51735e-27
GRMZM2G321290	Triacylglycerol lipase	5.89885	3.14254e-22	1.67493e-20
GRMZM2G410728	NA	5.89077	5.7206e-11	9.67118e-10
GRMZM2G145407	Uncharacterized protein	5.88116	1.92676e-27	1.6051e-25
GRMZM2G170628	NA	5.87652	1.70795e-10	2.69259e-09
GRMZM2G058491	Uncharacterized protein	5.87447	4.77105e-10	7.02611e-09
GRMZM2G097182	NA	5.86831	3.24538e-12	6.41092e-11
AC198725.4_FG009	Uncharacterized protein	5.86551	1.02735e-27	8.77001e-26
GRMZM2G037545	UDP glucosyltransferase-1	5.85798	5.28855e-11	8.96026e-10
GRMZM2G163406	NA	5.8538	7.13463e-54	6.33412e-51
XLOC_004296	NA	5.83778	5.32464e-15	1.43664e-13
GRMZM2G130119	Uncharacterized protein	5.83663	2.07898e-24	1.36287e-22
GRMZM2G055585	Uncharacterized protein	5.83586	1.44201e-38	2.7156e-36
GRMZM2G044383	Glutathione S-transferase GST 30	5.83533	8.38442e-28	7.29773e-26
GRMZM2G493395	1-deoxy-D-xylulose 5-phosphate synthase	5.82836	1.08204e-37	1.91035e-35
GRMZM2G362298	Transferase isoform 1	5.82337	1.42893e-19	6.01643e-18
GRMZM2G052175	Endochitinase A	5.8009	5.97805e-17	1.95739e-15
GRMZM2G423886	Uncharacterized protein	5.79696	2.59306e-40	5.96847e-38
GRMZM2G038722	Uncharacterized protein	5.79008	1.6719e-17	5.78517e-16
GRMZM2G009139	NA	5.7866	1.64687e-08	1.90235e-07
GRMZM2G171078	Uncharacterized protein	5.78076	1.50102e-28	1.38401e-26
GRMZM2G072653	Cytochrome P450 CYP74A18	5.77808	2.15191e-41	5.26506e-39
GRMZM5G816457	Uncharacterized protein	5.77479	1.67441e-10	2.6424e-09
GRMZM2G068701	NA	5.77435	2.23474e-11	3.98395e-10
GRMZM2G099619	Uncharacterized protein	5.76159	1.54143e-51	9.97854e-49
GRMZM2G147319	NA	5.76045	9.33679e-43	2.50105e-40
GRMZM2G165769	Putative uncharacterized protein	5.75489	2.64893e-26	2.02236e-24
GRMZM2G063342	Metal ion binding protein	5.75029	5.56132e-40	1.20005e-37
GRMZM2G104829	NA	5.74953	5.6354e-10	8.17502e-09
GRMZM2G093246	NA	5.74657	3.75691e-31	4.06755e-29
GRMZM2G087186	Pyruvate decarboxylase isozyme 3	5.74602	1.1824e-42	3.14023e-40
GRMZM2G155043	NA	5.73697	9.47224e-24	5.82833e-22
GRMZM2G353444	NA	5.73286	3.74434e-59	7.27174e-56
AC197705.4_FG001	Pyruvate decarboxylase isozyme 1	5.71779	3.71909e-43	1.05058e-40
GRMZM2G303965	NA	5.70902	2.40882e-27	1.99598e-25
GRMZM2G008642	Uncharacterized protein	5.70399	4.82597e-39	9.49098e-37
GRMZM2G527387	Uncharacterized protein	5.70044	9.66616e-10	1.35113e-08
GRMZM2G393529	NA	5.69962	2.3152e-25	1.65e-23
XLOC_041764	PREDICTED: ribose-phosphate pyrophosphokinase 3, chloroplastic	5.69261	5.3248e-51	3.06403e-48
GRMZM2G136970	NA	5.69128	7.29946e-30	7.22344e-28
GRMZM2G132461	Uncharacterized protein	5.68947	1.65326e-51	1.04841e-48
GRMZM2G152417	AMP-binding protein	5.66985	3.35677e-27	2.75211e-25
GRMZM2G342033	NA	5.66432	4.84687e-10	7.12089e-09
GRMZM2G474783	NA	5.65208	5.35148e-11	9.06194e-10
GRMZM2G447551	NA	5.64821	6.58728e-45	2.32598e-42
GRMZM2G016254	Terpene synthase 6	5.64736	9.56814e-35	1.30399e-32
GRMZM2G084496	Terpene synthase 6	5.64736	9.23335e-35	1.26391e-32
GRMZM2G019974	Uncharacterized protein	5.63995	6.52537e-23	3.67324e-21
GRMZM2G175995	NA	5.62644	2.70919e-08	3.0119e-07
GRMZM2G166944	Uncharacterized protein	5.62609	1.85969e-33	2.30224e-31
GRMZM2G165325	NA	5.62449	1.02544e-29	1.002e-27
GRMZM2G132007	NA	5.60585	7.81555e-10	1.10942e-08
GRMZM2G076348	Retrotransposon protein Ty1-copia subclass	5.60442	8.0204e-32	8.99703e-30
GRMZM2G149809	NA	5.60353	3.44246e-26	2.58376e-24
GRMZM2G169458	Aldehyde dehydrogenase	5.59802	1.03704e-54	1.07413e-51
GRMZM2G126601	Uncharacterized protein	5.59043	2.60566e-43	7.42803e-41
GRMZM2G100727	Putative AP2/EREBP transcription factor superfamily protein	5.58787	3.27191e-17	1.09911e-15
GRMZM5G841343	NA	5.58247	4.33408e-14	1.05958e-12
GRMZM2G093404	CCCH transcription factor	5.57994	9.78466e-08	9.88743e-07
GRMZM2G008539	Uncharacterized protein	5.57581	2.87839e-20	1.28691e-18
GRMZM2G027336	NA	5.57289	9.77681e-11	1.58723e-09
GRMZM6G441368	F-box domain containing protein	5.56726	7.80233e-36	1.16001e-33
GRMZM2G116087	Chorismate mutase	5.56225	3.02635e-39	6.10636e-37
XLOC_038410	cinnamoyl-CoA reductase 1-like	5.5609	3.06373e-31	3.37586e-29
GRMZM2G028393	Protease inhibitor	5.55759	2.14742e-26	1.64758e-24
GRMZM2G396527	Putative homeobox DNA-binding and leucine zipper domain family protein	5.54638	7.3898e-10	1.05283e-08
GRMZM2G067225	Putative cytochrome P450 superfamily protein	5.54013	1.92431e-16	5.92606e-15
GRMZM2G111954	Uncharacterized protein	5.5338	2.71764e-52	1.83576e-49
GRMZM2G057283	NA	5.51658	7.27387e-10	1.03727e-08
GRMZM2G319062	Putative polyphenol oxidase family protein	5.51657	7.95395e-49	3.68885e-46
GRMZM2G054123	S-adenosylmethionine synthase	5.51608	1.12559e-49	5.64121e-47
AC199526.5_FG002	Uncharacterized protein	5.5075	4.81874e-51	2.82514e-48
GRMZM2G085381	Indole-3-glycerol phosphate lyase, chloroplastic	5.50635	9.7415e-13	2.06479e-11
GRMZM2G371033	Squamosa promoter-binding protein-like (SBP domain) transcription factor family protein	5.49144	2.26011e-35	3.26643e-33
GRMZM2G139467	Uncharacterized protein	5.47832	7.62146e-51	4.22896e-48
AC194425.3_FG005	NA	5.47289	1.73627e-44	5.61991e-42
GRMZM2G323830	NA	5.46933	1.43002e-38	2.70946e-36
GRMZM2G051545	Uncharacterized protein	5.45396	0.0073894	0.022314
GRMZM2G333274	NA	5.44445	8.60054e-15	2.27442e-13
GRMZM2G064969	Uncharacterized protein	5.43857	1.31114e-12	2.72152e-11
GRMZM2G001223	DNA binding protein	5.43105	1.86638e-07	1.79105e-06
GRMZM2G320373	NA	5.42626	8.0275e-10	1.13639e-08
GRMZM2G094375	Uncharacterized protein	5.42334	3.63771e-13	8.09703e-12
GRMZM2G061450	NA	5.42231	1.21739e-08	1.44052e-07
GRMZM2G119705	rRNA N-glycosidase	5.41784	1.30277e-45	4.70708e-43
GRMZM2G043300	Chemocyanin	5.41401	7.57558e-14	1.80104e-12
XLOC_040273	ARM repeat superfamily protein	5.39544	7.99151e-06	5.43698e-05
GRMZM2G012143	Uncharacterized protein	5.39091	1.71329e-47	7.39404e-45
GRMZM5G822426	Uncharacterized protein	5.38953	7.427e-21	3.49136e-19
GRMZM2G465868	Uncharacterized protein	5.38333	1.84756e-15	5.21901e-14
GRMZM2G387360	NA	5.38198	9.62265e-08	9.73639e-07
GRMZM2G054361	Uncharacterized protein	5.37829	2.50968e-14	6.30423e-13
GRMZM2G122280	Uncharacterized protein	5.37255	3.68953e-34	4.83733e-32
GRMZM2G131281	NA	5.36257	5.70403e-14	1.38038e-12
GRMZM2G167549	indolin-2-one monooxygenase	5.36067	8.3269e-43	2.26169e-40
AC204502.4_FG006	Uncharacterized protein	5.35848	4.7548e-22	2.51697e-20
AC214771.3_FG003	NA	5.35114	7.39215e-17	2.38522e-15
GRMZM2G367701	Uncharacterized protein	5.34941	2.03416e-05	0.000126137
GRMZM2G146913	Glutathione S-transferase GSTU6	5.3488	1.29728e-36	2.1216e-34
GRMZM2G104299	NA	5.34717	1.51402e-16	4.70544e-15
GRMZM2G064775	NA	5.34266	2.5928e-10	3.97857e-09
GRMZM2G162359	Uncharacterized protein	5.33601	3.23652e-21	1.57384e-19
GRMZM5G893630	NA	5.32992	6.69117e-08	6.97232e-07
GRMZM2G022212	NA	5.32898	4.54893e-16	1.35392e-14
GRMZM2G051921	Uncharacterized protein	5.31952	6.50477e-14	1.55959e-12
GRMZM2G138355	Nudix hydrolase 13	5.31811	6.50408e-28	5.75787e-26
GRMZM2G150594	NA	5.31741	6.39817e-08	6.68944e-07
GRMZM2G700208	GDSL-motif protein lipase/hydrolase-like protein	5.31355	3.74854e-28	3.42584e-26
GRMZM2G128504	Uncharacterized protein	5.30595	3.11089e-51	1.89538e-48
AC190811.1_FG003	NA	5.30153	3.0587e-41	7.42523e-39
GRMZM2G019373	NA	5.29768	1.50797e-07	1.47118e-06
GRMZM2G435120	Uncharacterized protein	5.29155	1.49518e-08	1.73746e-07
GRMZM2G330159	NA	5.2854	8.44225e-13	1.80541e-11
GRMZM2G099967	Embryogeneis transmembrane protein	5.28011	1.61782e-07	1.56851e-06
GRMZM2G042412	Copper transporter 1	5.27684	3.94071e-08	4.26803e-07
GRMZM5G828581	Integral membrane protein like protein	5.27677	7.51518e-47	3.07262e-44
GRMZM2G024476	Uncharacterized protein	5.27594	1.08283e-43	3.26668e-41
GRMZM2G108149	Uncharacterized protein	5.27275	3.88757e-31	4.19439e-29
GRMZM2G007647	Uncharacterized protein	5.25818	4.61814e-28	4.18366e-26
GRMZM2G178209	NA	5.24995	5.83286e-24	3.6615e-22
XLOC_014734	NA	5.24793	3.0248e-06	2.26427e-05
GRMZM2G176495	Calcium-dependent ARF-type GTPase activating protein family	5.2476	1.25844e-36	2.06897e-34
GRMZM2G404676	NA	5.2384	3.78635e-08	4.11231e-07
GRMZM2G115422	Uncharacterized protein	5.23778	2.22492e-50	1.19198e-47
GRMZM2G053338	Uncharacterized protein	5.23577	1.14653e-19	4.85371e-18
GRMZM2G125923	Uncharacterized protein	5.23296	1.70112e-22	9.2898e-21
GRMZM2G021388	Uncharacterized protein	5.20945	7.16759e-05	0.000389232
GRMZM2G022442	Uncharacterized protein	5.20945	1.77318e-20	8.13857e-19
GRMZM2G145461	Chitinase2	5.20833	2.49344e-34	3.31106e-32
GRMZM2G458164	Glucan endo-1,3-beta-glucosidase A6	5.19893	7.11999e-43	1.95787e-40
GRMZM2G171254	NA	5.19647	6.96051e-21	3.282e-19
GRMZM2G064202	Glucan endo-1,3-beta-glucosidase	5.19377	1.06357e-12	2.23753e-11
GRMZM5G823157	NA	5.19147	3.41224e-11	5.94331e-10
GRMZM2G170017	Carbonyl reductase 1	5.18464	3.29596e-16	9.92396e-15
GRMZM2G173862	Putative HLH DNA-binding domain superfamily protein	5.18431	3.21759e-11	5.62952e-10
GRMZM2G139193	Early nodulin-like protein 3	5.16792	1.41491e-26	1.09367e-24
GRMZM2G431856	Pectinesterase	5.16491	9.80757e-07	8.15932e-06
GRMZM2G471814	NA	5.15151	5.78607e-20	2.51808e-18
GRMZM2G425719	Uncharacterized protein	5.14975	1.52335e-09	2.05895e-08
GRMZM2G077316	Allene oxide cyclase	5.14879	5.90694e-35	8.19403e-33
GRMZM2G075244	Cytochrome P450 CYP709C14	5.14627	3.24302e-24	2.07968e-22
GRMZM2G138008	NA	5.14257	1.71721e-43	5.03384e-41
GRMZM5G898755	Non-specific lipid-transfer protein	5.12829	3.97354e-25	2.78713e-23
GRMZM2G164134	Carboxylic ester hydrolase	5.1269	1.42944e-25	1.03679e-23
GRMZM2G048375	Putative glycosyl hydrolase family 10 protein	5.11548	3.31564e-07	3.03556e-06
GRMZM2G091358	Putative DUF1221-domain containing protein kinase family protein	5.10852	1.3486e-30	1.39683e-28
GRMZM2G024345	NA	5.09948	3.73793e-37	6.34693e-35
GRMZM2G108514	Uncharacterized protein	5.09937	1.39986e-36	2.27738e-34
GRMZM2G081977	NA	5.09707	5.05981e-10	7.41271e-09
GRMZM2G399362	NA	5.08746	3.46487e-05	0.000202833
GRMZM2G085513	NA	5.08599	2.94016e-34	3.88765e-32
GRMZM2G066029	NA	5.08547	2.57462e-44	8.24754e-42
GRMZM2G049538	Acyclic sesquiterpene synthase	5.08535	8.49294e-37	1.41882e-34
GRMZM2G061879	Uncharacterized protein	5.07656	2.32325e-24	1.51884e-22
GRMZM2G112538	Pathogenesis-related protein 10	5.0751	3.67637e-29	3.53671e-27
GRMZM2G022311	UDP-Glycosyltransferase superfamily protein	5.07325	3.13393e-07	2.8845e-06
GRMZM2G049418	Uncharacterized protein	5.05889	6.09796e-16	1.79264e-14
GRMZM2G324903	Uncharacterized protein	5.05426	1.81386e-35	2.63375e-33
GRMZM2G004160	Chemocyanin	5.05124	4.50433e-31	4.7769e-29
GRMZM2G087875	Putative cytochrome P450 superfamily protein	5.05009	2.06009e-25	1.47496e-23
GRMZM2G008072	NA	5.04439	1.98481e-05	0.000123373
GRMZM2G434514	NA	5.04439	1.20836e-24	8.09212e-23
GRMZM2G169966	Putative WRKY DNA-binding domain superfamily protein	5.04002	1.35113e-10	2.16299e-09
GRMZM2G073634	Carboxy-lyase	5.03782	5.84037e-14	1.41008e-12
GRMZM2G478798	NA	5.0268	6.79235e-21	3.20758e-19
GRMZM2G089231	NA	5.02237	5.93256e-12	1.14073e-10
GRMZM2G012160	Cystatin2	5.02172	3.641e-36	5.6287e-34
GRMZM2G133407	Uncharacterized protein	5.01538	2.34482e-36	3.69851e-34
GRMZM2G481440	MATE efflux family protein	5.01522	1.09512e-25	8.04461e-24
GRMZM2G376661	NA	5.01284	1.54013e-36	2.47961e-34
GRMZM2G053669	Asparagine synthetase	5.01197	2.55741e-12	5.10709e-11
GRMZM2G060544	NA	5.01101	5.48312e-24	3.44893e-22
GRMZM2G335052	Putative receptor-like protein kinase family protein	5	2.13251e-06	1.6463e-05
GRMZM2G342907	Uncharacterized protein	4.99286	1.53748e-19	6.46469e-18
GRMZM2G016264	Putative cytochrome P450 superfamily protein	4.99095	1.4069e-08	1.64782e-07
GRMZM2G112524	Pathogenesis-related protein 10	4.99065	1.48161e-24	9.8372e-23
GRMZM2G171713	NA	4.98995	7.976e-20	3.42791e-18
GRMZM2G173192	Uncharacterized protein	4.98489	1.36598e-06	1.10361e-05
AC214360.3_FG001	Uncharacterized protein	4.98248	2.95583e-26	2.24016e-24
GRMZM2G154414	Uncharacterized protein	4.98199	7.07346e-19	2.79992e-17
GRMZM5G894619	Uncharacterized protein	4.98036	1.76482e-16	5.45653e-15
GRMZM2G172204	NA	4.9767	4.35806e-35	6.09991e-33
GRMZM2G108153	Uncharacterized protein	4.97057	1.01611e-27	8.69797e-26
GRMZM2G091276	Uncharacterized protein	4.95838	7.46971e-45	2.55062e-42
GRMZM2G311347	NA	4.9542	3.67839e-20	1.62587e-18
GRMZM2G049930	Uncharacterized protein	4.94837	9.1002e-06	6.11e-05
GRMZM2G008216	Putative cytidine deaminase	4.94477	6.66311e-44	2.07043e-41
GRMZM2G100412	NA	4.94251	7.06883e-15	1.8854e-13
GRMZM2G107073	Glycoside hydrolase, family 28	4.94161	9.37475e-44	2.88417e-41
GRMZM2G091672	NA	4.9386	2.46485e-05	0.000150383
GRMZM2G040094	Uncharacterized protein	4.93074	4.24572e-12	8.27649e-11
GRMZM2G085392	Early nodulin-like protein 3	4.92956	2.84412e-36	4.44097e-34
GRMZM2G120574	phytosylfokine-alpha receptor 2	4.92859	1.33424e-13	3.10785e-12
GRMZM2G103881	Senescence-inducible chloroplast stay-green protein 1	4.92112	2.81122e-10	4.28832e-09
GRMZM2G161169	Putative cytochrome P450 superfamily protein	4.91995	1.04647e-12	2.20583e-11
GRMZM2G137108	Aquaporin NIP2-2	4.91127	4.24727e-50	2.19959e-47
GRMZM2G105723	NA	4.90972	3.43735e-13	7.67305e-12
GRMZM2G020742	NA	4.9074	9.57538e-44	2.91702e-41
GRMZM2G124229	Uncharacterized protein	4.90534	1.00306e-22	5.54591e-21
GRMZM2G025860	Uncharacterized protein	4.90142	6.34701e-32	7.27752e-30
GRMZM2G316362	Acyl-desaturase	4.9	3.16083e-05	0.000187436
GRMZM2G037452	NA	4.89792	2.61761e-22	1.39995e-20
GRMZM2G055698	Membrane protein	4.88734	1.66095e-24	1.0981e-22
GRMZM2G053458	NA	4.88665	3.56789e-32	4.13676e-30
GRMZM2G343291	NA	4.88264	2.13549e-15	5.99963e-14
GRMZM2G042789	Uncharacterized protein	4.88198	2.24025e-32	2.62684e-30
GRMZM2G056469	NA	4.88183	6.70441e-32	7.63099e-30
GRMZM2G064091	NA	4.87283	6.20531e-10	8.9516e-09
GRMZM2G159811	Uncharacterized protein	4.87213	4.11021e-11	7.06684e-10
GRMZM2G091232	Putative uncharacterized protein	4.85086	3.37486e-10	5.08992e-09
GRMZM2G149756	NA	4.84053	1.3929e-19	5.88065e-18
AC182439.4_FG004	NA	4.8389	0.00128357	0.0048998
GRMZM2G094360	NA	4.8314	2.23463e-21	1.10568e-19
GRMZM2G092474	Putative uncharacterized protein	4.81854	2.10986e-22	1.13982e-20
GRMZM2G317450	Uncharacterized protein	4.8137	4.03287e-32	4.64124e-30
GRMZM2G154178	Uncharacterized protein	4.80695	4.51167e-39	8.92937e-37
GRMZM2G320152	NA	4.80287	5.26413e-27	4.23763e-25
GRMZM5G817182	NA	4.80123	6.309e-38	1.12023e-35
GRMZM2G451187	Uncharacterized protein	4.80073	3.32235e-42	8.53184e-40
GRMZM2G096247	Glutathione S-transferase 6	4.79336	1.09399e-13	2.57137e-12
GRMZM2G096812	Uncharacterized protein	4.79256	2.78352e-06	2.09678e-05
GRMZM2G076896	Putative AP2/EREBP transcription factor superfamily protein	4.7893	1.78612e-23	1.0572e-21
GRMZM2G516301	Putative WRKY DNA-binding domain superfamily protein	4.7879	2.97487e-05	0.000177678
GRMZM2G062333	Uncharacterized protein	4.77083	1.61986e-23	9.64253e-22
GRMZM2G149751	Uncharacterized protein	4.76995	5.20511e-40	1.15527e-37
GRMZM2G159918	NA	4.7692	2.75257e-09	3.58769e-08
GRMZM2G037781	Putative cytochrome P450 superfamily protein	4.76863	6.38562e-46	2.41976e-43
GRMZM2G180328	Putative NAC domain transcription factor superfamily protein	4.7678	1.05727e-27	9.00066e-26
GRMZM2G477063	NA	4.7625	1.0504e-05	6.9593e-05
GRMZM2G406024	NA	4.76116	0.000267813	0.00124224
GRMZM2G075921	Uncharacterized protein	4.75648	4.36131e-31	4.67306e-29
GRMZM2G027960	Uncharacterized protein	4.75543	1.76683e-18	6.71157e-17
GRMZM2G022679	NA	4.75379	4.11897e-21	1.98432e-19
GRMZM2G152801	Uncharacterized protein	4.75141	6.08165e-29	5.74392e-27
GRMZM2G440003	NA	4.75008	4.83254e-12	9.3617e-11
GRMZM2G034153	NA	4.74717	1.81589e-23	1.07068e-21
GRMZM2G407650	Putative cytochrome P450 superfamily protein	4.74595	9.30595e-06	6.23198e-05
GRMZM2G025190	Glutathione S-transferase GSTU6	4.74296	7.68622e-05	0.000414211
GRMZM2G472236	NA	4.74024	1.75408e-12	3.57642e-11
GRMZM2G414423	NA	4.73347	9.78946e-24	5.98795e-22
GRMZM2G465999	Uncharacterized protein	4.71932	5.02613e-36	7.5814e-34
GRMZM2G702159	Uncharacterized protein	4.71776	2.95016e-18	1.10579e-16
GRMZM2G349839	NA	4.70574	2.40339e-16	7.35046e-15
GRMZM2G340656	Stachyose synthase	4.70359	5.70958e-34	7.33114e-32
GRMZM2G051806	Hexokinase-1	4.69921	8.11748e-22	4.2023e-20
GRMZM2G053206	Uncharacterized protein	4.69853	2.29384e-29	2.21356e-27
GRMZM2G025105	NA	4.69731	6.66661e-36	1.00073e-33
GRMZM2G029547	NA	4.68988	4.26554e-45	1.52348e-42
GRMZM2G111421	Gibberellin receptor GID1L2	4.6893	7.64734e-32	8.64094e-30
GRMZM2G074773	Uncharacterized protein	4.68182	1.10691e-05	7.29632e-05
GRMZM2G107228	Uncharacterized protein	4.68171	2.19966e-23	1.2872e-21
GRMZM2G352855	Uncharacterized protein	4.67948	1.04755e-33	1.31252e-31
GRMZM2G309316	NA	4.67334	7.96902e-09	9.68785e-08
GRMZM2G042127	NA	4.67243	2.89977e-05	0.000173779
GRMZM2G031624	Uncharacterized protein	4.66959	6.1595e-09	7.63134e-08
GRMZM2G077356	Uncharacterized protein	4.66797	3.92635e-35	5.54561e-33
GRMZM2G150280	Cystathionine beta-synthase (CBS) family protein	4.66131	7.29881e-09	8.92547e-08
GRMZM5G894582	NA	4.66	1.09521e-17	3.86721e-16
GRMZM2G024733	NA	4.65925	4.30494e-33	5.24578e-31
GRMZM2G080586	Uncharacterized protein	4.65806	5.36805e-24	3.3834e-22
XLOC_004166	NA	4.65621	7.74329e-37	1.30058e-34
GRMZM2G106393	NA	4.65009	1.39662e-19	5.88836e-18
GRMZM5G833406	Uncharacterized protein	4.64692	2.78436e-42	7.20986e-40
GRMZM2G024331	Putative cytochrome P450 superfamily protein	4.64386	2.60325e-16	7.93047e-15
GRMZM2G345700	NA	4.64265	1.81357e-27	1.51486e-25
GRMZM2G436688	NA	4.63807	5.87144e-09	7.30357e-08
GRMZM2G147245	Putative cytochrome P450 superfamily protein	4.61756	3.18238e-35	4.55696e-33
GRMZM2G139396	Uncharacterized protein	4.6105	0.000229846	0.00108607
XLOC_012569	NA	4.60967	8.17054e-07	6.93102e-06
GRMZM2G145870	NA	4.60966	3.08302e-34	4.05927e-32
GRMZM2G143640	Putative MYB DNA-binding domain superfamily protein	4.6079	1.54759e-11	2.81218e-10
GRMZM2G119496	Uncharacterized protein	4.60486	1.43141e-25	1.03679e-23
GRMZM2G072578	NA	4.60376	6.0468e-18	2.18989e-16
GRMZM2G160862	NA	4.60288	0.00055332	0.00235494
GRMZM2G053023	Thioredoxin	4.59117	4.11604e-36	6.33157e-34
GRMZM2G179792	Uncharacterized protein	4.58908	6.72854e-36	1.00517e-33
GRMZM2G063511	Integral membrane protein like protein	4.58873	1.52826e-37	2.66785e-35
GRMZM2G351747	FUNCTIONS IN: molecular_function unknown	4.58496	3.05558e-17	1.0309e-15
GRMZM2G126972	NA	4.58015	1.06488e-11	1.97513e-10
GRMZM2G019209	Uncharacterized protein	4.57994	1.31386e-11	2.40859e-10
GRMZM2G045226	NA	4.57491	0.000210975	0.00100686
GRMZM5G863602	Senescence-associated protein DH	4.57243	4.45059e-33	5.40207e-31
GRMZM2G334660	NA	4.57153	8.15979e-25	5.54812e-23
GRMZM2G176474	NA	4.56986	2.39557e-08	2.69603e-07
GRMZM5G896560	NA	4.56294	2.8997e-13	6.52915e-12
GRMZM2G124409	NA	4.55889	1.65505e-22	9.0541e-21
GRMZM2G061303	Major facilitator superfamily protein	4.55883	1.17949e-18	4.56987e-17
GRMZM2G061806	NA	4.55678	7.84053e-19	3.08782e-17
GRMZM2G058690	Uncharacterized protein	4.55428	2.50729e-33	3.09163e-31
GRMZM2G450498	O-succinylhomoserine sulfhydrylase	4.55158	2.2882e-34	3.05155e-32
GRMZM2G167613	Mannitol dehydrogenase	4.55024	3.21235e-24	2.06661e-22
GRMZM2G354190	NA	4.54432	0.000103518	0.000538614
GRMZM2G011626	Uncharacterized protein	4.54137	1.40572e-05	9.02107e-05
GRMZM2G076468	Uncharacterized protein	4.53694	5.20786e-13	1.14282e-11
GRMZM2G091540	Uncharacterized protein	4.53421	1.77571e-05	0.000111649
GRMZM2G113203	Uncharacterized protein	4.53372	9.56034e-33	1.15143e-30
GRMZM2G164062	NA	4.52964	3.30802e-40	7.50294e-38
GRMZM2G078959	Putative uncharacterized protein	4.52909	6.29598e-13	1.37095e-11
GRMZM2G160585	Glycosyltransferase	4.52785	9.01865e-31	9.46745e-29
GRMZM2G134708	Uncharacterized protein	4.52306	3.39545e-26	2.55464e-24
AC209636.2_FG003	Uncharacterized protein	4.5194	1.07993e-32	1.29065e-30
GRMZM2G007195	Uncharacterized protein	4.5145	6.24392e-29	5.87931e-27
GRMZM2G474326	Ethylene-responsive transcription factor 2	4.50771	1.89954e-24	1.25317e-22
GRMZM2G358791	Uncharacterized protein	4.50674	1.20118e-11	2.21641e-10
GRMZM2G058568	NA	4.50613	1.03817e-36	1.72509e-34
GRMZM2G099166	NA	4.48994	4.91841e-36	7.49165e-34
GRMZM2G076356	NA	4.47435	1.24994e-35	1.82345e-33
GRMZM2G155058	Putative serine/threonine protein phosphatase superfamily protein	4.47304	7.53758e-34	9.59899e-32
GRMZM2G051974	MLO-like protein	4.47113	1.91169e-30	1.95401e-28
GRMZM2G089598	NA	4.46538	3.22933e-05	0.000190951
GRMZM2G044898	NA	4.45943	0.000681724	0.00282114
GRMZM2G091973	Nonspecific lipid-transfer protein AKCS9, mRNA	4.45943	3.11169e-08	3.4275e-07
GRMZM2G119370	Uncharacterized protein	4.45943	0.000379332	0.00169329
GRMZM2G128333	Uncharacterized protein	4.45943	2.22817e-05	0.000136911
GRMZM2G072529	Acc oxidase	4.45774	2.85567e-16	8.64856e-15
GRMZM2G359260	Putative CRINKLY4-like receptor protein kinase family protein	4.45531	8.37045e-43	2.26169e-40
GRMZM2G039934	Putative leucine-rich repeat receptor-like protein kinase family protein	4.45346	8.89504e-12	1.66704e-10
GRMZM5G854655	Cytokinin-O-glucosyltransferase 3	4.44904	4.79975e-07	4.24908e-06
GRMZM2G158141	Uncharacterized protein	4.44819	6.44988e-21	3.05049e-19
GRMZM2G304442	NA	4.44746	0.00153367	0.00571819
GRMZM2G164761	NA	4.44294	3.39688e-05	0.000199228
GRMZM2G469304	NA	4.44207	7.8799e-17	2.53733e-15
GRMZM2G383790	NA	4.44057	8.56242e-08	8.75774e-07
GRMZM2G030465	IAA9-auxin-responsive Aux/IAA family member	4.4379	9.29673e-08	9.42504e-07
GRMZM2G450512	NA	4.43757	4.19489e-10	6.2487e-09
GRMZM2G075461	Uncharacterized protein	4.4352	2.785e-07	2.58787e-06
GRMZM5G860241	Dihydroflavonol-4-reductase	4.43463	3.27856e-05	0.000193485
GRMZM2G117246	Uncharacterized protein	4.42879	1.10399e-33	1.37768e-31
GRMZM2G132093	Glutathione S-transferase 4	4.42876	5.47048e-15	1.47173e-13
GRMZM2G123764	NA	4.42626	0.00108588	0.00424103
GRMZM2G117851	Uncharacterized protein	4.42361	1.41499e-43	4.18742e-41
GRMZM2G066997	Remorin	4.42336	3.25668e-12	6.42506e-11
GRMZM2G116584	NA	4.42189	1.66453e-44	5.44442e-42
GRMZM2G060116	NA	4.41954	0.000235849	0.00111106
GRMZM2G406204	NA	4.41954	5.79574e-05	0.000321936
GRMZM2G336326	NA	4.41665	3.92808e-07	3.55334e-06
GRMZM2G075794	NA	4.41608	1.25374e-43	3.74591e-41
GRMZM2G180870	Uncharacterized protein	4.41414	1.21758e-13	2.84679e-12
GRMZM2G384695	NA	4.4133	5.25012e-23	2.98786e-21
GRMZM2G393347	NA	4.40939	2.33109e-05	0.000142924
GRMZM2G164467	Uncharacterized protein	4.40839	1.44789e-05	9.27823e-05
GRMZM5G818101	Uncharacterized protein	4.40062	4.9763e-25	3.4748e-23
GRMZM5G895899	NA	4.39398	3.97019e-40	8.93954e-38
GRMZM2G149211	Peroxisomal carrier protein	4.39359	2.01193e-34	2.71812e-32
GRMZM2G077535	Nuclear transport factor 2 (NTF2) family protein	4.39232	0.000564093	0.00239356
GRMZM2G053503	NA	4.39113	8.03115e-23	4.48834e-21
GRMZM2G352627	Small heat shock-like protein	4.38949	6.37156e-17	2.07096e-15
GRMZM2G027107	NA	4.38923	2.52008e-10	3.87534e-09
GRMZM2G179432	NA	4.38352	6.195e-35	8.55543e-33
GRMZM2G372068	Uncharacterized protein	4.38162	3.49112e-25	2.45429e-23
GRMZM2G386229	NA	4.37964	3.05838e-33	3.74145e-31
GRMZM2G087245	Wound/stress protein	4.37787	6.01456e-39	1.16807e-36
GRMZM2G020254	Putative WRKY DNA-binding domain superfamily protein	4.37346	9.31408e-09	1.11917e-07
GRMZM2G115070	Putative uncharacterized protein	4.37063	2.87284e-07	2.6662e-06
GRMZM2G078725	Microtubule-associated protein TORTIFOLIA1	4.37015	4.07847e-38	7.32544e-36
GRMZM2G036365	Uncharacterized protein	4.36441	1.88097e-17	6.45829e-16
GRMZM2G164715	NA	4.36405	1.4956e-12	3.092e-11
GRMZM2G121115	Protein binding protein	4.36317	9.79547e-36	1.43573e-33
GRMZM2G089982	Peroxidase 72	4.36107	3.86209e-09	4.93246e-08
GRMZM2G058404	Putative geranylgeranyl pyrophosphate synthase 3	4.36082	5.13817e-39	1.00414e-36
GRMZM2G178486	Zinc finger, C3HC4 type family protein	4.35701	2.85279e-38	5.24525e-36
GRMZM2G343360	SAUR55-auxin-responsive SAUR family member	4.3552	1.85124e-05	0.000115837
GRMZM2G165192	AER	4.35065	3.38688e-31	3.69265e-29
GRMZM2G073415	NA	4.34723	2.76857e-23	1.59903e-21
GRMZM2G113863	Copper chaperone	4.34717	6.20271e-09	7.67876e-08
GRMZM2G127232	Gibberellin 20 oxidase 2	4.34546	6.247e-11	1.04813e-09
GRMZM2G065538	Uncharacterized protein	4.34539	7.4303e-11	1.23221e-09
GRMZM2G004795	CCCH transcription factor	4.34401	7.56594e-20	3.2607e-18
GRMZM2G013082	NA	4.33985	0.0174142	0.0463279
GRMZM2G314652	Shikimate biosynthesis protein aroDE	4.33876	6.54328e-32	7.47498e-30
GRMZM2G420108	NA	4.33738	2.03641e-08	2.3204e-07
GRMZM2G170692	Phenylalanine ammonia-lyase	4.33683	1.46014e-23	8.7252e-22
GRMZM2G167829	R2R3MYB-domain protein	4.3346	1.09292e-06	9.01153e-06
GRMZM2G087503	NA	4.3322	0.000104926	0.000545032
GRMZM2G063438	Uncharacterized protein	4.3322	0.00275738	0.0095084
GRMZM2G096680	Subtilisin-chymotrypsin inhibitor CI-1B	4.33099	6.02702e-12	1.15675e-10
GRMZM2G544539	Putative AP2/EREBP transcription factor superfamily protein	4.32992	0.000163672	0.000805349
GRMZM2G051917	NA	4.31814	3.92807e-38	7.09633e-36
GRMZM2G046782	NA	4.31612	3.85654e-24	2.45562e-22
GRMZM2G087059	NA	4.31611	1.6415e-17	5.69267e-16
GRMZM2G064050	NA	4.31159	5.43561e-06	3.8411e-05
GRMZM2G022101	Indole-3-acetate beta-glucosyltransferase	4.30518	8.31662e-06	5.63503e-05
GRMZM2G461447	Putative RING finger U-box domain family protein	4.30378	0.00528921	0.0167313
GRMZM2G083058	Uncharacterized protein	4.30333	6.39577e-40	1.35194e-37
GRMZM2G449274	NA	4.30012	2.47657e-09	3.25526e-08
GRMZM2G148333	Ethylene response factor	4.29762	7.8275e-27	6.22056e-25
GRMZM2G106560	NA	4.29391	0.000325326	0.00147532
GRMZM2G054125	Putative WRKY DNA-binding domain superfamily protein	4.29311	1.14496e-13	2.68509e-12
GRMZM2G132169	Uncharacterized protein	4.29278	9.01277e-06	6.06177e-05
GRMZM2G360681	Heat-shock protein 101	4.29192	8.77016e-13	1.87167e-11
GRMZM2G318375	NA	4.2854	0.000175407	0.000856313
XLOC_018115	unknown	4.2854	5.50876e-07	4.82588e-06
GRMZM2G004211	APx3-Peroxisomal Ascorbate Peroxidase	4.284	6.40578e-27	5.14333e-25
GRMZM2G085661	indole-2-monooxygenase	4.28327	2.00478e-21	9.96712e-20
GRMZM2G472060	Pectate lyase 12	4.27962	4.30614e-38	7.68993e-36
GRMZM2G043600	NA	4.27798	0.000257397	0.00119965
GRMZM2G047851	NA	4.27628	2.06079e-10	3.19695e-09
GRMZM2G169033	Putative laccase family protein	4.27612	2.68793e-07	2.50366e-06
GRMZM2G128617	NA	4.27302	0.000212713	0.00101373
GRMZM2G017400	NA	4.27251	2.52551e-14	6.33375e-13
GRMZM2G399530	Putative cytochrome P450 superfamily protein	4.27171	3.24736e-10	4.90545e-09
AC210003.2_FG004	Peroxidase 16	4.2645	6.47696e-12	1.23851e-10
GRMZM2G151811	NA	4.26303	4.62465e-08	4.96036e-07
GRMZM2G130049	NA	4.26096	3.87009e-24	2.45921e-22
GRMZM2G475380	NA	4.2604	3.71041e-17	1.23839e-15
GRMZM2G425863	NA	4.25992	2.13955e-16	6.5694e-15
GRMZM2G144421	Uncharacterized protein	4.25739	0.00134114	0.00509186
GRMZM2G145518	Uncharacterized protein	4.25604	3.01217e-39	6.10636e-37
GRMZM2G469551	Uncharacterized protein	4.25392	4.31173e-34	5.58243e-32
GRMZM2G117627	Uncharacterized protein	4.25376	2.61462e-06	1.97915e-05
GRMZM2G034152	Polyamine oxidase	4.24652	2.95206e-36	4.58647e-34
GRMZM2G163709	MAP3K-like protein kinase	4.24325	9.71849e-25	6.59351e-23
GRMZM2G019567	NA	4.24068	1.32848e-08	1.56186e-07
GRMZM5G833253	Myb-related protein Zm1	4.24031	9.70591e-11	1.57654e-09
GRMZM2G325683	NA	4.23283	8.41803e-08	8.62425e-07
GRMZM2G010944	NA	4.23145	4.7026e-36	7.19823e-34
AC202185.4_FG004	NA	4.22892	1.27962e-23	7.72073e-22
GRMZM2G382785	Uncharacterized protein	4.22202	1.70461e-29	1.65523e-27
GRMZM2G372985	NA	4.21723	0.000558889	0.0023757
XLOC_029692	NA	4.21501	0.000138425	0.000694874
GRMZM2G141214	NA	4.21378	2.50797e-07	2.35937e-06
GRMZM2G121700	Uncharacterized protein	4.21174	1.76547e-10	2.77203e-09
GRMZM2G122618	Uncharacterized protein	4.21171	1.41799e-36	2.29485e-34
GRMZM2G049229	Putative HLH DNA-binding domain superfamily protein	4.20659	9.12985e-12	1.70796e-10
GRMZM2G029546	NA	4.2059	3.80565e-09	4.86838e-08
GRMZM2G130239	NA	4.20454	1.68409e-30	1.73853e-28
GRMZM2G423423	NA	4.20436	8.35759e-06	5.65908e-05
GRMZM2G048474	Uncharacterized protein	4.20076	4.72147e-09	5.96589e-08
AC193500.3_FG003	NA	4.1943	7.43235e-16	2.16647e-14
XLOC_033970	PREDICTED: spidroin-1-like	4.18982	5.44298e-07	4.77229e-06
GRMZM2G059138	SAUR33-auxin-responsive SAUR family member	4.18846	5.57697e-23	3.16228e-21
GRMZM2G076313	Uncharacterized protein	4.18587	0.0176381	0.0468189
GRMZM2G114127	NA	4.18501	7.11509e-13	1.5364e-11
GRMZM2G126763	NA	4.17976	7.72077e-16	2.24843e-14
GRMZM2G180975	NA	4.1788	0.000336219	0.00152072
GRMZM2G122687	Nodulin-like protein	4.17792	3.38081e-06	2.50302e-05
GRMZM2G129140	NA	4.17654	4.98142e-19	1.99469e-17
GRMZM5G822440	Uncharacterized protein	4.17624	2.3152e-15	6.47527e-14
GRMZM2G133413	Uncharacterized protein	4.17477	7.20525e-12	1.37019e-10
GRMZM5G864903	NA	4.17243	5.94522e-17	1.95075e-15
GRMZM2G161746	NA	4.16993	5.39246e-07	4.73066e-06
GRMZM2G049211	NA	4.16807	4.18366e-35	5.88231e-33
GRMZM2G051943	Endochitinase A	4.16764	3.87682e-29	3.71804e-27
GRMZM2G003715	Putative NAC domain transcription factor superfamily protein	4.1676	7.88328e-34	9.95761e-32
GRMZM2G024993	Granule-bound starch synthase 1, chloroplastic/amyloplastic	4.16099	3.59122e-07	3.27243e-06
GRMZM2G029243	Uncharacterized protein	4.16018	2.03676e-24	1.34085e-22
GRMZM2G066428	Uncharacterized protein	4.15747	4.03889e-05	0.000233663
GRMZM2G111998	Putative O-Glycosyl hydrolase superfamily protein	4.14654	2.81496e-21	1.37964e-19
GRMZM2G023847	Uncharacterized protein	4.1421	1.33543e-26	1.0374e-24
GRMZM2G139874	Putative cytochrome P450 superfamily protein	4.14123	5.57885e-30	5.55614e-28
GRMZM2G325907	Putative MYB DNA-binding domain superfamily protein	4.13841	2.69596e-14	6.7449e-13
GRMZM2G154460	NA	4.13809	1.88392e-07	1.80676e-06
GRMZM2G148441	Putative cytochrome P450 superfamily protein	4.13724	1.52802e-28	1.40474e-26
GRMZM2G091837	Senescence-inducible chloroplast stay-green protein 1	4.12741	8.6961e-12	1.63271e-10
GRMZM2G117942	Uncharacterized protein	4.12219	4.07387e-16	1.21815e-14
GRMZM2G118172	NA	4.11847	2.94086e-07	2.72455e-06
GRMZM2G042278	Uncharacterized protein	4.11717	6.12122e-18	2.21426e-16
GRMZM2G317900	NA	4.11422	9.02382e-28	7.82942e-26
GRMZM2G079645	NA	4.1062	2.11371e-05	0.000130575
GRMZM2G388045	gamete expressed protein 1	4.10541	6.69589e-13	1.45193e-11
GRMZM2G018336	Uncharacterized protein	4.10329	0.000117688	0.000602062
GRMZM2G315726	Uncharacterized protein	4.09518	6.75404e-28	5.96217e-26
GRMZM5G893921	C-Myc-binding protein	4.09132	2.00088e-07	1.91009e-06
GRMZM2G401883	NA	4.09026	8.87563e-30	8.70007e-28
GRMZM2G336879	Carboxylic ester hydrolase	4.08845	6.69915e-20	2.90325e-18
GRMZM2G053977	Uncharacterized protein	4.0883	6.82634e-24	4.2508e-22
GRMZM2G079263	Polygalacturonase	4.08746	2.42434e-21	1.19385e-19
GRMZM2G003789	Uncharacterized protein	4.08746	5.23665e-08	5.58211e-07
GRMZM2G107481	Uncharacterized protein	4.08746	0.000283304	0.00130629
GRMZM2G419542	NA	4.08239	6.68256e-18	2.4089e-16
GRMZM2G312732	NA	4.07895	0.000613646	0.00257848
GRMZM5G815214	NA	4.07772	1.26016e-28	1.16886e-26
GRMZM5G869027	NA	4.07772	1.2701e-28	1.17458e-26
GRMZM2G075290	NA	4.07771	5.86065e-28	5.218e-26
GRMZM2G176056	NA	4.0752	6.41872e-24	4.02114e-22
GRMZM2G092945	Uncharacterized protein	4.07195	1.74096e-06	1.37406e-05
GRMZM2G109959	NA	4.06711	1.35848e-07	1.34007e-06
GRMZM2G031660	Beta-glucosidase	4.06335	2.63883e-37	4.50529e-35
GRMZM2G084899	NA	4.06217	3.72371e-19	1.51846e-17
GRMZM2G147503	Uncharacterized protein	4.06044	1.76368e-31	1.95028e-29
GRMZM2G159477	Uncharacterized protein	4.05985	1.45821e-16	4.54474e-15
GRMZM2G161012	NA	4.0595	8.39143e-20	3.59651e-18
GRMZM2G103197	Uncharacterized protein	4.05829	2.15107e-32	2.53183e-30
GRMZM2G024099	Eukaryotic aspartyl protease family protein	4.05824	1.30713e-13	3.04701e-12
GRMZM2G112488	Pathogenesis-related protein 10	4.05658	5.55381e-05	0.000310049
GRMZM2G085836	CONTAINS InterPro DOMAIN/s: Ubiquitin-associated/translation elongation factor EF1B, N-terminal, eukaryote (InterPro:IPR015940), PUB domain (InterPro:IPR018997), PUG domain (InterPro:IPR006567), UBA-like (InterPro:IPR009060)	4.05627	0.000555969	0.0023649
GRMZM2G325693	NA	4.05321	2.65314e-08	2.95593e-07
GRMZM2G053720	Proline oxidase	4.05213	6.25962e-23	3.53646e-21
GRMZM2G121573	Leucine-rich repeat transmembrane protein kinase 1-like protein	4.0508	4.51669e-41	1.08796e-38
GRMZM2G052402	NA	4.05063	1.81786e-06	1.42859e-05
GRMZM2G397675	NA	4.05063	0.00522338	0.01655
GRMZM2G015419	NA	4.04644	2.84952e-33	3.49973e-31
GRMZM2G033175	NA	4.04439	4.39208e-13	9.68595e-12
GRMZM2G433365	NA	4.04439	5.11182e-06	3.63644e-05
GRMZM2G049464	Uncharacterized protein	4.04439	0.00150168	0.00561648
GRMZM2G101221	NA	4.04103	4.03851e-06	2.9361e-05
GRMZM2G051219	tryptophan biosynthesis 1	4.03866	7.95147e-32	8.95203e-30
GRMZM2G134045	ADP-ribosylation factor GTPase-activating protein 3	4.03587	1.75439e-30	1.80511e-28
GRMZM2G152587	NA	4.03562	0.00580111	0.01812
GRMZM2G386113	NA	4.03231	2.11736e-27	1.75917e-25
GRMZM2G091588	Cytochrome P450 monooxygenase CYP92A1	4.02975	0.00128203	0.00489513
GRMZM2G174708	NA	4.02719	1.03094e-31	1.14818e-29
GRMZM2G139852	Uncharacterized protein	4.0242	2.87076e-20	1.28535e-18
GRMZM5G881887	NADPH HC toxin reductase	4.02136	5.24202e-16	1.55425e-14
GRMZM2G133006	Putative MATE efflux family protein	4.02066	7.68992e-07	6.55193e-06
GRMZM2G058208	NA	4.01886	6.15954e-06	4.2933e-05
GRMZM2G063975	Plasma membrane associated protein	4.0156	2.75397e-16	8.35686e-15
GRMZM2G098278	NA	4.01123	2.05361e-10	3.18961e-09
GRMZM2G051005	Uncharacterized protein	4.01109	6.80204e-28	5.98753e-26
GRMZM2G091648	NA	4.00734	3.63647e-16	1.09069e-14
GRMZM2G310652	NA	4.0072	1.95944e-08	2.24339e-07
AC202435.3_FG001	NA	4.00147	1.8313e-20	8.38054e-19
GRMZM2G365188	NA	4	2.52966e-07	2.37618e-06
XLOC_010338	cytochrome P450 family 93 subfamily D polypeptide 1	3.99709	1.84218e-37	3.16254e-35
GRMZM5G877500	3-phosphoshikimate 1-carboxyvinyltransferase	3.99652	1.13705e-28	1.05784e-26
GRMZM2G406089	NA	3.9959	0.000506798	0.00218052
GRMZM2G334734	NA	3.98868	0.00255442	0.00890238
GRMZM2G133552	Uncharacterized protein	3.98868	0.00254601	0.00887805
GRMZM2G147051	Uncharacterized protein	3.98696	2.47324e-24	1.61113e-22
GRMZM2G031656	Putative HLH DNA-binding domain superfamily protein	3.98469	1.80591e-36	2.89253e-34
GRMZM2G133400	Uncharacterized protein	3.98426	1.27467e-31	1.41457e-29
GRMZM2G064744	MYB transcription factor	3.98299	1.11946e-12	2.35193e-11
GRMZM2G057067	IAA6-auxin-responsive Aux/IAA family member	3.98289	3.83986e-14	9.4321e-13
GRMZM2G000236	12-oxophytodienoate reductase 2	3.98234	2.23376e-06	1.71679e-05
GRMZM2G427815	Uncharacterized protein	3.97918	1.29108e-20	5.96104e-19
GRMZM2G125268	Uncharacterized protein	3.97844	8.01802e-24	4.96303e-22
GRMZM2G069047	Putative NAC domain transcription factor superfamily protein	3.97811	1.13346e-21	5.78243e-20
GRMZM2G099626	NA	3.97473	1.83067e-06	1.43611e-05
GRMZM2G132875	Putative oxidoreductase, aldo/keto reductase family protein	3.97468	1.10083e-21	5.62599e-20
GRMZM2G170646	Esterase	3.97461	2.57455e-19	1.05959e-17
GRMZM2G009475	NA	3.96782	1.75034e-05	0.000110187
GRMZM2G115451	Uncharacterized protein	3.96591	1.6697e-33	2.0753e-31
GRMZM2G081928	Uncharacterized protein	3.96578	0.00812479	0.0241715
GRMZM2G384884	Putative cytochrome P450 superfamily protein	3.95936	0.000195506	0.000942875
GRMZM2G086761	NA	3.95784	6.51355e-29	6.11467e-27
GRMZM2G441347	Phenylalanine ammonia-lyase	3.95439	9.83796e-19	3.84522e-17
XLOC_020137	Peroxidase 67	3.95416	2.02652e-20	9.24669e-19
GRMZM2G122073	Putative DUF231 domain containing family protein	3.95341	4.13606e-12	8.07792e-11
GRMZM2G122873	Putative leucine-rich repeat protein kinase family protein	3.95134	2.82649e-18	1.06072e-16
GRMZM2G148281	12-oxo-phytodienoic acid reductase	3.95102	1.87658e-34	2.54633e-32
GRMZM2G030099	Hemolysin-III family protein	3.95087	3.63256e-07	3.3072e-06
GRMZM2G094602	Protein binding protein	3.94876	1.53849e-25	1.10918e-23
GRMZM2G112617	NA	3.94857	6.05011e-16	1.78194e-14
GRMZM2G159470	NA	3.94806	1.31193e-24	8.74801e-23
GRMZM2G032225	NA	3.94615	2.94724e-07	2.72965e-06
GRMZM2G159937	DNA binding protein	3.94574	1.08587e-05	7.16527e-05
GRMZM2G036436	NA	3.94404	4.91714e-10	7.2173e-09
GRMZM2G004572	Uncharacterized protein	3.94245	1.11516e-32	1.32764e-30
GRMZM2G413044	Xyloglucan endotransglucosylase/hydrolase protein 32	3.941	4.48828e-31	4.77617e-29
GRMZM2G157873	Pectinesterase inhibitor domain containing protein	3.93996	1.28876e-05	8.36551e-05
GRMZM2G076034	Transducin/WD40 repeat-like superfamily protein	3.9386	0.000611477	0.0025711
GRMZM2G136270	NA	3.93431	3.91481e-35	5.54561e-33
GRMZM2G410487	Uncharacterized protein	3.93411	3.28596e-10	4.96136e-09
XLOC_025685	NA	3.93231	2.67027e-09	3.49067e-08
GRMZM2G173063	Uncharacterized protein	3.93018	3.73978e-15	1.02565e-13
GRMZM5G803365	Chloroplast small heat shock protein	3.92493	9.89677e-18	3.50253e-16
AC212835.3_FG008	NA	3.92481	2.26053e-05	0.000138708
GRMZM2G169953	NA	3.92467	0.000646365	0.00269591
GRMZM2G031620	NA	3.92043	5.89692e-22	3.09518e-20
GRMZM2G154301	Uncharacterized protein	3.91648	7.48025e-05	0.000403952
GRMZM2G075315	NA	3.90844	2.4105e-20	1.08868e-18
GRMZM2G090043	NA	3.90632	7.44949e-10	1.06085e-08
GRMZM2G070475	NA	3.90553	4.86868e-19	1.95206e-17
GRMZM2G181540	NA	3.90484	6.32205e-08	6.61876e-07
GRMZM2G458581	NA	3.90361	3.03012e-24	1.95342e-22
GRMZM2G482256	Uncharacterized protein	3.90143	4.87326e-31	5.15057e-29
GRMZM2G344630	NA	3.8974	1.29902e-08	1.52896e-07
GRMZM2G070218	Shikimate kinase	3.89186	1.05289e-28	9.82477e-27
GRMZM2G113432	Uncharacterized protein	3.88863	6.18228e-34	7.90544e-32
GRMZM2G137546	NA	3.88809	2.34884e-39	4.83076e-37
GRMZM2G424804	Uncharacterized protein	3.88594	1.55318e-09	2.09743e-08
GRMZM2G177693	Uncharacterized protein	3.8857	1.26172e-15	3.60343e-14
GRMZM2G147659	NA	3.88526	8.62504e-27	6.78496e-25
GRMZM2G009479	Lipoxygenase	3.88354	6.65245e-22	3.48586e-20
GRMZM2G075333	NA	3.88226	5.42929e-35	7.56522e-33
GRMZM2G400281	Zinc finger protein 1	3.87409	2.07476e-11	3.70725e-10
GRMZM2G168917	Leucine-rich repeat receptor protein kinase EXS	3.86863	4.29104e-24	2.72113e-22
XLOC_003287	aquaporin TIP1-1	3.86829	8.15659e-20	3.50069e-18
GRMZM2G451231	Uncharacterized protein	3.86312	1.37629e-09	1.87075e-08
GRMZM2G032337	Uncharacterized protein	3.86195	2.75892e-35	3.96889e-33
GRMZM2G011401	Leucine-rich repeat (LRR) family protein	3.8618	9.07484e-06	6.09429e-05
GRMZM2G056750	Uncharacterized protein	3.86016	5.39864e-33	6.52731e-31
GRMZM2G327686	Uncharacterized protein	3.85906	1.09464e-24	7.37828e-23
GRMZM2G323719	Uncharacterized protein	3.85798	1.69884e-05	0.000107162
GRMZM2G316007	Putative SWIM zinc finger family protein	3.85062	3.25382e-09	4.20491e-08
GRMZM2G140293	NA	3.84842	1.92248e-11	3.45901e-10
GRMZM2G369815	GDSL-like Lipase/Acylhydrolase superfamily protein	3.84549	5.46741e-07	4.791e-06
GRMZM2G044481	Ent-copalyl diphosphate synthase	3.8427	3.61537e-39	7.24777e-37
AC199068.2_FG017	Uncharacterized protein	3.8413	0.00162473	0.00601015
GRMZM2G128682	Pectinesterase	3.84063	5.28387e-30	5.27928e-28
GRMZM2G433076	NA	3.83933	3.98663e-17	1.32488e-15
GRMZM2G052266	Uncharacterized protein	3.83772	3.7471e-14	9.21881e-13
GRMZM2G132331	NA	3.83742	8.56596e-27	6.75558e-25
GRMZM2G177076	NA	3.8365	3.50653e-12	6.89609e-11
GRMZM2G086210	Uncharacterized protein	3.8365	1.82437e-06	1.43262e-05
GRMZM2G148370	NA	3.83599	2.77267e-24	1.79865e-22
XLOC_022262	PREDICTED: probable serine/threonine-protein kinase At1g54610	3.83519	8.33589e-08	8.55703e-07
GRMZM2G178955	Uncharacterized protein	3.83376	2.83494e-27	2.33661e-25
GRMZM2G007160	NA	3.83223	1.53824e-25	1.10918e-23
GRMZM2G050234	Uncharacterized protein	3.8289	2.93696e-16	8.8861e-15
GRMZM2G397281	NA	3.82782	0.014209	0.0389584
GRMZM5G810727	Uncharacterized protein	3.82782	9.03186e-35	1.2418e-32
XLOC_007608	glycosyltransferase	3.82584	7.16377e-05	0.00038916
GRMZM2G064083	NA	3.82229	2.0707e-22	1.12291e-20
GRMZM2G001977	NA	3.822	4.62584e-05	0.000263521
GRMZM2G098182	NA	3.81835	6.03883e-14	1.45574e-12
GRMZM5G879116	NA	3.81704	6.89761e-14	1.64615e-12
GRMZM2G102318	Putative cytochrome P450 superfamily protein	3.81654	2.1204e-34	2.85226e-32
GRMZM5G803565	NA	3.81433	3.37942e-20	1.50227e-18
AC212219.3_FG005	Uncharacterized protein	3.81399	3.62976e-26	2.71777e-24
GRMZM2G145972	Uncharacterized protein	3.81102	7.10696e-28	6.22069e-26
GRMZM2G129865	Uncharacterized protein	3.81021	2.13234e-08	2.42084e-07
GRMZM2G060760	Esterase PIR7B	3.81002	1.21876e-32	1.44544e-30
GRMZM2G415793	Allene oxide cyclase 4	3.80934	1.07965e-23	6.59095e-22
GRMZM5G838285	NA	3.80735	4.09034e-11	7.03761e-10
GRMZM2G106303	12-oxo-phytodienoic acid reductase	3.80667	2.75434e-14	6.87433e-13
GRMZM2G164542	NA	3.80432	7.63676e-06	5.21762e-05
GRMZM2G444845	Protein binding protein isoform 1	3.8018	2.1584e-29	2.08934e-27
GRMZM2G416184	NA	3.8011	1.33581e-14	3.47053e-13
GRMZM2G140694	Uncharacterized protein	3.80027	4.88648e-14	1.18902e-12
GRMZM2G055795	Cellulose synthase catalytic subunit 11	3.79928	9.53272e-31	9.93994e-29
GRMZM2G134888	Amino acid permease	3.7977	4.9255e-20	2.15867e-18
GRMZM2G031613	Uncharacterized protein	3.79563	7.96847e-25	5.44768e-23
GRMZM2G147390	Uncharacterized protein	3.79419	3.31835e-30	3.34776e-28
GRMZM2G098875	Uncharacterized protein	3.79288	3.86925e-13	8.58167e-12
XLOC_024016	NA	3.79256	0.00893818	0.0262436
GRMZM2G130728	Taxadien-5-alpha-ol O-acetyltransferase	3.79008	0.00304384	0.0103764
GRMZM2G069298	Uncharacterized protein	3.7885	4.24446e-09	5.39641e-08
GRMZM5G884151	NA	3.7879	0.00207251	0.00742266
GRMZM2G167520	Brittle stalk-2-like protein 6	3.7866	0.017311	0.0461053
GRMZM2G140527	Putative laccase family protein	3.7866	0.00334269	0.0112636
GRMZM2G106950	Uncharacterized protein	3.78607	7.74966e-27	6.17449e-25
GRMZM2G347174	NA	3.77906	3.01698e-40	6.89312e-38
GRMZM2G124715	Uncharacterized protein	3.77761	0.00706782	0.0214702
GRMZM2G176175	Uncharacterized protein	3.77679	2.99302e-18	1.12051e-16
GRMZM2G362823	NA	3.77501	0.000227944	0.00107741
GRMZM2G046900	Putative uncharacterized protein	3.77449	4.2331e-30	4.2568e-28
GRMZM2G175952	NA	3.77063	4.09693e-10	6.11876e-09
GRMZM2G069542	Phosphoenolpyruvate carboxylase	3.76702	8.51382e-24	5.24901e-22
GRMZM5G896728	NA	3.76553	0.00988525	0.0286454
GRMZM2G021796	Putative RING zinc finger domain superfamily protein	3.76457	7.08169e-07	6.06364e-06
GRMZM2G335242	Class I heat shock protein 3	3.76356	6.28706e-17	2.04992e-15
GRMZM2G040309	NA	3.76143	6.21736e-11	1.04404e-09
GRMZM2G126936	Putative NAC domain transcription factor superfamily protein	3.75785	2.27369e-06	1.7436e-05
AC148152.3_FG001	NA	3.75571	4.34243e-12	8.45971e-11
GRMZM2G101000	Uncharacterized protein	3.75347	3.92592e-32	4.53495e-30
GRMZM2G052855	NA	3.75145	9.32173e-19	3.65264e-17
AC234163.1_FG002	Uncharacterized protein	3.75055	1.80528e-05	0.000113301
GRMZM2G347541	Uncharacterized protein	3.74905	7.88315e-28	6.8807e-26
GRMZM2G056236	Uncharacterized protein	3.74871	1.03794e-19	4.41203e-18
GRMZM2G096475	NA	3.74723	0.00034333	0.00154882
GRMZM2G037411	Pectin lyase-like superfamily protein	3.74723	2.53769e-05	0.000154373
GRMZM2G465723	NA	3.74643	2.69879e-05	0.000162992
GRMZM2G356545	NA	3.74548	5.34317e-28	4.7985e-26
GRMZM2G316214	NA	3.74416	0.0136789	0.0377113
GRMZM2G094017	Uncharacterized protein	3.74158	8.04585e-27	6.37777e-25
GRMZM2G042639	Protein IN2-1	3.73935	4.36623e-14	1.0666e-12
GRMZM5G862540	UDP-glucose 6-dehydrogenase	3.73823	9.58735e-20	4.09214e-18
GRMZM2G048150	NA	3.73576	1.51493e-18	5.76882e-17
GRMZM2G143817	Derlin-1.2	3.73448	3.38994e-07	3.10175e-06
GRMZM2G395508	NA	3.73425	5.50168e-14	1.33453e-12
GRMZM2G026930	Dihydroflavonol-4-reductase	3.73419	0.0035293	0.0118047
GRMZM2G360023	NA	3.73347	3.52232e-17	1.17941e-15
GRMZM2G470010	NA	3.73272	4.53013e-07	4.03338e-06
GRMZM5G860761	NA	3.73027	1.87302e-09	2.5054e-08
GRMZM2G126900	NA	3.72934	3.6503e-11	6.34017e-10
GRMZM2G007659	NA	3.72845	6.6097e-27	5.28715e-25
GRMZM2G404078	NA	3.7282	2.53524e-30	2.57443e-28
GRMZM2G044834	NA	3.72792	0.00659272	0.0202107
GRMZM5G878542	NA	3.72583	0.000133211	0.000672597
GRMZM2G040033	Organic anion transporter	3.72006	1.06566e-14	2.792e-13
GRMZM2G087655	Uncharacterized protein	3.71621	3.46567e-07	3.16545e-06
GRMZM2G081843	Aquaporin PIP1-5	3.71347	9.21146e-31	9.63729e-29
GRMZM2G574887	Uncharacterized protein	3.71256	8.99939e-36	1.33161e-33
GRMZM2G394500	Putative class III secretory plant peroxidase family protein	3.70968	8.45473e-27	6.68483e-25
GRMZM2G118884	NA	3.70936	4.55205e-23	2.60489e-21
GRMZM2G392076	NA	3.7078	2.09959e-20	9.56608e-19
GRMZM2G168108	K-exchanger-like protein	3.70729	1.85003e-17	6.38733e-16
GRMZM2G119494	Glycoside hydrolase, family 28	3.70571	2.70122e-24	1.75596e-22
GRMZM2G081790	NA	3.70396	1.65354e-32	1.95363e-30
GRMZM2G093622	Uncharacterized protein	3.69727	1.05327e-05	6.97387e-05
GRMZM2G364272	NA	3.69268	1.48145e-05	9.46797e-05
GRMZM2G112039	NA	3.69201	7.74507e-24	4.80364e-22
GRMZM2G047800	Uncharacterized protein	3.69158	7.1376e-11	1.18539e-09
GRMZM2G166297	Uncharacterized protein	3.69092	1.86799e-28	1.71221e-26
GRMZM2G036262	NA	3.6898	1.26136e-10	2.02764e-09
GRMZM2G089783	NA	3.68452	3.93672e-27	3.2191e-25
GRMZM2G130625	NA	3.6845	0.00306103	0.0104293
GRMZM5G840145	Uncharacterized protein	3.67646	1.47211e-07	1.44027e-06
GRMZM2G136364	NA	3.67557	0.0017629	0.00645745
GRMZM2G359986	Putative WAK-related receptor-like protein kinase family protein	3.67162	1.17256e-27	9.95488e-26
GRMZM2G150841	NA	3.66314	7.91621e-21	3.68786e-19
GRMZM2G476523	Thaumatin-like protein	3.66297	3.06808e-09	3.97724e-08
GRMZM2G003165	Uncharacterized protein	3.66041	9.51777e-23	5.27176e-21
GRMZM2G097851	NA	3.65588	3.02578e-08	3.33523e-07
GRMZM2G082343	Symbiotic ammonium transporter	3.65535	0.00830187	0.0246172
GRMZM2G315767	Transferase	3.65055	2.94965e-17	9.96245e-16
GRMZM5G883759	NA	3.64944	5.89297e-16	1.73896e-14
GRMZM2G151227	Chalcone synthase WHP1	3.64644	4.34158e-16	1.29593e-14
GRMZM2G060507	Putative knotted-like transcription factor family protein	3.64517	1.04179e-16	3.28645e-15
GRMZM2G072780	Uncharacterized protein	3.64421	1.25441e-21	6.34827e-20
GRMZM2G083117	NA	3.64386	0.00270913	0.00936322
GRMZM2G093736	Lectin-like receptor kinase 7	3.64373	5.13126e-24	3.24732e-22
GRMZM2G335604	NA	3.64318	1.67423e-18	6.36762e-17
GRMZM2G100650	Uncharacterized protein	3.64148	5.22839e-10	7.64166e-09
GRMZM2G126260	NA	3.63982	3.62741e-10	5.45305e-09
GRMZM2G008773	LysM domain containing protein	3.63904	8.94628e-09	1.07873e-07
XLOC_039085	RING/U-box superfamily protein	3.63787	0.00337799	0.0113709
GRMZM2G160005	Auxin response factor 27	3.63548	4.54866e-15	1.23549e-13
AC148152.3_FG006	NA	3.63472	2.30231e-06	1.7625e-05
GRMZM2G060659	Putative uncharacterized protein	3.6338	2.11288e-22	1.13982e-20
GRMZM2G176307	Uncharacterized protein	3.63379	6.51325e-16	1.9093e-14
GRMZM2G164098	NA	3.63227	0.0117035	0.0330829
GRMZM2G430902	NA	3.63227	0.000139189	0.000697804
GRMZM2G181000	NA	3.63132	1.70286e-19	7.13113e-18
GRMZM2G171073	Nucleic acid binding protein	3.63065	2.25058e-25	1.60764e-23
GRMZM2G063917	Phenylalanine ammonia-lyase	3.63056	6.04637e-25	4.17508e-23
GRMZM2G080079	NA	3.629	1.02787e-32	1.23317e-30
GRMZM2G177242	NA	3.62643	1.53715e-24	1.01842e-22
GRMZM2G141975	NA	3.62571	7.09452e-14	1.69185e-12
GRMZM2G083012	Uncharacterized protein	3.62344	8.48352e-11	1.38887e-09
GRMZM2G138997	Protein binding protein	3.62167	1.91336e-17	6.56224e-16
GRMZM2G157927	Uncharacterized protein	3.61775	1.17955e-06	9.66567e-06
GRMZM2G000836	Uncharacterized protein	3.61651	7.27949e-10	1.03759e-08
GRMZM2G014022	Uncharacterized protein	3.61363	4.77722e-12	9.2603e-11
GRMZM2G019586	NA	3.60982	8.33177e-17	2.67452e-15
AC234185.1_FG006	DNA binding protein	3.60881	0.00087271	0.00349906
GRMZM2G163826	Uncharacterized protein	3.60765	7.35109e-17	2.37443e-15
GRMZM2G099827	NA	3.60486	0.00846434	0.0250321
GRMZM2G045398	RING-H2 finger protein ATL2L	3.60476	1.3058e-21	6.59758e-20
GRMZM2G060811	NA	3.60309	1.08534e-23	6.61268e-22
GRMZM2G149576	Sulfite exporter TauE/SafE family protein	3.60123	2.68066e-25	1.90174e-23
GRMZM5G883417	Acyl-desaturase	3.60056	2.05707e-10	3.19277e-09
GRMZM2G144707	Uncharacterized protein	3.59779	4.08626e-10	6.10737e-09
GRMZM2G075438	Receptor-like protein kinase RK20-1	3.59755	1.93558e-36	3.08432e-34
GRMZM2G355574	NA	3.59694	4.39566e-05	0.000252097
GRMZM2G520811	NA	3.59426	1.15041e-22	6.31567e-21
GRMZM2G084812	NA	3.59325	3.4442e-24	2.19757e-22
GRMZM2G123446	Putative cytochrome P450 superfamily protein	3.59128	5.11209e-08	5.45494e-07
GRMZM2G310947	Cell Division Protein AAA ATPase family	3.58793	1.71447e-12	3.50254e-11
GRMZM2G401874	Uncharacterized protein	3.58676	1.53909e-11	2.79837e-10
GRMZM5G884985	Putative cytochrome P450 superfamily protein	3.58496	0.00474766	0.015248
GRMZM2G031280	Putative RING zinc finger domain superfamily protein	3.58496	3.9136e-06	2.85933e-05
GRMZM2G403813	Uncharacterized protein	3.58496	0.0101451	0.0293026
GRMZM2G041959	Uncharacterized protein	3.58306	6.98915e-20	3.0163e-18
GRMZM2G179215	Uncharacterized protein	3.58253	9.04583e-36	1.33214e-33
GRMZM2G042612	NA	3.58142	2.18252e-12	4.40659e-11
GRMZM2G176486	NA	3.57752	1.64853e-17	5.71067e-16
GRMZM2G150098	Pyruvate kinase	3.5774	1.22905e-21	6.24026e-20
GRMZM2G035599	Ribose-5-phosphate isomerase	3.57205	2.01128e-21	9.98347e-20
GRMZM2G341934	Uncharacterized protein	3.56939	1.28503e-25	9.39524e-24
GRMZM2G013949	NA	3.56847	0.000117087	0.000599389
GRMZM2G167387	NA	3.56801	3.32949e-26	2.5111e-24
GRMZM2G052389	Uncharacterized protein	3.56774	4.81448e-29	4.57493e-27
GRMZM2G169580	Uncharacterized protein	3.56768	8.25657e-12	1.55583e-10
GRMZM2G020320	Glycerol-3-phosphate acyltransferase 8	3.56338	7.59387e-34	9.6312e-32
GRMZM2G028134	Metal ion binding protein	3.55459	0.000197449	0.000951213
GRMZM2G093092	Uncharacterized protein	3.55459	0.0137265	0.0378083
GRMZM2G168833	NA	3.55291	5.37031e-28	4.80898e-26
XLOC_020778	Glycosyltransferase family 61 protein	3.55261	4.22328e-28	3.83714e-26
GRMZM2G046911	NA	3.55138	2.26679e-23	1.32399e-21
GRMZM2G152921	Uncharacterized protein	3.55095	2.01578e-30	2.05365e-28
GRMZM2G389557	NA	3.54963	7.04938e-09	8.64426e-08
GRMZM2G122172	Uncharacterized protein	3.54949	1.22608e-11	2.25967e-10
GRMZM2G496991	NA	3.54912	4.73614e-08	5.0677e-07
GRMZM5G814279	Putative MADS-box transcription factor family protein isoform 1	3.54824	1.85852e-19	7.76208e-18
XLOC_030164	Protein STRUBBELIG-RECEPTOR FAMILY 1	3.54619	1.63962e-09	2.20745e-08
GRMZM2G131442	Putative MYB DNA-binding domain superfamily protein	3.54619	5.82985e-25	4.0526e-23
GRMZM5G807276	Flavonol synthase-like protein	3.54253	1.21184e-05	7.90918e-05
GRMZM2G037413	NA	3.53874	0.000456734	0.00198992
GRMZM5G850455	Uncharacterized protein	3.53671	1.86396e-06	1.45841e-05
GRMZM2G058470	NA	3.53646	2.51543e-14	6.31357e-13
GRMZM2G026926	NA	3.53605	0.00438152	0.0142324
GRMZM2G065157	NA	3.53051	0.0100042	0.0289498
GRMZM2G372684	NA	3.53051	3.40244e-15	9.38935e-14
GRMZM2G136831	NA	3.53004	2.38051e-08	2.68103e-07
GRMZM2G056608	NA	3.52876	1.2075e-26	9.40365e-25
GRMZM2G166452	NA	3.52666	6.39918e-11	1.07019e-09
GRMZM2G013002	Uncharacterized protein	3.52474	6.98105e-30	6.93042e-28
GRMZM2G368886	Uncharacterized protein	3.52416	8.09116e-25	5.51352e-23
GRMZM2G374203	NA	3.52356	0.00925349	0.027034
GRMZM2G388834	Putative peptidase C48 domain family protein	3.52356	9.65822e-10	1.35063e-08
GRMZM2G099297	Uncharacterized protein	3.52356	1.47022e-10	2.33679e-09
GRMZM2G138074	Uncharacterized protein	3.51769	2.1385e-26	1.64479e-24
GRMZM2G140824	Uncharacterized protein	3.51307	0.000112607	0.000579312
GRMZM2G106413	NA	3.51111	5.66551e-21	2.6877e-19
GRMZM2G015912	EF hand family protein	3.51096	2.31908e-07	2.1943e-06
GRMZM2G476040	NA	3.50986	0.00101875	0.00400958
GRMZM5G893912	Uncharacterized protein	3.50856	1.99904e-19	8.3043e-18
GRMZM2G090693	NA	3.50815	3.60335e-12	7.07755e-11
GRMZM2G029536	Nucleotide binding protein	3.50779	0.00801442	0.0238903
GRMZM2G110131	NA	3.50707	7.30426e-19	2.88393e-17
GRMZM2G122160	NA	3.50707	7.28568e-19	2.88025e-17
GRMZM2G073114	NA	3.50524	7.85062e-12	1.48836e-10
GRMZM2G000166	NA	3.5025	0.00576349	0.018017
GRMZM2G006964	Uncharacterized protein	3.50053	2.29926e-12	4.62727e-11
XLOC_007609	glycosyltransferase	3.49921	1.10344e-17	3.89186e-16
GRMZM2G162508	3-ketoacyl-CoA synthase	3.49825	0.00115294	0.00446588
GRMZM2G044947	Esterase isoform 1	3.49742	1.37631e-15	3.91274e-14
GRMZM2G071720	NA	3.49682	6.41233e-16	1.8815e-14
GRMZM2G104384	Putative leucine-rich repeat receptor-like protein kinase family protein	3.49659	6.67865e-26	4.96473e-24
GRMZM2G117971	Uncharacterized protein	3.49577	6.61894e-27	5.28715e-25
GRMZM2G340065	Cysteine protease 1	3.49399	3.18144e-21	1.54948e-19
GRMZM5G881649	Uncharacterized protein	3.49399	0.000466197	0.0020249
GRMZM2G144407	NADPH--cytochrome P450 reductase	3.49185	0.000321784	0.00146117
AC209784.3_FG007	NA	3.49139	7.04351e-09	8.64047e-08
GRMZM2G116520	Uncharacterized protein	3.49075	2.46971e-13	5.57713e-12
GRMZM2G095404	Peroxidase superfamily protein	3.49033	0.00534406	0.0168739
GRMZM2G542272	NA	3.49006	1.11968e-18	4.34355e-17
GRMZM2G124802	NA	3.4846	3.10401e-18	1.15787e-16
GRMZM2G007130	Uncharacterized protein	3.48113	0.00795129	0.0237271
GRMZM2G145382	NA	3.48077	0.000165638	0.000813863
GRMZM2G010176	NA	3.47999	1.03107e-12	2.17652e-11
GRMZM2G335419	Clathrin assembly protein	3.47805	0.000299252	0.00136826
GRMZM2G078050	NA	3.47573	0.00801137	0.0238835
GRMZM2G008108	NA	3.47436	2.72878e-32	3.18765e-30
GRMZM2G039757	tolB protein-related	3.47251	2.6941e-17	9.10921e-16
GRMZM2G459841	NA	3.47063	9.0563e-06	6.08619e-05
GRMZM2G118959	Uncharacterized protein	3.4688	7.33648e-30	7.23703e-28
GRMZM2G334181	Putative DUF26 domain family protein	3.46802	5.99009e-25	4.14543e-23
GRMZM2G367650	Putative RING zinc finger domain superfamily protein	3.46488	1.63819e-16	5.07513e-15
GRMZM2G030567	NA	3.46063	4.6656e-12	9.05522e-11
GRMZM2G474113	NA	3.45943	0.00391598	0.0129228
GRMZM2G033828	Retinoblastoma-related protein 3	3.45943	4.72114e-08	5.05513e-07
GRMZM2G035278	NA	3.45396	0.000281943	0.0013006
GRMZM2G106622	ABA-responsive protein	3.44974	1.70903e-20	7.85573e-19
GRMZM2G322618	Uncharacterized protein	3.44838	8.1279e-22	4.2023e-20
GRMZM5G828987	Uncharacterized protein	3.44746	0.000181593	0.000882628
GRMZM2G359664	Pollen-specific kinase partner protein	3.44671	1.19776e-27	1.01412e-25
GRMZM2G429617	NA	3.44626	5.78248e-07	5.05284e-06
GRMZM2G114046	NA	3.44392	0.000986061	0.00389572
GRMZM2G150691	NA	3.44241	3.32506e-21	1.60934e-19
GRMZM2G365961	Arogenate dehydrogenase isoform 2	3.43879	6.59725e-25	4.53532e-23
GRMZM2G159587	Glyoxylate reductase	3.43762	2.46834e-20	1.11157e-18
GRMZM2G013524	NA	3.43741	0.000271173	0.00125614
GRMZM2G028986	NA	3.43644	7.53578e-22	3.92226e-20
GRMZM2G035542	Uncharacterized protein	3.43296	2.79112e-11	4.90823e-10
GRMZM2G421791	NA	3.432	8.20444e-24	5.06832e-22
GRMZM2G154565	NA	3.43171	7.977e-25	5.44768e-23
GRMZM2G156365	Pectinacetylesterase	3.42869	1.91226e-13	4.38198e-12
GRMZM5G891656	Monooxygenase	3.42269	5.07701e-09	6.37406e-08
XLOC_022778	Sec14p-like phosphatidylinositol transfer family protein	3.42247	7.8755e-10	1.11691e-08
GRMZM2G172230	Uncharacterized protein	3.42173	1.49001e-18	5.70637e-17
GRMZM2G312877	Lactoylglutathione lyase	3.41744	6.59048e-23	3.70318e-21
GRMZM2G150688	NA	3.41684	0.000651098	0.0027131
GRMZM2G459847	NA	3.41557	2.27383e-09	3.00659e-08
GRMZM2G127668	NA	3.41538	1.75954e-10	2.76552e-09
GRMZM2G136857	jasmonic acid carboxyl methyltransferase	3.41238	3.50735e-17	1.17566e-15
GRMZM2G324157	NA	3.41189	1.05985e-16	3.33665e-15
GRMZM2G140448	Putative cytochrome P450 superfamily protein	3.41055	2.06406e-19	8.56296e-18
GRMZM2G061609	NA	3.40939	0.000436663	0.00191374
GRMZM2G473016	Putative RING zinc finger domain superfamily protein	3.40939	0.00515931	0.0163754
GRMZM5G889999	Serine/threonine-protein kinase	3.4066	2.93241e-24	1.89436e-22
GRMZM2G170388	Polygalacturonase	3.40607	3.5119e-20	1.55671e-18
GRMZM2G007713	NA	3.40372	0.0103036	0.0296943
GRMZM2G135526	Uncharacterized protein	3.40372	0.000221746	0.00105244
GRMZM2G005633	Endochitinase B	3.4021	0.011915	0.0335663
GRMZM2G174834	Uncharacterized protein	3.4021	0.0069157	0.0210781
GRMZM2G108032	Uncharacterized protein	3.40145	8.90404e-08	9.07132e-07
GRMZM2G146015	Uncharacterized protein	3.40073	1.07879e-07	1.08133e-06
GRMZM2G004828	Seed maturation protein	3.39993	2.35917e-06	1.79985e-05
GRMZM2G097641	Sucrose-phosphatase 2	3.39882	9.10204e-27	7.14212e-25
GRMZM2G177659	Amino acid transporter-like protein	3.39712	6.80374e-24	4.24523e-22
GRMZM2G094712	Aspartate aminotransferase	3.39205	4.12841e-19	1.67252e-17
GRMZM2G467671	NA	3.38995	1.27851e-18	4.94118e-17
GRMZM2G116881	NA	3.38773	1.84797e-06	1.44749e-05
GRMZM2G117993	Uncharacterized protein	3.38737	1.4651e-27	1.23041e-25
GRMZM2G357636	NA	3.38702	0.014889	0.0405688
GRMZM6G935329	NA	3.3867	2.56258e-05	0.000155765
GRMZM5G832473	NA	3.38667	6.44425e-09	7.96826e-08
GRMZM2G089736	NA	3.38661	1.87645e-17	6.45702e-16
GRMZM2G416632	Glutathione transferase GST 23	3.38611	7.31596e-19	2.88489e-17
GRMZM2G442658	Alcohol dehydrogenase 1	3.38606	8.72677e-22	4.48952e-20
GRMZM2G140915	Uncharacterized protein	3.38278	2.49995e-26	1.91333e-24
GRMZM2G394410	NA	3.38243	5.02813e-23	2.86677e-21
GRMZM2G336533	NAC transcription factor	3.38034	1.62846e-06	1.29183e-05
GRMZM2G133781	Uncharacterized protein	3.37689	7.03342e-13	1.52167e-11
GRMZM2G160541	Phenylalanine ammonia-lyase	3.37342	1.3274e-24	8.83221e-23
AC196974.3_FG008	NA	3.36923	0.0139325	0.0383119
GRMZM2G702036	NA	3.36923	0.00091653	0.00364846
GRMZM2G106836	NA	3.36807	0.000128225	0.000650611
GRMZM2G427564	30S ribosomal protein S11, chloroplastic	3.36565	0.00517913	0.0164282
GRMZM2G141535	Indole-3-acetaldehyde oxidase	3.36473	1.25597e-23	7.59273e-22
GRMZM2G170128	Uncharacterized protein	3.36444	7.90865e-17	2.54395e-15
GRMZM2G039362	Uncharacterized protein	3.36267	9.11683e-17	2.91148e-15
GRMZM2G015933	BRASSINOSTEROID INSENSITIVE 1-associated receptor kinase 1	3.36257	2.39245e-09	3.1527e-08
GRMZM2G439422	Peroxidase 65	3.36257	0.0178997	0.0473842
GRMZM2G136567	Uncharacterized protein	3.36257	2.67736e-09	3.49699e-08
GRMZM2G133146	Invertase inhibitor	3.36134	3.28989e-08	3.60461e-07
GRMZM2G117357	Uncharacterized protein	3.36075	5.73021e-11	9.67689e-10
GRMZM2G041729	NA	3.36053	1.5077e-18	5.75537e-17
GRMZM2G090779	Uncharacterized protein	3.36013	1.31716e-25	9.60753e-24
GRMZM2G058518	ANAC010	3.35971	1.35083e-29	1.31581e-27
GRMZM2G401331	NA	3.35815	2.1827e-10	3.37765e-09
GRMZM2G004276	Putative dnaJ chaperone family protein	3.35755	0.01256	0.0351
GRMZM2G103945	NA	3.35622	3.38885e-25	2.38779e-23
GRMZM2G146161	NA	3.35466	1.43117e-18	5.5038e-17
GRMZM2G082709	NA	3.35199	0.015005	0.0408453
AC217947.4_FG002	NADPH--cytochrome P450 reductase	3.34955	4.13265e-28	3.7658e-26
GRMZM2G316275	SAUR36-auxin-responsive SAUR family member	3.34848	1.69481e-08	1.9541e-07
GRMZM2G120779	Pectinesterase	3.34792	1.97475e-05	0.000122801
GRMZM2G000278	Uncharacterized protein	3.34557	2.42971e-23	1.41648e-21
GRMZM2G169198	NA	3.34537	2.89303e-21	1.41567e-19
GRMZM2G370745	Cytochrome P450 CYP72A28v2	3.34469	4.76512e-19	1.91548e-17
GRMZM2G057065	NA	3.34453	0.000363537	0.00163004
GRMZM2G079484	Putative cytochrome P450 superfamily protein	3.34239	0.0139299	0.0383082
XLOC_040614	NA	3.34104	2.82177e-05	0.000169497
GRMZM2G057412	Uncharacterized protein	3.33627	5.16763e-27	4.18043e-25
GRMZM2G108668	Uncharacterized protein	3.33442	2.60402e-07	2.43793e-06
GRMZM5G817173	Uncharacterized protein	3.33367	2.29007e-22	1.229e-20
GRMZM2G125669	Alternative oxidase	3.33324	1.12301e-10	1.81274e-09
GRMZM6G781015	Uncharacterized protein	3.33298	2.16474e-07	2.05666e-06
GRMZM2G003947	NA	3.33185	9.28057e-26	6.83353e-24
GRMZM2G135400	NA	3.33065	2.48261e-13	5.6022e-12
GRMZM2G029219	NA	3.33037	6.77647e-26	5.02543e-24
GRMZM2G427451	NA	3.32453	6.14095e-15	1.64498e-13
GRMZM2G040964	Uncharacterized protein	3.32446	1.14901e-11	2.12267e-10
GRMZM5G806839	NA	3.3232	9.50536e-24	5.83716e-22
GRMZM2G461159	S-adenosylmethionine decarboxylase proenzyme	3.32268	1.59006e-21	7.95619e-20
GRMZM2G142667	Uncharacterized protein	3.31743	1.19606e-30	1.24299e-28
GRMZM2G083810	17.5 kDa class II heat shock protein	3.31342	0.00250339	0.00874609
GRMZM2G416887	Seven transmembrane MLO family protein	3.31228	1.38969e-06	1.12044e-05
AC203909.3_FG007	Putative FAD-binding Berberine family protein	3.30666	0.00029911	0.00136781
GRMZM5G873277	NA	3.30386	1.00686e-27	8.64256e-26
GRMZM2G426213	NA	3.30378	5.59112e-05	0.000311796
GRMZM5G800014	Uncharacterized protein	3.30332	9.48563e-28	8.18741e-26
GRMZM2G146540	Uncharacterized protein	3.30256	0.001906	0.00692043
GRMZM2G112149	Uncharacterized protein	3.30192	6.44299e-25	4.43909e-23
GRMZM2G103013	NA	3.30037	1.03127e-18	4.01562e-17
GRMZM2G005293	NA	3.30012	9.09088e-05	0.000480737
GRMZM2G030688	NA	3.29897	0.00102048	0.00401436
GRMZM2G032594	NA	3.29822	6.38557e-08	6.67852e-07
GRMZM2G340139	NA	3.29768	0.00151101	0.00564728
GRMZM2G043887	L-allo-threonine aldolase	3.29768	5.42052e-05	0.000303481
GRMZM5G846339	NA	3.29736	4.52598e-25	3.16747e-23
GRMZM2G053830	NA	3.29291	1.09692e-15	3.15598e-14
GRMZM2G157046	NA	3.29291	1.10357e-15	3.16924e-14
GRMZM2G156877	NA	3.29278	0.00710962	0.0215824
GRMZM2G307152	Transcriptional factor TINY	3.29177	0.00902072	0.0264635
GRMZM2G076204	NA	3.29068	0.000309994	0.00141217
GRMZM2G107739	Putative aminotransferase class III superfamily protein	3.28848	2.23844e-20	1.01689e-18
GRMZM2G072868	NA	3.28824	1.44173e-18	5.53073e-17
GRMZM2G404888	cationic amino acid transporter 8	3.28742	3.20233e-26	2.42107e-24
GRMZM2G463415	NA	3.2858	4.04815e-10	6.05332e-09
GRMZM2G139460	NA	3.2854	7.2037e-08	7.46633e-07
GRMZM2G081822	NA	3.27891	2.43976e-14	6.13852e-13
GRMZM2G425729	NA	3.278	0.000587142	0.00247952
GRMZM2G142898	Cellulose synthase catalytic subunit 12	3.27704	2.10107e-22	1.1374e-20
GRMZM2G171395	Putative NAC domain transcription factor superfamily protein	3.27625	1.86956e-16	5.76318e-15
GRMZM2G028556	Uncharacterized protein	3.27333	1.11908e-07	1.11882e-06
AC194158.3_FG005	NA	3.27302	0.0143903	0.039393
GRMZM2G083475	Uncharacterized protein	3.27302	0.0127205	0.0354847
GRMZM2G170509	NA	3.26869	4.6888e-06	3.36711e-05
XLOC_013930	PREDICTED: disease resistance protein RPM1-like isoform X1	3.26534	5.8354e-07	5.09049e-06
GRMZM2G009353	Uncharacterized protein	3.26381	2.30452e-21	1.13845e-19
GRMZM2G126386	Putative uncharacterized protein	3.26058	4.78082e-19	1.91931e-17
GRMZM2G170152	Uncharacterized protein	3.26053	0.000378994	0.00169203
XLOC_001707	PREDICTED: LOC100286322 isoform X2	3.25617	3.23511e-27	2.65938e-25
GRMZM2G121514	Uncharacterized protein	3.25515	3.43418e-24	2.19569e-22
GRMZM5G805609	Putative O-glycosyl hydrolase family 17 protein	3.25133	9.98778e-16	2.87895e-14
GRMZM2G087740	NA	3.25074	0.00635368	0.019586
GRMZM2G320167	Uncharacterized protein	3.25074	0.000223938	0.00106155
GRMZM2G014729	Ramosa 3	3.24793	0.000910613	0.00363042
GRMZM5G865819	Uncharacterized protein	3.24793	0.00362081	0.0120744
XLOC_041795	PREDICTED: probable galacturonosyltransferase 7	3.24753	6.39296e-10	9.20948e-09
GRMZM2G055420	NA	3.24624	1.76979e-06	1.39469e-05
GRMZM2G074248	NA	3.24362	1.25701e-05	8.17137e-05
GRMZM2G701206	NA	3.24286	1.87675e-30	1.92463e-28
GRMZM2G306376	NA	3.24101	7.90199e-05	0.00042444
GRMZM2G001079	Beta3-glucuronyltransferase	3.23688	8.72802e-26	6.44194e-24
GRMZM2G154936	NA	3.23575	5.40524e-15	1.45543e-13
GRMZM2G168985	NA	3.23478	7.24617e-09	8.86807e-08
GRMZM2G439951	NA	3.23434	2.29747e-09	3.03508e-08
GRMZM2G075828	NA	3.2312	3.76371e-11	6.51895e-10
GRMZM2G422373	transmembrane kinase-like 1	3.23044	3.56456e-13	7.94559e-12
GRMZM2G159431	Homeobox protein knotted-1-like 1	3.23035	3.79716e-19	1.54436e-17
GRMZM2G016997	Uncharacterized protein	3.2303	2.68446e-10	4.11111e-09
GRMZM2G159926	NA	3.22995	7.29791e-23	4.09328e-21
GRMZM2G124042	NA	3.22948	1.61495e-06	1.28276e-05
GRMZM2G054509	Uncharacterized protein	3.22882	7.43144e-11	1.23221e-09
GRMZM2G035276	NA	3.22811	1.52919e-08	1.77367e-07
GRMZM2G110473	NA	3.22593	1.28977e-15	3.68016e-14
GRMZM2G333980	Uncharacterized protein	3.22561	1.0308e-12	2.17652e-11
GRMZM2G086430	Uncharacterized protein	3.22335	3.82068e-15	1.04691e-13
GRMZM2G336448	Carbohydrate transporter/ sugar porter/ transporter	3.22264	2.48728e-17	8.45594e-16
GRMZM2G455557	Uncharacterized protein	3.22239	4.17084e-05	0.00024058
GRMZM2G128876	NA	3.22065	1.91997e-12	3.8993e-11
GRMZM2G132303	Uncharacterized protein	3.21984	6.35304e-09	7.8586e-08
GRMZM5G830949	Uncharacterized protein	3.21842	0.00255481	0.00890273
GRMZM2G113052	NA	3.21749	4.49845e-16	1.34146e-14
GRMZM2G033098	NA	3.21677	2.65402e-07	2.47653e-06
GRMZM2G035944	NA	3.21623	8.38871e-23	4.67976e-21
GRMZM2G118345	Phenylalanine ammonia-lyase	3.2144	1.50353e-27	1.25928e-25
GRMZM2G391794	NA	3.20232	7.63031e-21	3.57073e-19
GRMZM2G005290	Uncharacterized protein	3.20163	0.000418702	0.00184465
GRMZM2G030831	Putative cytochrome P450 superfamily protein	3.20087	3.5957e-08	3.91621e-07
GRMZM2G170120	Uncharacterized protein	3.19866	2.26982e-22	1.22236e-20
GRMZM2G125918	NA	3.19706	3.95112e-11	6.82073e-10
GRMZM2G114675	Uncharacterized protein	3.19544	5.61853e-21	2.66949e-19
GRMZM2G004590	Uncharacterized protein	3.19397	1.19552e-20	5.53626e-19
GRMZM2G111415	Putative AP2/EREBP transcription factor superfamily protein	3.19162	2.21959e-09	2.93862e-08
GRMZM2G459874	NA	3.1892	4.25055e-27	3.4666e-25
XLOC_003648	protein phosphatase 2C	3.18848	1.35183e-05	8.71483e-05
GRMZM2G149216	LHT1	3.18845	3.62295e-18	1.34339e-16
GRMZM5G882427	Transferase	3.18807	4.04726e-23	2.32031e-21
GRMZM2G356714	Uncharacterized protein	3.18694	1.54071e-12	3.17259e-11
GRMZM2G161337	Anthranilate synthase component I-1	3.18539	2.51635e-23	1.46424e-21
GRMZM2G359105	NA	3.18442	0.000870774	0.0034922
GRMZM2G100158	Uncharacterized protein	3.18415	1.99623e-18	7.57374e-17
AC233853.1_FG003	NA	3.18365	1.3601e-14	3.52775e-13
GRMZM2G092128	NA	3.18322	0.00322978	0.0109371
GRMZM2G124274	Uncharacterized protein	3.18322	0.0014272	0.00537415
GRMZM2G178533	Uncharacterized protein	3.18261	2.49401e-08	2.79466e-07
GRMZM2G000614	NA	3.18133	3.17876e-15	8.81909e-14
GRMZM2G135013	Uncharacterized protein	3.18073	2.61983e-15	7.30099e-14
GRMZM2G407626	Calmodulin-like protein 41	3.18057	4.25098e-05	0.000244567
GRMZM2G151992	Catalytic/ hydrolase	3.17907	3.56851e-16	1.07134e-14
GRMZM2G175779	Beta-galactosidase	3.17834	1.75284e-09	2.35478e-08
GRMZM2G361064	NA	3.17744	6.69413e-18	2.41027e-16
GRMZM2G045057	Uncharacterized protein	3.17585	2.19039e-06	1.68679e-05
GRMZM6G617209	DIBOA-glucoside dioxygenase BX6	3.17016	1.16697e-23	7.09614e-22
GRMZM2G053742	NA	3.16993	0.0147366	0.0402075
GRMZM2G009465	NA	3.16993	0.000578923	0.00244913
GRMZM2G133394	Eukaryotic aspartyl protease family protein	3.16993	0.00107436	0.00420236
GRMZM2G013465	Uncharacterized protein	3.16993	1.94817e-07	1.86546e-06
GRMZM2G013448	Uncharacterized protein	3.16663	1.97086e-13	4.50298e-12
GRMZM2G088245	Uncharacterized protein	3.1657	7.52285e-06	5.14431e-05
GRMZM2G049990	NA	3.16562	8.15433e-07	6.91916e-06
GRMZM2G132550	Putative HLH DNA-binding domain superfamily protein	3.16491	0.000413497	0.00182457
GRMZM2G050450	NA	3.16157	6.95136e-22	3.62416e-20
GRMZM2G125020	NA	3.15664	6.83243e-15	1.82392e-13
GRMZM2G104511	NA	3.15429	3.99322e-29	3.80618e-27
GRMZM2G150474	Glutathione S-transferase GST 15	3.15258	1.45799e-12	3.01827e-11
GRMZM2G062429	NA	3.1508	6.2953e-17	2.05016e-15
GRMZM2G029912	Uncharacterized protein	3.15036	2.38242e-17	8.10831e-16
AC206901.3_FG005	MYB transcription factor	3.14895	1.71696e-13	3.95486e-12
GRMZM2G050997	Cytokinin oxidase 2	3.14817	4.73002e-23	2.70176e-21
GRMZM2G168744	bifunctional nuclease i	3.14296	0.000429841	0.00188837
GRMZM2G081582	Phenylalanine ammonia-lyase	3.14147	1.4857e-23	8.86089e-22
GRMZM2G109418	DNA sequence T	3.14136	0.000977442	0.00386659
GRMZM2G118800	Aldehyde dehydrogenase	3.1408	1.89031e-25	1.35653e-23
GRMZM2G090563	Putative lung seven transmembrane receptor family protein	3.14027	5.3224e-24	3.36144e-22
GRMZM2G036448	Uncharacterized protein	3.13293	8.39752e-22	4.3273e-20
GRMZM5G838435	Uncharacterized protein	3.13285	5.71783e-22	3.01136e-20
GRMZM2G328171	Xylanase inhibitor protein 1	3.13178	9.75337e-15	2.56618e-13
GRMZM2G581155	Uncharacterized protein	3.12847	5.59606e-09	6.99462e-08
GRMZM5G873964	NA	3.12436	2.91906e-12	5.79207e-11
GRMZM2G312997	Peroxidase superfamily protein	3.12275	7.8665e-23	4.40425e-21
GRMZM2G166719	NA	3.12232	2.57336e-17	8.71997e-16
GRMZM2G114119	NA	3.1221	2.12768e-08	2.41731e-07
GRMZM2G083759	Signal transducer	3.11861	7.71517e-26	5.70794e-24
GRMZM2G353076	ZHD9 ZF-HD type transcription factor	3.11182	3.93059e-11	6.78905e-10
GRMZM2G444801	sulfate transporter 3	3.11104	8.72563e-23	4.85898e-21
GRMZM2G352132	Uncharacterized protein	3.10903	1.05737e-22	5.83581e-21
GRMZM2G096271	Polcalcin Jun o 2	3.10796	2.2337e-05	0.000137197
GRMZM2G156392	SAUR55-auxin-responsive SAUR family member	3.10309	0.00651054	0.0199962
GRMZM2G040068	NA	3.09954	3.37501e-05	0.00019817
GRMZM2G007185	Uncharacterized protein	3.09858	2.32667e-24	1.51884e-22
GRMZM2G076307	Uncharacterized protein	3.09798	4.83214e-28	4.35215e-26
GRMZM2G054152	NA	3.09735	1.69399e-23	1.00645e-21
GRMZM5G837822	Hevamine-A	3.09732	4.82126e-27	3.92176e-25
GRMZM2G043035	NA	3.0972	2.75228e-10	4.2046e-09
GRMZM2G091481	Protein disulfide-isomerase	3.09715	5.00707e-21	2.3973e-19
GRMZM2G102845	Auxin response factor 20	3.0933	1.6016e-17	5.56672e-16
GRMZM2G101576	NA	3.09269	1.27011e-11	2.33527e-10
GRMZM2G089241	Uncharacterized protein	3.09192	0.000123946	0.000631165
GRMZM2G135019	Uncharacterized protein	3.0902	2.81234e-05	0.000168979
GRMZM5G818106	Uncharacterized protein	3.08746	0.00440301	0.0142917
GRMZM5G874955	Uncharacterized protein	3.08746	1.06863e-26	8.34313e-25
GRMZM2G347056	Methylenetetrahydrofolate reductase 1	3.08422	3.39245e-22	1.80503e-20
GRMZM2G701359	NA	3.08377	0.00184174	0.00671379
GRMZM2G017869	Uncharacterized protein	3.08342	0.00104678	0.00410328
GRMZM2G087150	NA	3.08309	1.95008e-13	4.46206e-12
GRMZM2G125648	NA	3.07912	2.91136e-07	2.69883e-06
GRMZM2G024448	Uncharacterized protein	3.07895	0.000890017	0.00355957
GRMZM2G132273	Disease resistance response protein 206	3.07589	2.07108e-24	1.36056e-22
GRMZM2G454511	NA	3.07529	9.96067e-10	1.39042e-08
GRMZM2G095778	NA	3.07504	2.92293e-25	2.06889e-23
GRMZM2G094510	NA	3.07094	1.21067e-12	2.52987e-11
GRMZM2G070199	Cytochrome c	3.07067	8.78905e-23	4.88555e-21
GRMZM2G060369	S-adenosylmethionine decarboxylase proenzyme	3.0698	1.85373e-10	2.90035e-09
GRMZM2G086845	Fructokinase-1	3.0696	1.34049e-21	6.76184e-20
GRMZM5G809078	DNA primases	3.0689	9.32385e-06	6.23993e-05
GRMZM2G102683	Carbohydrate transporter/ sugar porter	3.0668	1.9506e-14	4.98035e-13
GRMZM2G019029	Phospholipase D	3.06609	9.95617e-13	2.10885e-11
GRMZM2G420988	Uncharacterized protein	3.06413	0.00152962	0.00570723
GRMZM2G393337	Uncharacterized protein	3.0635	8.33484e-16	2.42045e-14
GRMZM2G475293	Catalytic/ hydrolase isoform 1	3.05976	3.96547e-23	2.27762e-21
GRMZM2G054969	NA	3.05889	0.00343645	0.0115326
GRMZM2G175171	2-hydroxyphytanoyl-CoA lyase	3.05485	2.51953e-19	1.0397e-17
GRMZM2G136300	Uncharacterized protein	3.05332	3.86707e-21	1.86586e-19
GRMZM2G143317	NA	3.04836	0.00357938	0.0119516
GRMZM2G380088	Cytidine deaminase	3.04813	1.19064e-24	7.99069e-23
GRMZM2G477697	NA	3.04731	0.00883128	0.025969
GRMZM2G159724	Malic enzyme	3.04387	2.30116e-17	7.84896e-16
GRMZM2G141036	Uncharacterized protein	3.04311	7.14575e-09	8.75897e-08
GRMZM2G424577	NA	3.04211	1.79796e-23	1.06213e-21
GRMZM2G037322	Catalytic/ hydrolase	3.04041	0.00459418	0.0148209
GRMZM2G163761	Knotted1-interacting protein	3.04041	0.000288561	0.00132738
GRMZM2G046601	Glutamine synthetase3 isoform 1	3.0402	2.82842e-19	1.16253e-17
GRMZM2G366301	NA	3.03851	0.000458126	0.00199542
GRMZM2G060138	NA	3.03486	4.28048e-06	3.09889e-05
GRMZM2G162702	Uncharacterized protein	3.03328	1.29344e-23	7.78897e-22
GRMZM2G340408	NA	3.03317	2.16794e-09	2.87759e-08
AC210168.4_FG003	NA	3.03311	2.32011e-09	3.06126e-08
GRMZM2G171620	Uncharacterized protein	3.03158	2.40135e-20	1.08613e-18
GRMZM2G019866	Acyl carrier protein 3	3.03042	4.21459e-09	5.36501e-08
GRMZM2G136139	Neutral/alkaline invertase	3.02981	3.36657e-21	1.6269e-19
GRMZM5G879749	Uncharacterized protein	3.0282	0.000205304	0.000983742
GRMZM2G073044	NA	3.0266	8.73018e-15	2.30674e-13
XLOC_029349	PREDICTED: IQ calmodulin-binding motif family protein isoform X1	3.02624	1.52984e-13	3.53696e-12
GRMZM2G032852	Uncharacterized protein	3.02479	5.19448e-25	3.61902e-23
GRMZM2G060732	Esterase PIR7A	3.02447	1.75222e-09	2.35478e-08
GRMZM2G113967	CBL-interacting serine/threonine-protein kinase 15	3.02345	2.83845e-19	1.16511e-17
GRMZM2G464137	Methylthioribose kinase	3.02343	1.97578e-20	9.02845e-19
GRMZM2G051043	NA	3.02343	5.92933e-23	3.35596e-21
GRMZM2G074896	Glycosyltransferase	3.02327	3.29122e-21	1.59545e-19
GRMZM2G396856	Uncharacterized protein	3.021	1.203e-21	6.118e-20
GRMZM2G069325	Putative MYB DNA-binding domain superfamily protein	3.02082	1.81369e-06	1.42603e-05
GRMZM2G093436	Uncharacterized protein	3.02066	2.60222e-07	2.43697e-06
GRMZM2G018108	Uncharacterized protein	3.01919	8.11088e-06	5.51125e-05
GRMZM2G082032	Uncharacterized protein	3.01809	2.5263e-10	3.88227e-09
GRMZM2G159013	Ferrochelatase	3.01647	4.30844e-20	1.89626e-18
GRMZM2G128651	NA	3.01522	1.04525e-19	4.43701e-18
GRMZM2G177631	Cellulose synthase-8	3.01212	2.28324e-22	1.22746e-20
GRMZM2G101872	Uncharacterized protein	3.01171	0.000649825	0.00270888
GRMZM2G107322	NA	3.01147	0.000178368	0.000868617
GRMZM6G559102	NA	3.01135	4.36985e-10	6.49686e-09
GRMZM2G158308	NA	3.00998	0.00420828	0.0137501
GRMZM2G043584	Uncharacterized protein	3.00939	1.36711e-23	8.20081e-22
GRMZM2G107495	NA	3.00925	8.45398e-10	1.19272e-08
GRMZM2G081380	Actin binding Calponin homology (CH) domain-containing protein	3.00753	1.15539e-16	3.63009e-15
XLOC_041863	PREDICTED: protein trichome berefringence-like 7, partial	3.00739	0.00070374	0.00289979
GRMZM2G123212	Ubiquitin-protein ligase CIP8	3.00196	2.00581e-09	2.67381e-08
GRMZM2G174449	NA	3.00067	1.91312e-23	1.12588e-21
GRMZM2G151519	NA	3.00052	1.84426e-22	1.00538e-20
GRMZM2G093858	NA	3	1.65267e-12	3.3919e-11
GRMZM2G100505	Uncharacterized protein	3	0.00462133	0.0149008
GRMZM2G146685	NA	2.9959	6.70989e-12	1.28069e-10
GRMZM2G034985	NA	2.99333	1.13931e-12	2.38878e-11
GRMZM2G063522	Uncharacterized protein	2.99048	0.000721651	0.00296494
GRMZM5G806449	glutathione-disulfide reductase	2.98921	9.62924e-18	3.41174e-16
GRMZM2G004180	NA	2.98832	1.81762e-13	4.18052e-12
GRMZM2G114861	Kinesin-1	2.98426	1.97966e-22	1.07542e-20
GRMZM2G108714	10-deacetylbaccatin III 10-O-acetyltransferase	2.98418	4.0972e-19	1.66204e-17
GRMZM2G133895	Uncharacterized protein	2.98351	0.000634604	0.00265434
GRMZM2G075247	NA	2.98203	1.22924e-09	1.68637e-08
GRMZM2G455128	Amino acid transport protein	2.98064	6.58022e-20	2.85569e-18
GRMZM2G031200	NAC87 NAC type transcription factor	2.98019	1.53489e-26	1.18346e-24
GRMZM2G062724	Uncharacterized protein	2.97854	6.40746e-28	5.68854e-26
GRMZM2G150319	Uncharacterized protein	2.97251	1.78621e-23	1.0572e-21
GRMZM2G045401	Uncharacterized protein	2.97199	1.81544e-16	5.60748e-15
GRMZM2G102959	NA	2.97075	3.9363e-18	1.4492e-16
GRMZM2G001661	NA	2.97046	2.03204e-05	0.000126031
GRMZM2G047319	Putative subtilase family protein	2.97012	1.40385e-27	1.18216e-25
GRMZM2G152179	Flavonol 4-sulfotransferase	2.9671	7.81152e-30	7.68125e-28
GRMZM2G353313	NA	2.96211	7.43272e-14	1.76843e-12
GRMZM2G381025	NA	2.96193	2.42632e-08	2.72867e-07
GRMZM2G329069	NA	2.95939	1.57212e-05	9.98988e-05
GRMZM5G852663	Putative cytochrome P450 superfamily protein	2.95936	7.64349e-06	5.22008e-05
GRMZM5G878561	NA	2.95818	1.80047e-20	8.25161e-19
GRMZM2G363554	NA	2.95722	1.42899e-12	2.96019e-11
GRMZM2G422175	NA	2.95574	3.91542e-17	1.30261e-15
GRMZM2G085116	Protein of unknown function, DUF538	2.95318	1.5273e-21	7.66685e-20
GRMZM6G132224	Putative uncharacterized protein	2.95167	2.90737e-10	4.42413e-09
GRMZM2G127067	C-4 methylsterol oxidase	2.95163	1.55278e-20	7.14806e-19
GRMZM2G079938	NA	2.95134	3.31517e-15	9.15664e-14
XLOC_040225	O-fucosyltransferase family protein	2.94976	9.69094e-27	7.58505e-25
GRMZM2G127478	NA	2.94924	8.93391e-10	1.25499e-08
AC203989.4_FG001	Cupin, RmlC-type	2.94902	1.01837e-15	2.93269e-14
GRMZM2G073034	NA	2.94739	2.44533e-20	1.10281e-18
AC235544.1_FG004	Uncharacterized protein	2.94643	2.13987e-18	8.08908e-17
GRMZM2G034157	17.8 kDa class II heat shock protein	2.94642	0.0138632	0.0381484
GRMZM2G054013	Putative AMP-dependent synthetase and ligase superfamily protein	2.94554	2.3164e-17	7.89225e-16
GRMZM2G442000	Uncharacterized protein	2.94419	0.000116226	0.000595511
GRMZM2G420743	NA	2.94348	1.51162e-18	5.76327e-17
GRMZM2G166218	NA	2.94342	3.04715e-18	1.13803e-16
GRMZM2G117865	Uncharacterized protein	2.94342	7.31584e-07	6.25035e-06
GRMZM2G155077	NA	2.94166	6.19129e-08	6.49062e-07
GRMZM2G041125	Uncharacterized protein	2.9386	0.00012264	0.000624617
GRMZM2G107299	NA	2.93812	1.13516e-21	5.78243e-20
GRMZM2G116140	Uncharacterized protein	2.93775	1.35586e-06	1.09665e-05
GRMZM2G443121	NA	2.93734	0.000331795	0.00150202
GRMZM2G140594	NA	2.93714	8.26077e-11	1.3567e-09
GRMZM2G102183	Malate synthase, glyoxysomal	2.93707	7.27755e-17	2.35558e-15
GRMZM2G047875	NA	2.93587	1.01211e-12	2.14086e-11
XLOC_026719	NA	2.93392	2.43281e-09	3.20316e-08
GRMZM6G183316	Uncharacterized protein	2.9333	6.70886e-17	2.17604e-15
GRMZM2G057262	Putative RING zinc finger domain superfamily protein	2.93196	1.20381e-23	7.29164e-22
GRMZM2G084938	NA	2.93074	0.000824406	0.00332901
GRMZM2G082959	Uncharacterized protein	2.93074	1.48093e-07	1.44844e-06
GRMZM2G043878	Uncharacterized protein	2.93028	1.18746e-24	7.9866e-23
GRMZM2G101058	NA	2.92892	5.2114e-05	0.000292934
GRMZM5G833332	NA	2.92826	3.7254e-06	2.7334e-05
GRMZM2G433767	NA	2.9279	2.58255e-20	1.15797e-18
GRMZM2G340654	Putative D-mannose binding lectin receptor-like protein kinase family protein	2.92551	4.7231e-09	5.96589e-08
GRMZM2G005103	Uncharacterized protein	2.92415	5.67396e-16	1.67911e-14
GRMZM2G122072	Uncharacterized protein	2.92184	4.76663e-09	6.01354e-08
XLOC_039086	RING/U-box superfamily protein	2.92177	1.83332e-06	1.43747e-05
GRMZM2G121543	DNA repair protein RAD51 homolog A	2.92149	8.89787e-07	7.48061e-06
GRMZM2G156956	Uncharacterized protein	2.91977	2.66961e-27	2.20619e-25
AC155376.2_FG004	Uncharacterized protein	2.9186	1.70329e-25	1.22515e-23
GRMZM2G167578	NA	2.91857	0.00170061	0.00625657
GRMZM2G392791	Epoxide hydrolase 2	2.91787	1.11006e-22	6.10494e-21
GRMZM2G142390	NA	2.91648	2.13779e-06	1.64987e-05
GRMZM2G085967	Uncharacterized protein	2.91462	6.32607e-19	2.50727e-17
XLOC_004522	NA	2.91289	1.13265e-05	7.45021e-05
XLOC_041750	PREDICTED: receptor-like serine/threonine-protein kinase ALE2	2.91238	5.24569e-10	7.65975e-09
XLOC_038779	PREDICTED: glutathione S-transferase T3-like	2.91073	0.00038295	0.0017064
GRMZM2G138683	Putative WRKY DNA-binding domain superfamily protein	2.90972	5.31907e-06	3.76748e-05
GRMZM2G035996	Shaggy kinase homolog	2.90915	2.48307e-19	1.02602e-17
GRMZM2G019361	Uncharacterized protein	2.90599	7.16732e-25	4.91634e-23
GRMZM2G340286	NA	2.90314	3.2684e-08	3.58612e-07
GRMZM2G033074	NA	2.90251	1.99001e-05	0.000123671
GRMZM2G033555	Dihydroflavonol-4-reductase	2.90197	2.13056e-17	7.28303e-16
GRMZM2G046101	NA	2.90168	1.26894e-13	2.96018e-12
XLOC_004654	NA	2.90099	0.0116611	0.0329796
GRMZM2G029087	Uncharacterized protein	2.90046	3.42161e-11	5.95531e-10
GRMZM2G438960	NA	2.9	1.08891e-05	7.18383e-05
GRMZM2G004990	NA	2.89761	1.02934e-13	2.42307e-12
GRMZM2G416667	NA	2.89729	1.62845e-19	6.82871e-18
GRMZM2G165747	5-methyltetrahydropteroyltriglutamate--homocysteine methyltransferase	2.89641	8.08849e-22	4.2023e-20
GRMZM2G088874	NA	2.89482	0.00806682	0.0240257
GRMZM2G022318	Putative heavy metal transport/detoxification superfamily protein	2.89451	1.84597e-05	0.000115598
GRMZM2G138349	Uncharacterized protein	2.89438	1.2243e-17	4.30833e-16
GRMZM2G150014	Adenylate kinase	2.8915	1.80705e-21	9.01291e-20
GRMZM2G130800	NA	2.89144	2.28758e-20	1.03769e-18
GRMZM2G051256	MYB transcription factor	2.88897	2.64192e-23	1.53158e-21
GRMZM2G137435	Uncharacterized protein	2.88874	3.10037e-14	7.70087e-13
GRMZM2G412207	Uncharacterized protein	2.8833	2.66523e-08	2.96834e-07
GRMZM2G020091	Senescence-associated protein	2.88271	5.12221e-17	1.68962e-15
GRMZM2G350841	Uncharacterized protein	2.88264	0.000635669	0.00265807
GRMZM2G066801	NA	2.8808	4.40473e-22	2.33963e-20
GRMZM2G096952	NA	2.87971	3.65775e-06	2.68773e-05
GRMZM2G026470	Soluble inorganic pyrophosphatase	2.87771	5.51474e-15	1.48235e-13
GRMZM2G455658	Uncharacterized protein	2.87447	0.000205798	0.000985783
GRMZM2G082434	Uncharacterized protein	2.87406	8.12919e-10	1.14974e-08
GRMZM2G150932	Uncharacterized protein	2.87244	3.02331e-19	1.23772e-17
GRMZM2G146163	NA	2.87235	3.75787e-05	0.000218831
GRMZM2G018760	MazG nucleotide pyrophosphohydrolase domain protein	2.87116	2.41964e-16	7.39287e-15
GRMZM2G010048	NA	2.86995	5.53985e-13	1.21311e-11
GRMZM2G413857	NA	2.86987	1.38311e-23	8.28083e-22
GRMZM2G054803	Uncharacterized protein	2.86949	2.80966e-26	2.13981e-24
GRMZM2G434170	Uncharacterized protein	2.8679	0.00111742	0.0043489
GRMZM2G046676	Charged multivesicular body protein 2a	2.86716	0.000525248	0.00225118
GRMZM2G068639	FAD binding domain containing protein	2.86421	3.43473e-07	3.14089e-06
GRMZM2G066618	Oxidoreductase	2.86271	1.17135e-23	7.10884e-22
GRMZM2G078465	Uncharacterized protein	2.86249	1.88722e-12	3.83529e-11
GRMZM2G078500	NA	2.86168	1.71451e-19	7.17024e-18
GRMZM2G027955	Glucose-1-phosphate adenylyltransferase large subunit 2, chloroplastic/amyloplastic	2.86148	3.88301e-18	1.43298e-16
GRMZM2G397684	Putative RING zinc finger domain superfamily protein	2.86129	1.64389e-07	1.5908e-06
GRMZM2G363982	Putative uncharacterized protein	2.86102	9.29074e-09	1.11679e-07
GRMZM2G155836	Putative glycogen synthase kinase family protein	2.85953	7.05508e-18	2.5227e-16
GRMZM2G034024	NA	2.85733	3.8702e-05	0.000224722
GRMZM5G830457	NA	2.85599	0.0103713	0.0298562
GRMZM2G147880	Uncharacterized protein	2.8553	8.86301e-11	1.44871e-09
GRMZM2G140805	Nodulin-like protein	2.85526	3.75498e-06	2.7525e-05
XLOC_027624	protein ALP1-like	2.85487	5.42857e-08	5.76136e-07
GRMZM2G103937	Uncharacterized protein	2.85194	1.54795e-08	1.79342e-07
GRMZM5G899188	17.0 kDa class II heat shock protein	2.85148	0.000644018	0.00268865
GRMZM2G108847	Putative serine type endopeptidase inhibitor	2.8507	0.000197051	0.00094946
GRMZM2G146130	NA	2.85042	0.000103676	0.00053935
GRMZM2G531230	NA	2.85021	1.42101e-08	1.66183e-07
GRMZM2G049695	Putative MYB DNA-binding domain superfamily protein	2.84986	1.98474e-21	9.8833e-20
GRMZM2G347766	Nucleotide-diphospho-sugar transferases superfamily protein	2.84843	2.18599e-09	2.90031e-08
GRMZM2G058310	Beta-amylase	2.84683	3.8394e-18	1.42026e-16
GRMZM2G025222	NA	2.84583	0.000444956	0.00194488
GRMZM2G120971	Uncharacterized protein	2.84429	8.70381e-17	2.78531e-15
GRMZM5G876960	Uncharacterized protein	2.84237	1.66458e-12	3.41111e-11
GRMZM2G078013	NA	2.8413	0.017757	0.0470747
GRMZM2G045720	Eukaryotic peptide chain release factor subunit 1-1	2.84084	2.25518e-05	0.000138406
GRMZM2G022659	Uncharacterized protein	2.83954	0.000466526	0.0020252
GRMZM2G365035	CDPK-related protein kinase	2.83901	1.43944e-18	5.52878e-17
GRMZM2G002523	NA	2.8364	3.52782e-18	1.30968e-16
GRMZM2G132069	Uncharacterized protein	2.83582	2.54607e-20	1.14327e-18
GRMZM2G127328	LHT1	2.83545	9.58804e-08	9.70453e-07
GRMZM2G174732	Putative AMP-dependent synthetase and ligase superfamily protein	2.83524	2.91239e-14	7.25716e-13
GRMZM2G304573	Putative WRKY DNA-binding domain superfamily protein	2.83371	0.00158084	0.00586945
GRMZM2G321413	NA	2.83227	3.48262e-12	6.85776e-11
GRMZM5G878541	Putative wee1-like protein kinase	2.83094	1.17074e-05	7.67477e-05
GRMZM2G090603	Uncharacterized protein	2.83085	1.55653e-05	9.89685e-05
GRMZM2G333861	Putative AMP-dependent synthetase and ligase superfamily protein	2.83051	1.26258e-17	4.42802e-16
GRMZM2G038309	Serine/threonine-protein kinase RIO2	2.82545	9.02167e-17	2.88406e-15
GRMZM2G115766	Uncharacterized protein	2.82455	1.5942e-21	7.96408e-20
GRMZM2G327266	Uncharacterized protein	2.82067	1.07198e-10	1.73398e-09
GRMZM2G039577	NA	2.81823	3.00963e-10	4.56855e-09
GRMZM2G041493	NA	2.81669	7.56149e-05	0.000407984
XLOC_009227	GDSL esterase/lipase CPRD49, partial	2.81587	4.18014e-21	2.00757e-19
GRMZM2G138427	Putative MYB DNA-binding domain superfamily protein	2.81526	0.000128659	0.000652346
GRMZM2G067789	NA	2.81511	4.97166e-17	1.6417e-15
GRMZM2G118047	HSF28 HSF type transcription factor	2.81479	6.39081e-17	2.07504e-15
GRMZM2G030436	NA	2.81155	1.23306e-08	1.4585e-07
GRMZM2G064605	Pathogenesis-related thaumatin superfamily protein	2.81151	0.000225374	0.0010677
XLOC_018004	Homeodomain-like superfamily protein, partial	2.81097	6.44842e-14	1.54727e-12
GRMZM2G151204	Immediate-early fungal elicitor protein CMPG1	2.81069	4.3375e-10	6.45185e-09
GRMZM2G021069	Minichromosome maintenance protein	2.80934	3.17664e-10	4.80329e-09
GRMZM2G101393	NA	2.80891	1.04664e-20	4.8613e-19
GRMZM2G309655	NA	2.80735	0.00756828	0.0227568
GRMZM5G839014	NA	2.80735	1.54673e-05	9.8406e-05
GRMZM2G424832	Cellulose synthase-4	2.80606	4.69049e-18	1.71872e-16
GRMZM2G042895	Putative HLH DNA-binding domain superfamily protein	2.80511	0.0113697	0.0322787
GRMZM2G311051	Uncharacterized protein	2.80398	1.62826e-19	6.82871e-18
GRMZM2G051677	Fructokinase-2	2.80167	5.46083e-17	1.7975e-15
GRMZM2G365544	NA	2.80111	7.61938e-12	1.44629e-10
GRMZM2G025240	NA	2.79877	1.9999e-07	1.90974e-06
GRMZM2G109814	NA	2.79701	0.0106427	0.0305384
GRMZM5G872070	NA	2.79699	5.49028e-20	2.39606e-18
GRMZM5G851485	Uncharacterized protein	2.79421	0.000667705	0.00277152
GRMZM2G042502	Pyrophosphate--fructose 6-phosphate 1-phosphotransferase alpha subunit	2.79213	2.73526e-15	7.60902e-14
GRMZM2G476637	Uncharacterized protein	2.79155	6.33221e-23	3.57097e-21
GRMZM2G024834	Putative glycogen synthase kinase family protein	2.79141	5.55829e-08	5.89061e-07
GRMZM2G045171	Sucrose synthase	2.79071	1.01747e-14	2.67477e-13
GRMZM2G433959	NA	2.78685	4.95496e-06	3.53294e-05
GRMZM2G046618	Plant invertase/pectin methylesterase inhibitor superfamily	2.78611	3.29358e-15	9.10511e-14
GRMZM2G150893	Peroxidase 54	2.78556	8.31292e-17	2.67123e-15
GRMZM2G091490	Putative NAC domain transcription factor superfamily protein	2.78521	1.14096e-20	5.29149e-19
GRMZM2G119067	Putative cytochrome P450 superfamily protein	2.78237	2.75673e-11	4.856e-10
GRMZM2G413006	Xyloglucan endotransglucosylase/hydrolase protein 23	2.782	6.70636e-05	0.00036662
GRMZM2G459820	NA	2.78136	1.31479e-14	3.4188e-13
XLOC_018806	hypothetical protein SORBI_005G178000	2.78136	0.00478183	0.0153419
GRMZM2G138330	Transcription regulator	2.77691	4.91664e-09	6.19274e-08
GRMZM2G041415	Transcription factor MYB8	2.77677	5.9883e-11	1.00853e-09
GRMZM5G834837	Uncharacterized protein	2.77584	2.19988e-18	8.3058e-17
GRMZM5G823162	NA	2.77529	0.0113279	0.0321747
GRMZM2G105725	NA	2.77287	9.54634e-08	9.66547e-07
GRMZM2G366532	Uncharacterized protein	2.77052	0.00929177	0.027128
GRMZM2G148538	Uncharacterized protein	2.76962	6.5261e-18	2.35797e-16
GRMZM2G062396	flavanone 3-hydroxylase	2.76912	8.51472e-13	1.81965e-11
GRMZM2G453571	Putative WRKY DNA-binding domain superfamily protein	2.76789	1.25597e-05	8.16798e-05
GRMZM2G145440	BRASSINOSTEROID INSENSITIVE 1-associated receptor kinase 1	2.76623	0.000226089	0.00106978
GRMZM2G066791	NA	2.76407	0.00284135	0.0097611
GRMZM5G898290	Putative NAC domain transcription factor superfamily protein isoform 1	2.76353	9.74668e-25	6.59823e-23
GRMZM2G429873	NA	2.76296	1.07699e-07	1.07987e-06
GRMZM2G079080	Putative argonaute family protein	2.76155	4.36905e-08	4.70244e-07
GRMZM2G348578	2-oxoglutarate (2OG) and Fe(II)-dependent oxygenase superfamily protein	2.76154	4.6092e-17	1.52526e-15
GRMZM2G154735	HVA22-like protein e	2.75921	0.000121096	0.000617769
GRMZM2G132251	NA	2.75861	3.11827e-07	2.87263e-06
GRMZM2G027723	Cellulose synthase-2	2.75776	3.74491e-19	1.5251e-17
GRMZM2G056513	NA	2.75649	9.61821e-24	5.89481e-22
GRMZM2G082560	NA	2.75598	9.63966e-05	0.000505883
GRMZM2G176446	Uncharacterized protein	2.75357	1.1074e-13	2.60092e-12
GRMZM2G066024	Fructose-bisphosphate aldolase	2.75102	6.96189e-18	2.49512e-16
GRMZM2G392737	Putative MAP kinase family protein	2.75014	1.66558e-16	5.15482e-15
GRMZM2G052206	Transposon protein	2.74792	1.37637e-14	3.56399e-13
GRMZM2G364208	NA	2.74756	7.41403e-08	7.66642e-07
GRMZM2G127338	Uncharacterized protein	2.74629	3.92913e-19	1.59594e-17
GRMZM5G802801	Uncharacterized protein	2.74611	4.47325e-08	4.80794e-07
GRMZM2G054634	Uncharacterized protein	2.7425	5.63989e-09	7.03809e-08
GRMZM2G080314	Uncharacterized protein	2.7425	0.00248481	0.008689
GRMZM2G175134	NA	2.74153	1.60214e-15	4.53813e-14
XLOC_011615	protein ALP1-like	2.73954	0.0105714	0.0303506
GRMZM2G412430	Uncharacterized protein	2.7387	1.4335e-15	4.06416e-14
GRMZM2G334574	NA	2.73868	8.79303e-21	4.09021e-19
GRMZM2G019777	Uncharacterized protein	2.7382	3.18519e-19	1.30228e-17
GRMZM2G427672	Uncharacterized protein	2.73697	0.00039436	0.00174957
GRMZM2G545326	Cysteine proteinases superfamily protein	2.73658	5.52514e-15	1.48386e-13
GRMZM2G356103	NA	2.73574	0.00385813	0.0127481
GRMZM2G075496	NA	2.73549	2.21452e-14	5.6127e-13
GRMZM2G082037	Uncharacterized protein	2.73527	4.59071e-20	2.01479e-18
GRMZM2G359521	NA	2.73377	8.28251e-13	1.77247e-11
GRMZM2G156620	3-ketoacyl-CoA synthase	2.73353	0.00110907	0.00431965
GRMZM2G407631	Putative bZIP transcription factor superfamily protein	2.73353	0.00333765	0.0112534
GRMZM2G149392	NA	2.73341	5.06913e-12	9.81389e-11
GRMZM2G148052	NA	2.73312	4.86688e-08	5.19864e-07
GRMZM2G106479	NA	2.72991	1.7515e-06	1.38133e-05
GRMZM2G373887	NA	2.72935	0.0012469	0.00477707
GRMZM2G329181	NA	2.72851	8.66688e-19	3.40033e-17
GRMZM2G012224	NA	2.72759	9.44759e-07	7.89365e-06
GRMZM2G136486	Elicitor-responsive protein 3	2.72721	4.45078e-12	8.65452e-11
GRMZM2G081957	NA	2.72657	5.3945e-18	1.96741e-16
GRMZM2G126865	Uncharacterized protein	2.72641	5.62853e-18	2.05035e-16
GRMZM2G133291	NA	2.72553	0.000549923	0.0023434
GRMZM2G061910	NA	2.72281	1.61326e-07	1.56506e-06
GRMZM2G141814	NA	2.72247	0.00412524	0.013518
GRMZM2G387389	NA	2.72247	0.00292137	0.0100039
GRMZM2G310431	Heat shock 70 kDa protein	2.72042	1.34417e-11	2.4598e-10
GRMZM5G876160	NA	2.72041	3.7623e-11	6.51895e-10
GRMZM2G135387	Uncharacterized protein	2.71956	4.72575e-16	1.4052e-14
GRMZM2G024350	Uncharacterized protein	2.71786	0.00185141	0.00674588
GRMZM2G123486	NA	2.71621	0.0176394	0.0468189
GRMZM5G826824	NA	2.71582	2.16482e-08	2.45501e-07
GRMZM2G022403	NA	2.71519	8.66751e-16	2.51002e-14
GRMZM2G067734	Uncharacterized protein	2.71477	9.70675e-12	1.81152e-10
GRMZM2G107082	Uncharacterized protein	2.71366	8.16601e-18	2.90323e-16
GRMZM2G103128	Uncharacterized protein	2.7113	1.01297e-19	4.3118e-18
GRMZM2G139535	Heat shock factor protein 4	2.70988	1.08788e-09	1.50909e-08
GRMZM2G116185	NA	2.70882	1.38991e-08	1.62854e-07
GRMZM2G445261	NA	2.70782	1.67965e-06	1.32939e-05
GRMZM2G179424	transducin family protein / WD-40 repeat family protein	2.70782	0.000590006	0.00248958
GRMZM2G087326	Uncharacterized protein	2.70765	1.50703e-13	3.48682e-12
GRMZM2G175076	Chalcone-flavanone isomerase family protein	2.70606	2.66673e-23	1.54308e-21
GRMZM5G864815	Thiaminepyrophosphokinase 1	2.70529	6.98288e-20	3.0163e-18
GRMZM2G006197	Uncharacterized protein	2.70314	0.000165832	0.000814685
GRMZM2G140201	Uncharacterized protein	2.70075	2.46693e-18	9.29151e-17
GRMZM2G082191	NA	2.69964	2.55269e-15	7.12666e-14
GRMZM5G866099	NA	2.69717	2.61895e-07	2.44821e-06
GRMZM2G387087	Uncharacterized protein	2.69488	8.99479e-06	6.0523e-05
GRMZM2G493549	NA	2.69459	0.0122205	0.0342683
GRMZM2G126541	Uncharacterized protein	2.69408	4.64475e-07	4.12597e-06
GRMZM2G030772	Uncharacterized protein	2.69307	5.99621e-18	2.17664e-16
GRMZM2G028637	Uncharacterized protein	2.69275	2.06716e-19	8.56437e-18
GRMZM2G112205	NA	2.6909	0.000678929	0.0028121
GRMZM2G127386	NA	2.68991	1.89442e-19	7.90138e-18
GRMZM2G005954	NA	2.68747	6.11779e-12	1.172e-10
GRMZM2G445958	NA	2.68717	8.33678e-07	7.05278e-06
AC197758.3_FG004	Uncharacterized protein	2.68557	0.00497092	0.0158617
GRMZM2G450327	NA	2.68523	2.03033e-07	1.93582e-06
GRMZM2G149935	Uncharacterized protein	2.68521	5.00672e-07	4.40969e-06
GRMZM2G372074	NA	2.68511	4.36406e-09	5.5462e-08
GRMZM2G072911	nucleotide-rhamnose synthase/epimerase-reductase	2.68408	9.12561e-20	3.90041e-18
GRMZM2G125424	NA	2.67893	7.03004e-28	6.17075e-26
GRMZM5G860632	NA	2.67807	0.0179793	0.0475626
GRMZM2G010321	Uncharacterized protein	2.67803	7.72532e-18	2.75285e-16
GRMZM2G144343	NA	2.67702	0.0136936	0.037745
GRMZM2G093951	NA	2.67691	3.85278e-07	3.49438e-06
GRMZM2G097404	Uncharacterized protein	2.67503	1.37541e-14	3.56399e-13
GRMZM5G851862	Uncharacterized protein	2.67493	2.03416e-13	4.63737e-12
GRMZM2G166348	Uncharacterized protein	2.6747	2.51396e-07	2.3643e-06
AC204359.3_FG005	Uncharacterized protein	2.67455	1.32382e-18	5.10362e-17
GRMZM2G059939	Putative AP2/EREBP transcription factor superfamily protein	2.67362	1.08969e-09	1.51093e-08
GRMZM2G374088	Putative MAP kinase family protein isoform 1	2.67309	8.46304e-18	3.00539e-16
GRMZM2G420733	NA	2.67183	1.01908e-17	3.6025e-16
AC225718.2_FG009	NA	2.67101	3.56516e-05	0.000208194
GRMZM2G161293	BGGP Beta-1-3-galactosyl-O-glycosyl-glycoprotein isoform 1	2.67068	2.60943e-15	7.27854e-14
GRMZM2G323415	NA	2.67007	7.86363e-05	0.000422745
GRMZM2G149841	NA	2.66703	6.1153e-13	1.33441e-11
GRMZM2G359331	NA	2.66618	2.53199e-20	1.13859e-18
GRMZM2G052288	NA	2.66466	1.00992e-19	4.30468e-18
GRMZM2G429807	Uncharacterized protein	2.66226	7.25748e-13	1.56388e-11
AC204619.3_FG003	NA	2.66082	0.0138764	0.0381812
GRMZM2G119970	AZA-guanine resistant1	2.66016	3.15131e-17	1.06089e-15
GRMZM2G003558	NA	2.65982	1.07208e-11	1.98408e-10
GRMZM2G026459	Uncharacterized protein	2.65926	1.50898e-12	3.11552e-11
GRMZM2G084463	Guanylate kinase	2.65835	1.03956e-18	4.04282e-17
GRMZM2G458607	NA	2.65711	0.00585962	0.0182826
GRMZM2G404132	NA	2.65706	1.04352e-21	5.34192e-20
GRMZM2G405094	Putative MYB DNA-binding domain superfamily protein	2.65473	8.85676e-16	2.56244e-14
GRMZM2G029048	Putative uncharacterized protein	2.65457	1.21819e-18	4.71392e-17
GRMZM2G066269	NA	2.6545	0.00420083	0.0137301
GRMZM2G131262	NA	2.65386	3.70551e-07	3.36867e-06
GRMZM5G805540	Harpin-induced protein	2.65275	4.16657e-21	2.00415e-19
GRMZM2G112074	Uncharacterized protein	2.65136	3.16019e-07	2.90694e-06
GRMZM2G174719	NA	2.64981	5.5776e-10	8.1063e-09
GRMZM5G826658	NA	2.64978	1.87901e-17	6.45829e-16
GRMZM2G144668	1-aminocyclopropane-1-carboxylate oxidase	2.6491	4.37315e-14	1.06745e-12
GRMZM2G438243	NA	2.64767	1.47222e-17	5.13428e-16
GRMZM2G457309	NA	2.64739	0.00740531	0.0223533
GRMZM2G313011	NA	2.6468	2.3999e-07	2.26594e-06
GRMZM2G175236	Exonuclease	2.64616	0.00016095	0.000793087
GRMZM2G074818	Uncharacterized protein	2.64386	0.0163869	0.0440133
GRMZM2G023863	NA	2.63941	0.0101555	0.0293218
GRMZM2G008657	CONTAINS InterPro DOMAIN/s: Chromosome transmission fidelity protein 8 (InterPro:IPR018607)	2.63904	0.00122702	0.00471403
GRMZM2G011806	Putative leucine-rich repeat receptor-like protein kinase family protein	2.63743	3.19472e-10	4.82828e-09
GRMZM2G489119	NA	2.63559	2.33475e-07	2.20711e-06
GRMZM2G023683	NA	2.63333	0.000449028	0.00196129
GRMZM2G163861	Putative MAP kinase family protein	2.63151	9.18573e-17	2.92322e-15
GRMZM2G097434	Uncharacterized protein	2.63107	3.54359e-15	9.75288e-14
AC208201.3_FG003	NA	2.6292	2.99794e-18	1.121e-16
GRMZM2G056151	NA	2.62727	0.00320212	0.0108576
GRMZM2G420407	Uncharacterized protein	2.62727	0.00185552	0.0067577
GRMZM2G164547	NA	2.62549	1.14358e-07	1.14149e-06
GRMZM2G093217	P-loop containing nucleoside triphosphate hydrolases superfamily protein	2.62449	1.46376e-06	1.17376e-05
GRMZM2G084779	Potasium ion uptake permease 1	2.62449	9.50329e-09	1.14102e-07
GRMZM2G068465	Putative cytochrome P450 superfamily protein	2.62236	3.44633e-20	1.52982e-18
GRMZM2G071163	NA	2.6207	2.33076e-13	5.27486e-12
GRMZM2G481452	Uncharacterized protein	2.61727	4.24468e-19	1.71738e-17
GRMZM2G044775	Uncharacterized protein	2.61627	4.26985e-17	1.41598e-15
GRMZM6G437417	NA	2.61422	2.70411e-08	3.00841e-07
GRMZM2G015709	Uncharacterized protein	2.61339	5.16091e-16	1.53166e-14
GRMZM2G422750	Chalcone synthase C2	2.61272	2.02703e-15	5.70007e-14
GRMZM2G174537	Uncharacterized protein	2.61212	3.53123e-08	3.84868e-07
GRMZM2G022242	Uncharacterized protein	2.61014	3.13706e-17	1.05724e-15
GRMZM2G450217	NA	2.6095	0.000225458	0.00106794
GRMZM2G145133	Uncharacterized protein	2.60926	2.29616e-14	5.79129e-13
GRMZM2G136106	Pectinesterase	2.60819	2.99722e-20	1.33811e-18
GRMZM2G476848	NA	2.60746	7.27755e-13	1.56603e-11
GRMZM2G055458	Uncharacterized protein	2.60637	1.46156e-11	2.66676e-10
GRMZM2G110201	Uncharacterized protein	2.60627	1.33814e-17	4.68773e-16
GRMZM2G056505	NA	2.60606	6.41902e-20	2.78963e-18
GRMZM2G087824	NA	2.60433	0.0139597	0.0383765
GRMZM2G092595	NA	2.60374	5.37464e-20	2.34889e-18
GRMZM2G370193	NA	2.59899	2.61245e-12	5.20698e-11
AC149829.2_FG002	NA	2.59794	0.000851414	0.00342827
GRMZM2G328785	Putative receptor protein kinase ZmPK1	2.59399	1.1976e-20	5.53767e-19
GRMZM2G171818	NA	2.59028	1.89768e-14	4.86522e-13
GRMZM5G838140	NA	2.58986	0.00119409	0.00460295
GRMZM2G018082	Oxidoreductase	2.58958	6.31039e-11	1.05762e-09
GRMZM2G172491	3-hydroxyindolin-2-one monooxygenase	2.5876	8.39251e-17	2.69123e-15
GRMZM5G862355	NA	2.58752	3.36896e-06	2.49663e-05
GRMZM2G367668	L-ascorbate oxidase	2.58496	0.00236465	0.00833488
GRMZM2G026346	Uncharacterized protein	2.58496	0.00237834	0.00837894
AC215690.3_FG002	Acyl-acyl-carrier-protein] desaturase	2.58196	1.11122e-14	2.90646e-13
GRMZM2G419777	NA	2.58193	2.83439e-12	5.63127e-11
GRMZM2G135763	NA	2.58174	3.87864e-18	1.43298e-16
GRMZM2G044092	Uncharacterized protein	2.58158	3.20333e-18	1.19349e-16
GRMZM2G356817	NA	2.58157	2.4621e-16	7.50784e-15
GRMZM2G126199	Retinol dehydrogenase 12	2.58042	1.65294e-07	1.59807e-06
GRMZM5G898668	Uncharacterized protein	2.58019	3.55704e-15	9.77257e-14
GRMZM2G164405	Acc synthase	2.57902	1.89315e-06	1.4784e-05
GRMZM2G319781	NA	2.57611	1.85535e-06	1.45291e-05
GRMZM2G065585	Glucan endo-1,3-beta-glucosidase, acidic isoform	2.57586	2.52053e-10	3.87534e-09
GRMZM2G425798	Putative AP2/EREBP transcription factor superfamily protein	2.57365	0.000240338	0.00112998
GRMZM2G005522	Uncharacterized protein	2.57181	1.4907e-22	8.16938e-21
GRMZM2G034855	BRASSINOSTEROID INSENSITIVE 1-associated receptor kinase 1	2.57149	7.95868e-18	2.83276e-16
GRMZM2G135132	Uncharacterized protein	2.56719	4.64486e-22	2.46296e-20
[truncated: 3,122 more rows]

## Sheet: 0 h vs 12 h
Data S2 All up-regulated differentially expressed genes in maize leaves induced by O. furnacalis for 2, 4, 12 and 24 h with a cutoff of 2 times change in relative to control
Gene ID	Description	log2 (FC)	P-value	FDR
GRMZM2G119150	AGD2-like defense response protein 1	16.288	4.20202e-144	1.62744e-141
AC195347.4_FG004	Putative uncharacterized protein	15.0523	8.95143e-134	2.74605e-131
GRMZM2G008819	Uncharacterized protein	14.8175	2.95434e-76	2.11892e-74
GRMZM2G074672	Protein CCC1	14.751	5.04873e-118	1.10943e-115
GRMZM2G017882	PLATZ transcription factor family protein	13.6158	3.30356e-51	1.06956e-49
XLOC_036834	NA	13.4186	2.79267e-25	3.64175e-24
XLOC_023557	ARM repeat superfamily protein	13.125	3.04668e-56	1.18294e-54
GRMZM2G099740	Uncharacterized protein	13.0172	5.72932e-61	2.58395e-59
GRMZM2G446201	NA	12.9748	2.07973e-40	4.7451e-39
AC155352.2_FG010	NA	12.8656	2.14091e-22	2.44504e-21
GRMZM2G426469	NA	12.8357	3.71076e-22	4.19003e-21
GRMZM2G082940	Blue copper protein	12.8064	7.43976e-33	1.3016e-31
XLOC_001326	NA	12.7349	3.05597e-33	5.42366e-32
GRMZM2G415077	Putative uncharacterized protein	12.7306	4.07639e-10	2.27984e-09
GRMZM5G805874	Putative MATE efflux family protein	12.6699	4.58422e-24	5.67016e-23
GRMZM2G397616	Uncharacterized protein	12.5443	2.03156e-21	2.22345e-20
GRMZM5G855396	NA	12.5126	2.66398e-19	2.62451e-18
GRMZM2G094639	NA	12.4632	2.57719e-30	4.09496e-29
GRMZM2G124799	Uncharacterized protein	12.4531	0	0
GRMZM2G700200	NA	12.4383	6.28891e-32	1.06188e-30
GRMZM2G066326	Xylem cysteine proteinase 2	12.3406	1.52859e-12	1.03028e-11
XLOC_025723	pescadillo-related, partial	12.3021	1.70326e-20	1.78169e-19
GRMZM2G035755	Uncharacterized protein	12.2527	1.55976e-34	2.8664e-33
XLOC_002141	NA	12.2368	4.354e-10	2.42677e-09
GRMZM2G311500	NA	12.2248	8.67747e-14	6.33513e-13
GRMZM2G110616	NA	12.1653	3.70689e-45	9.74995e-44
AC206201.3_FG004	NA	12.1622	2.04033e-05	7.02263e-05
GRMZM2G126371	NA	12.0934	1.7421e-23	2.10438e-22
XLOC_012958	NA	12.0912	6.32242e-11	3.78612e-10
AC148152.3_FG005	1-aminocyclopropane-1-carboxylate oxidase	12.0887	1.24256e-239	2.74997e-236
GRMZM2G005384	NA	11.9813	3.36431e-28	4.93793e-27
GRMZM2G113583	NA	11.9305	1.25013e-11	7.87917e-11
GRMZM2G302592	NA	11.893	2.68778e-14	2.0174e-13
GRMZM2G138937	NA	11.8765	3.32425e-24	4.13815e-23
GRMZM2G164781	Uncharacterized protein	11.8657	9.26434e-255	2.60951e-251
GRMZM2G418833	NA	11.8481	1.14679e-13	8.29995e-13
GRMZM2G041839	NA	11.8429	2.16076e-17	1.93662e-16
GRMZM2G085964	Putative AP2/EREBP transcription factor superfamily protein	11.8403	2.06163e-22	2.35798e-21
GRMZM2G159904	T-cell activation protein phosphatase 2C-like protein	11.8191	2.53508e-21	2.76185e-20
GRMZM2G113191	Carbonic anhydrase	11.8041	0	0
GRMZM2G031261	Phytosulfokines 5	11.7593	8.34991e-15	6.44368e-14
GRMZM2G125196	Uncharacterized protein	11.7538	1.9872e-24	2.49277e-23
GRMZM2G042543	NA	11.7013	2.498e-18	2.33901e-17
GRMZM2G127695	NA	11.6089	1.7525e-22	2.01706e-21
GRMZM2G012062	Putative subtilase family protein	11.5051	1.52915e-07	6.6901e-07
GRMZM2G119864	NA	11.4581	1.42372e-22	1.64538e-21
GRMZM2G102863	Uncharacterized protein	11.4391	3.44407e-19	3.37267e-18
GRMZM2G174562	Uncharacterized protein	11.4276	2.42257e-303	1.50122e-299
AC210013.4_FG002	NA	11.4076	4.42512e-13	3.09848e-12
GRMZM2G304121	Eukaryotic translation initiation factor 6	11.3952	8.97031e-12	5.71768e-11
GRMZM2G048073	Uncharacterized protein	11.3844	1.5845e-17	1.43132e-16
GRMZM2G374405	NA	11.303	2.24417e-08	1.07338e-07
XLOC_028201	IQ domain-containing protein IQM5	11.2467	1.39214e-09	7.44205e-09
GRMZM2G014844	Uncharacterized protein	11.2443	4.36451e-106	7.0801e-104
GRMZM2G111731	MYB transcription factor	11.2428	1.59696e-18	1.50946e-17
GRMZM5G815098	Bowman-Birk type trypsin inhibitor	11.2234	1.70100320527195e-313	0
AC199043.2_FG002	NA	11.184	0.000473963	0.00132264
GRMZM2G435001	Putative HLH DNA-binding domain superfamily protein	11.1799	3.00988e-10	1.70428e-09
GRMZM2G101945	Uncharacterized protein	11.1695	1.47498e-11	9.24927e-11
GRMZM2G178351	Cytochrome P450 CYP79A33	11.1672	2.99193e-245	7.13093e-242
XLOC_008566	PREDICTED: triacylglycerol lipase 2-like	11.1578	1.5784e-157	8.28903e-155
GRMZM2G167986	Cytochrome P450 CYP78A1	11.1469	2.48725e-188	2.40828e-185
GRMZM2G100349	60S ribosomal protein L18A	11.1442	2.35401e-10	1.34544e-09
GRMZM2G460950	Uncharacterized protein	11.1271	2.39755e-12	1.59275e-11
GRMZM2G069016	Purine permease	11.1163	6.45847e-15	5.02913e-14
AC196110.4_FG004	NA	11.1077	1.48425e-05	5.20226e-05
GRMZM2G160840	R2R3MYB-domain protein	11.0566	2.24896e-12	1.49724e-11
GRMZM2G310158	NA	11.0407	5.85249e-08	2.67888e-07
GRMZM2G481604	NA	11.0385	9.93678e-19	9.52014e-18
GRMZM6G157558	NA	11.0084	1.96457e-05	6.77612e-05
AC206941.2_FG002	Oleosin Zm-II	11.0038	8.79042e-07	3.54685e-06
GRMZM2G440562	NA	11.0014	5.41091e-17	4.75743e-16
GRMZM2G048022	NA	10.9778	8.373e-16	6.85414e-15
GRMZM2G359581	Uncharacterized protein	10.961	1.1125e-205	1.32576e-202
GRMZM2G041369	NA	10.9437	2.70596e-238	5.58943e-235
XLOC_041834	Zinc ion binding protein	10.9342	0.00942643	0.0207464
GRMZM2G370988	Uncharacterized protein	10.9169	1.06229e-10	6.23843e-10
GRMZM2G158378	Silicon transporter	10.8403	9.33921e-13	6.39907e-12
GRMZM2G471039	NA	10.7868	3.45902e-13	2.43966e-12
GRMZM2G009080	NA	10.7841	1.87835e-13	1.34408e-12
AC205250.3_FG004	Uncharacterized protein	10.7759	1.1701e-07	5.19318e-07
XLOC_037280	NA	10.7621	0.000582553	0.00159945
GRMZM2G035890	NA	10.7568	1.20218e-255	3.72485e-252
GRMZM2G078798	Gibberellin 2-oxidase	10.7426	2.53822e-12	1.68367e-11
GRMZM2G130333	Uncharacterized protein	10.7313	2.00733e-07	8.68163e-07
AC186231.4_FG002	NA	10.7171	4.3422e-10	2.42063e-09
GRMZM2G420812	SAUR31-auxin-responsive SAUR family member	10.697	4.16159e-08	1.93288e-07
GRMZM2G382379	NA	10.6853	6.53139e-12	4.20375e-11
GRMZM2G114552	Uncharacterized protein	10.6825	3.96223e-117	8.35141e-115
GRMZM2G041866	O-methyltransferase ZRP4	10.6378	4.56456e-13	3.19179e-12
GRMZM2G391312	Uncharacterized protein	10.6257	4.87586e-19	4.73288e-18
GRMZM2G064818	NA	10.6227	3.84656e-07	1.61427e-06
GRMZM2G461777	NA	10.6104	2.68112e-09	1.39593e-08
GRMZM2G318882	NA	10.6073	1.52568e-05	5.33903e-05
XLOC_010031	hypothetical protein	10.5981	8.06648e-05	0.000254047
GRMZM2G038153	Terpene synthase 8	10.575	9.3926e-171	6.46712e-168
GRMZM2G134279	Putative MYB DNA-binding domain superfamily protein	10.573	6.13826e-15	4.78701e-14
XLOC_012676	Amino-acid permease BAT1	10.5539	5.72211e-05	0.000183934
GRMZM2G322819	NA	10.5475	2.4242e-20	2.51714e-19
GRMZM5G872578	NA	10.5475	8.58651e-08	3.8703e-07
GRMZM2G143046	Uncharacterized protein	10.5475	4.437e-13	3.1061e-12
GRMZM2G113860	Uncharacterized protein	10.5443	2.32706e-07	1.00044e-06
GRMZM2G063693	ABA-induced protein	10.5379	1.8391e-10	1.05995e-09
GRMZM2G161097	Rhicadhesin receptor	10.5379	9.72314e-06	3.48804e-05
AC217887.3_FG003	Putative RING zinc finger domain superfamily protein	10.5314	7.16212e-05	0.000227182
XLOC_022818	OSJNBa0041A02.21-like protein	10.5281	0.00684586	0.0155213
GRMZM2G056418	NA	10.4683	4.18603e-11	2.54363e-10
GRMZM2G312061	Uncharacterized protein	10.4635	2.22688e-134	7.18727e-132
GRMZM2G067424	Flavonol-3-O-glycoside-7-O-glucosyltransferase 1	10.4443	8.97002e-16	7.32158e-15
AC233899.1_FG004	Putative homeobox DNA-binding and leucine zipper domain family protein	10.4164	4.90317e-10	2.71771e-09
GRMZM2G703077	Deoxyhypusine synthase	10.4109	4.62464e-120	1.08553e-117
GRMZM2G156632	Bowman-Birk type wound-induced proteinase inhibitor WIP1	10.3539	5.30519e-292	2.0547e-288
GRMZM2G105185	NA	10.3495	2.25686e-295	9.98949e-292
GRMZM2G317406	Pollen-specific protein C13	10.3106	2.13199e-06	8.27892e-06
AC208221.3_FG002	NA	10.2683	8.00811e-07	3.2426e-06
GRMZM2G167812	NA	10.2487	1.4327e-08	6.9731e-08
GRMZM2G313316	NA	10.2328	0.00322711	0.00781284
GRMZM2G179092	(E)-beta-farnesene synthase	10.2155	2.65731e-248	6.86116e-245
GRMZM5G833760	Uncharacterized protein	10.1882	4.6807e-07	1.94615e-06
GRMZM2G446454	NA	10.184	7.26807e-07	2.95841e-06
GRMZM2G139840	NA	10.1799	5.71212e-05	0.000183632
AC187843.3_FG006	NA	10.1674	0.000168514	0.000505175
GRMZM2G117963	NA	10.1674	7.76441e-07	3.14885e-06
GRMZM2G069254	Uncharacterized protein	10.1674	3.12375e-06	1.18843e-05
GRMZM2G021480	NA	10.1632	5.39197e-07	2.22545e-06
GRMZM2G080594	Putative IQ calmodulin-binding and BAG domain containing family protein	10.1632	2.05726e-09	1.08092e-08
AC233871.1_FG004	Putative homeodomain-like transcription factor superfamily protein	10.1336	0.000463169	0.00129427
GRMZM2G061495	NA	10.0857	7.26141e-05	0.000230119
GRMZM2G096269	Glutathione S-transferase	10.0813	9.41634e-11	5.55619e-10
GRMZM5G859099	Putative auxin efflux carrier PIN9	10.0813	1.43535e-12	9.69327e-12
GRMZM2G447218	NA	10.0634	7.38393e-07	3.0032e-06
GRMZM2G122654	Uncharacterized protein	10.0615	4.0584e-147	1.63306e-144
GRMZM2G011523	Bowman-Birk type wound-induced proteinase inhibitor WIP1	10.0586	8.91345e-65	4.51265e-63
GRMZM2G068220	NA	10.0453	2.15936e-13	1.54112e-12
XLOC_035614	NA	10.0084	0.000684529	0.00185495
AC185656.3_FG002	NA	9.98963	0.00305054	0.00742191
GRMZM2G021277	Uncharacterized protein	9.98489	1.17741e-11	7.44355e-11
GRMZM2G077040	NA	9.98014	3.18025e-05	0.000106193
XLOC_004143	NA	9.97537	0.0110199	0.0238931
GRMZM2G058024	Uncharacterized protein	9.97537	2.46772e-08	1.17522e-07
GRMZM5G889225	NA	9.95128	0.000106638	0.000329781
GRMZM2G393507	Putative thaumatin domain family protein	9.95128	6.35518e-08	2.897e-07
GRMZM2G463986	NA	9.92679	5.60705e-06	2.07487e-05
GRMZM2G142718	Uncharacterized protein	9.89684	3.72109e-09	1.91265e-08
GRMZM2G370044	NA	9.89178	1.32206e-05	4.6628e-05
XLOC_041783	Os08g0167400	9.89178	0.00118118	0.00308295
XLOC_032856	PREDICTED: WUSCHEL-related homeobox 11-like isoform X1	9.88671	6.61419e-07	2.70576e-06
GRMZM2G116902	Uncharacterized protein	9.87958	1.8679e-98	2.46277e-96
GRMZM2G140101	NA	9.81034	4.45416e-36	8.63087e-35
AC194362.3_FG003	NA	9.79766	0.000129819	0.000396638
GRMZM2G047713	rRNA N-glycosidase	9.76388	3.82903e-187	3.59511e-184
GRMZM2G173809	rRNA N-glycosidase	9.76388	4.07317e-187	3.71185e-184
GRMZM2G163251	Uncharacterized protein	9.75377	4.3772e-09	2.23248e-08
XLOC_030983	NA	9.73132	0.0160365	0.0334438
GRMZM2G015127	Actin-depolymerizing factor	9.72565	8.14313e-06	2.94717e-05
GRMZM2G057352	Early nodulin-like protein 1	9.72565	1.31108e-05	4.62564e-05
AC204763.2_FG001	Uncharacterized protein	9.70851	1.35616e-05	4.77438e-05
GRMZM2G127418	O-methyltransferase ZRP4	9.68434	8.8009e-141	3.20808e-138
GRMZM2G171996	NA	9.6736	0.000372385	0.00105795
GRMZM2G161905	Glutathione S-transferase GST 25	9.66389	2.77638e-225	4.52754e-222
GRMZM2G039009	Uncharacterized protein	9.64985	1.06993e-06	4.28305e-06
GRMZM2G480106	Putative RING zinc finger domain superfamily protein	9.64678	8.05292e-92	8.87942e-90
GRMZM2G042865	Cytokinin-O-glucosyltransferase 1	9.63783	2.2893e-10	1.3104e-09
GRMZM2G374213	NA	9.63178	1.24638e-08	6.10364e-08
GRMZM2G095327	NA	9.61961	2.95905e-08	1.39868e-07
GRMZM2G302664	NA	9.60115	4.22936e-06	1.58782e-05
GRMZM2G028955	Histone H2A	9.60115	0.012773	0.0272392
GRMZM2G044472	NA	9.58966	5.34195e-49	1.60383e-47
GRMZM2G086590	Uncharacterized protein	9.58871	1.55827e-10	9.0313e-10
GRMZM2G148969	Putative cytochrome P450 superfamily protein	9.58246	4.00195e-09	2.05021e-08
GRMZM2G470882	NA	9.58063	4.29846e-98	5.61956e-96
XLOC_017563	NA	9.57617	0.00024117	0.000705998
GRMZM2G141461	Uncharacterized protein	9.53138	2.12301e-06	8.24613e-06
GRMZM2G017555	Pectinesterase	9.49852	4.61448e-11	2.79795e-10
GRMZM2G136977	NA	9.45121	0.00115946	0.00303008
GRMZM2G108016	ZCN13	9.44432	0.000298047	0.000859441
GRMZM2G480434	NA	9.38802	0.00273938	0.00671762
GRMZM2G142342	RmlC-like cupins superfamily protein	9.38802	0.00339899	0.00818384
GRMZM2G170602	NA	9.38662	4.76618e-234	9.22971e-231
GRMZM2G009097	NA	9.37359	0.00030256	0.000871237
XLOC_000583	NA	9.37359	2.98852e-08	1.41196e-07
XLOC_038030	NA	9.36632	0.0170166	0.0353001
XLOC_002142	NA	9.35902	2.88629e-05	9.69733e-05
GRMZM2G017382	Myristoyl-acyl carrier protein thioesterase	9.35902	4.01021e-06	1.5103e-05
GRMZM2G016836	Dihydroflavonol-4-reductase	9.3522	6.69049e-43	1.66505e-41
AC225718.2_FG004	NA	9.3443	0.00556088	0.0128533
GRMZM2G042677	NA	9.33946	6.54354e-123	1.64833e-120
GRMZM2G380789	NA	9.33688	5.26434e-06	1.95388e-05
GRMZM2G320786	NA	9.32942	5.61902e-06	2.0788e-05
GRMZM2G013671	Beta-expansin 5	9.32193	0.000104868	0.000324759
GRMZM2G000326	Subtilisin-chymotrypsin inhibitor CI-1B	9.32193	0.00440977	0.010384
GRMZM2G421579	NA	9.30682	3.38901e-08	1.59147e-07
GRMZM2G080843	Uncharacterized protein	9.30682	9.97278e-08	4.46269e-07
GRMZM2G121546	Uncharacterized protein	9.30682	0.000124135	0.000380173
GRMZM2G427014	40S ribosomal protein S16	9.29921	0.0121771	0.0261105
XLOC_029082	PREDICTED: uncharacterized protein LOC103630347	9.27612	4.28796e-05	0.000140308
GRMZM2G093175	Asparagine synthetase	9.26421	1.19113e-66	6.40726e-65
XLOC_014544	PREDICTED: receptor-like serine/threonine-protein kinase SD1-8	9.25385	6.4944e-49	1.94606e-47
GRMZM2G360191	NA	9.25267	0.000241092	0.000705915
GRMZM5G812170	NA	9.24476	0.00199372	0.00501286
GRMZM5G844628	30S ribosomal protein S7, chloroplastic	9.24476	0.00264715	0.0065105
GRMZM2G085509	NA	9.23856	8.75475e-71	5.24675e-69
GRMZM2G471065	NA	9.22882	0.00560673	0.0129477
GRMZM5G883760	NA	9.22078	0.0141389	0.0298602
GRMZM2G025175	NA	9.17197	5.48861e-78	4.19899e-76
GRMZM2G039993	Uncharacterized protein	9.16225	2.8219e-21	3.06463e-20
GRMZM2G102760	Lipoxygenase	9.1493	3.2767e-30	5.19311e-29
GRMZM2G403680	NA	9.13785	0.0231937	0.0466841
GRMZM2G375448	Nuclear transcription factor Y subunit C-9	9.11201	0.000131575	0.000401451
GRMZM2G375517	22.0 kDa class IV heat shock protein	9.10329	0.000455036	0.00127315
GRMZM2G097286	Thiol protease SEN102	9.08569	4.62832e-05	0.00015084
GRMZM2G070371	NA	9.03159	4.03695e-07	1.68982e-06
GRMZM2G067485	Bowman-Birk type trypsin inhibitor	9.02237	0.000936748	0.00248346
GRMZM2G054410	NA	9.01309	0.000116894	0.000359345
GRMZM5G831224	NA	9.01309	0.000222587	0.000654889
GRMZM2G029690	NA	8.99435	0.00118181	0.00308434
GRMZM2G477073	NA	8.98489	0.00609144	0.0139619
GRMZM2G119881	Uncharacterized protein	8.98489	0.00338357	0.00815214
GRMZM2G154523	Patatin T5	8.98175	4.98227e-34	9.03809e-33
GRMZM5G884722	NA	8.96578	0.0205747	0.0419532
GRMZM2G354338	NA	8.95613	0.014142	0.0298648
GRMZM2G323418	Pectate lyase homolog	8.95613	2.34133e-06	9.0578e-06
GRMZM2G001938	NA	8.93664	2.1527e-06	8.35727e-06
GRMZM2G425127	NA	8.93664	5.07623e-05	0.000164452
GRMZM2G032977	Nuclease PA3	8.93664	0.000115511	0.000355587
GRMZM2G059693	Uncharacterized protein	8.9333	5.91174e-231	1.07747e-227
GRMZM2G349655	Calcium-binding protein CAST	8.92679	1.91433e-05	6.61686e-05
GRMZM2G367886	Uncharacterized protein	8.92679	0.00339911	0.00818384
GRMZM2G040689	Bifunctional inhibitor/lipid-transfer protein/seed storage 2S albumin superfamily protein	8.92588	1.4828e-80	1.20585e-78
GRMZM2G421463	Uncharacterized protein	8.90689	5.2498e-09	2.65437e-08
GRMZM2G158831	NA	8.89684	3.99282e-07	1.67316e-06
GRMZM2G129681	Uncharacterized protein	8.89684	0.00621503	0.0142157
GRMZM2G030583	Monoterpene synthase	8.89178	6.97898e-83	6.09118e-81
XLOC_018782	p-(S)-hydroxymandelonitrile lyase, partial	8.88671	0.00970525	0.0213086
GRMZM2G092442	Putative uncharacterized protein	8.88671	0.00150585	0.0038649
GRMZM2G070304	NA	8.88446	6.73657e-88	6.68993e-86
GRMZM2G398089	NA	8.87652	0.000822891	0.00220081
GRMZM2G091656	Uncharacterized protein	8.86625	4.08587e-05	0.000134107
GRMZM2G026804	Uncharacterized protein	8.85591	5.25557e-06	1.9511e-05
GRMZM2G110567	NA	8.83266	8.72979e-141	3.20808e-138
GRMZM2G006762	Putative apyrase family protein	8.82443	4.9995e-05	0.000162102
GRMZM2G021095	LOB domain protein 11	8.81378	0.000747213	0.00201249
GRMZM2G028110	Lactoylglutathione lyase	8.81181	1.56629e-201	1.73322e-198
GRMZM2G098128	Uncharacterized protein	8.80305	2.2679e-05	7.74396e-05
GRMZM2G478414	Uncharacterized protein	8.79225	0.000108552	0.000335297
GRMZM2G433119	NA	8.78136	3.26298e-08	1.53461e-07
GRMZM2G093173	Uncharacterized protein	8.78136	0.00287884	0.00703398
GRMZM5G843781	NA	8.75933	0.000298621	0.000860774
GRMZM2G381782	Uncharacterized protein	8.75933	0.000108333	0.000334721
GRMZM2G176998	NA	8.74876	3.15546e-42	7.71656e-41
GRMZM2G007615	NA	8.74819	0.00183184	0.00463403
GRMZM5G858784	NA	8.74819	0.00018754	0.000558242
GRMZM2G050201	NA	8.73697	0.00513328	0.0119514
GRMZM2G139624	NA	8.73697	0.00109188	0.00286265
GRMZM5G883075	Uncharacterized protein	8.73697	0.0211889	0.0430672
GRMZM2G132284	NA	8.72565	0.00823799	0.0183591
GRMZM2G468521	NA	8.71425	8.16091e-06	2.95291e-05
GRMZM2G007481	Uncharacterized protein	8.70506	2.70206e-27	3.82635e-26
GRMZM2G118610	Putative cinnamyl-alcohol dehydrogenase family protein	8.69072	8.72332e-103	1.29944e-100
GRMZM2G116966	Benzoate carboxyl methyltransferase	8.68018	1.03684e-25	1.37936e-24
GRMZM2G338160	NA	8.67764	3.32431e-72	2.08503e-70
GRMZM2G043336	NA	8.67066	6.90183e-40	1.55525e-38
GRMZM2G433908	NA	8.6677	0.0154815	0.0324172
GRMZM2G141026	Uncharacterized protein	8.65799	9.20199e-64	4.52562e-62
GRMZM2G141350	NA	8.65583	0.000288052	0.000832246
GRMZM2G114820	Putative AP2/EREBP transcription factor superfamily protein	8.65583	2.24899e-05	7.68699e-05
GRMZM2G077069	Uncharacterized protein	8.64386	6.56606e-05	0.000209282
XLOC_007571	uncharacterized protein LOC100382526	8.64386	0.00476609	0.0111687
GRMZM2G076499	NA	8.63178	0.00497514	0.0116186
GRMZM2G108003	NA	8.63178	0.000823797	0.00220229
GRMZM5G832114	alpha/beta-Hydrolases superfamily protein	8.62611	2.33624e-19	2.30529e-18
GRMZM2G042765	NA	8.61961	0.0238143	0.0478044
GRMZM2G051474	Uncharacterized protein	8.61961	7.01617e-05	0.000222849
GRMZM5G851266	Putative polyphenol oxidase family protein	8.61504	8.40308e-212	1.04144e-208
GRMZM2G068682	L-ascorbate oxidase	8.60177	2.32282e-36	4.57244e-35
GRMZM2G007948	NA	8.59495	0.0216793	0.0439849
GRMZM2G004375	NA	8.58246	0.010577	0.0230365
GRMZM2G032443	NA	8.58246	6.93937e-05	0.000220477
GRMZM2G170016	NA	8.57325	8.73377e-163	4.83227e-160
GRMZM2G071325	NA	8.55714	4.53508e-05	0.000147917
GRMZM2G052825	Putative cytochrome P450 superfamily protein	8.55714	9.15148e-05	0.00028575
GRMZM2G167497	Brittle stalk-2-like protein 7	8.55656	5.56945e-139	1.93892e-136
GRMZM2G355062	NA	8.54432	0.0205758	0.0419532
GRMZM5G841684	NA	8.53138	0.0202832	0.0414002
GRMZM2G062318	Uncharacterized protein	8.53138	1.18563e-07	5.25469e-07
GRMZM2G025642	Secondary wall NAC transcription factor 5	8.51833	0.000161511	0.000485519
GRMZM6G475484	NA	8.51777	4.31686e-132	1.27384e-129
GRMZM2G084397	NA	8.47843	3.73401e-05	0.000123355
GRMZM2G059785	Uncharacterized protein	8.47843	0.000612376	0.00167466
GRMZM2G111344	Uncharacterized protein	8.47843	0.000141139	0.000428354
GRMZM2G343519	Uncharacterized protein	8.47843	0.00192539	0.00485248
GRMZM2G141399	Dull endosperm1	8.46903	9.78275e-195	1.01036e-191
GRMZM2G046458	NA	8.46489	0.000454793	0.00127258
GRMZM2G031432	Gibberellin 2-beta-dioxygenase	8.45515	6.47118e-184	5.56953e-181
GRMZM2G163015	1-amino-cyclopropane-1-carboxylate synthase 7	8.45121	4.46198e-05	0.00014571
GRMZM2G058144	NA	8.43741	0.00572406	0.013195
GRMZM2G314064	NA	8.43741	0.000267755	0.00077832
AC195806.3_FG001	NA	8.42347	0.0109032	0.0236738
GRMZM2G088189	R2R3MYB-domain protein	8.42347	0.0028164	0.00689447
AC208110.2_FG011	Uncharacterized protein	8.42347	0.00049013	0.00136432
GRMZM2G099295	Polygalacturonase inhibitor 1	8.41033	2.23936e-174	1.61359e-171
GRMZM2G069389	NA	8.39518	0.00210274	0.00526774
GRMZM2G079376	Uncharacterized protein	8.38082	0.00742781	0.016717
GRMZM2G071484	NA	8.36632	0.00113822	0.0029781
GRMZM2G397755	NA	8.36632	0.00240094	0.00595316
GRMZM2G002260	NA	8.34207	2.35929e-18	2.21381e-17
AC194467.3_FG006	NA	8.33688	0.000222689	0.000655065
GRMZM2G406196	NA	8.33688	1.44028e-39	3.1921e-38
GRMZM2G098892	Uncharacterized protein	8.32193	0.000149728	0.000452249
GRMZM2G306915	Putative subtilase family protein	8.30682	6.41556e-05	0.000204716
GRMZM2G127336	(E)-beta-caryophyllene synthase	8.29111	1.23169e-39	2.74158e-38
GRMZM2G343828	Putative O-Glycosyl hydrolase superfamily protein	8.26053	2.94625e-06	1.12505e-05
GRMZM2G450459	NA	8.22882	0.00372282	0.00889138
GRMZM2G048131	IAA26-auxin-responsive Aux/IAA family member	8.22882	0.0163412	0.0340175
GRMZM2G113177	Uncharacterized protein	8.1964	0.00129962	0.00336544
GRMZM2G150907	Uncharacterized protein	8.18874	1.76511e-74	1.18377e-72
GRMZM2G126566	NA	8.17991	1.04978e-05	3.74986e-05
GRMZM2G043191	inositol polyphosphate 5-phosphatase 11	8.17991	0.000823722	0.00220229
GRMZM2G110195	Uncharacterized protein	8.14636	0.00130017	0.00336629
GRMZM2G315862	NA	8.12928	0.00363519	0.00870289
GRMZM2G120962	NA	8.11201	0.000149689	0.000452176
GRMZM5G806735	NA	8.11201	0.00175936	0.00446307
GRMZM5G836028	Uncharacterized protein	8.11201	0.00411385	0.00974566
GRMZM2G458659	Uncharacterized protein	8.09452	0.00811772	0.0181197
GRMZM5G892675	Uncharacterized protein	8.07947	4.22953e-25	5.474e-24
GRMZM2G006821	NA	8.07682	0.0230695	0.0464901
GRMZM2G139073	Silky1	8.07682	0.00352352	0.00845907
GRMZM2G064503	NA	8.05889	3.80674e-05	0.000125557
GRMZM2G008166	Putative bZIP transcription factor superfamily protein	8.05889	0.0216802	0.0439849
GRMZM2G089698	Anthranilate N-benzoyltransferase protein 1	8.05293	3.5261e-47	9.94111e-46
GRMZM2G336437	Lactoylglutathione lyase	8.03936	6.85501e-44	1.75389e-42
GRMZM2G330757	NA	8.03747	2.82901e-33	5.02892e-32
GRMZM2G075255	Uncharacterized protein	8.02237	3.59768e-05	0.000119169
GRMZM5G869635	NA	8.00375	0.0238206	0.047811
GRMZM2G061230	Uncharacterized protein	7.98489	0.00194039	0.0048879
GRMZM2G093092	Uncharacterized protein	7.97585	1.2331e-40	2.84486e-39
GRMZM2G336718	Uncharacterized protein	7.96578	0.00654006	0.0148845
GRMZM2G156861	Lipoxygenase	7.96296	0	0
GRMZM2G127379	NA	7.95323	1.08263e-42	2.67498e-41
AC233851.1_FG017	NA	7.94642	0.00518283	0.0120568
GRMZM2G031790	NA	7.94642	0.000823225	0.00220152
GRMZM2G400390	NA	7.94642	0.0011598	0.00303021
GRMZM2G148706	Uncharacterized protein	7.92679	0.0112978	0.0244227
GRMZM2G051619	Gibberellin 2-beta-dioxygenase	7.91161	6.94351e-60	3.01736e-58
GRMZM2G120449	Erg28 like protein	7.89676	9.48257e-106	1.51447e-103
GRMZM2G302293	NA	7.88671	0.00210369	0.00526926
GRMZM2G457562	Putative AP2/EREBP transcription factor superfamily protein	7.87549	7.13219e-35	1.32883e-33
GRMZM2G329029	NA	7.87141	5.27077e-20	5.37733e-19
GRMZM2G026956	NA	7.86625	0.0202818	0.0414001
GRMZM2G175593	Chaperone BCS1	7.86625	0.0081894	0.0182613
GRMZM2G565911	NA	7.86284	1.21663e-49	3.73968e-48
GRMZM2G040359	GDSL-like Lipase/Acylhydrolase superfamily protein	7.86143	7.28329e-55	2.72543e-53
GRMZM2G028393	Protease inhibitor	7.86104	2.04417e-83	1.8148e-81
GRMZM2G428555	NA	7.84549	0.00112542	0.00294634
GRMZM2G124921	Patatin T5	7.82543	3.16984e-16	2.65588e-15
AC183950.2_FG004	NA	7.82443	0.00476589	0.0111687
GRMZM2G041308	Peroxidase 72	7.82443	0.0209952	0.0427077
GRMZM2G147698	Uncharacterized protein	7.82443	0.00709467	0.0160255
GRMZM2G016890	Beta-glucosidase, chloroplastic	7.81828	2.28164e-152	1.00992e-149
GRMZM2G067943	NA	7.80305	0.00545166	0.0126225
GRMZM2G156950	NA	7.78136	0.0205731	0.0419532
GRMZM5G849149	Uncharacterized protein	7.78136	0.00513269	0.011951
GRMZM2G166616	1-aminocyclopropane-1-carboxylic acid oxidase	7.77263	3.13475e-14	2.34777e-13
GRMZM2G153359	NA	7.76321	2.98996e-38	6.29781e-37
GRMZM2G037343	Uncharacterized protein	7.75933	0.000124104	0.000380115
GRMZM2G034271	NA	7.75028	1.14702e-74	7.75967e-73
GRMZM2G094892	Putative HLH DNA-binding domain superfamily protein isoform 1	7.7498	3.94041e-78	3.02202e-76
GRMZM2G108207	Uncharacterized protein	7.7463	4.93451e-84	4.43162e-82
GRMZM2G508931	NA	7.73697	0.0216941	0.0440103
GRMZM2G037286	Uncharacterized protein	7.73697	0.0204609	0.0417463
GRMZM2G447795	Xylanase inhibitor protein 1	7.72066	3.54362e-79	2.79378e-77
GRMZM2G079616	10-deacetylbaccatin III 10-O-acetyltransferase	7.7199	3.50107e-31	5.73043e-30
GRMZM2G059165	NA	7.71425	0.00107435	0.00281933
GRMZM2G139324	NA	7.69116	0.0231944	0.0466841
AC182439.4_FG004	NA	7.67545	1.79986e-23	2.1716e-22
GRMZM2G025048	NA	7.6677	0.00211988	0.00530596
GRMZM5G875038	NA	7.6677	0.0229078	0.0461944
GRMZM2G046615	Terpene synthase 2	7.6516	1.20589e-64	6.0852e-63
GRMZM2G130904	Uncharacterized protein	7.59555	4.84397e-218	6.82207e-215
GRMZM2G154687	Triacylglycerol lipase	7.59495	0.0108046	0.0234812
GRMZM2G049608	Wall-associated kinase 3	7.59495	0.000116265	0.000357767
GRMZM2G367701	Uncharacterized protein	7.59418	1.70674e-14	1.29295e-13
GRMZM2G075417	Putative AMP-dependent synthetase and ligase superfamily protein	7.59206	8.62646e-91	9.31297e-89
GRMZM2G033787	Phosphatase	7.54707	9.4526e-139	3.25421e-136
GRMZM2G122687	Nodulin-like protein	7.54303	9.00334e-51	2.88181e-49
GRMZM5G815449	NA	7.53819	7.6717e-32	1.29115e-30
GRMZM2G006716	NA	7.50972	3.5806e-57	1.42598e-55
GRMZM2G136571	Uncharacterized protein	7.49185	0.020569	0.0419476
GRMZM2G425683	Uncharacterized protein	7.49185	0.0245348	0.0490569
GRMZM2G527250	NA	7.46489	0.0022724	0.00565709
GRMZM2G158316	Uncharacterized protein	7.43783	3.02147e-48	8.88208e-47
GRMZM2G162758	Uncharacterized protein	7.43741	0.00695733	0.015752
GRMZM2G159110	NA	7.43671	1.64091e-45	4.37162e-44
GRMZM2G127350	Putative aminotransferase class III superfamily protein	7.42559	6.10813e-150	2.59252e-147
GRMZM2G395267	NA	7.40939	0.0113241	0.0244728
GRMZM2G363437	Uncharacterized protein	7.40939	0.01598	0.0333484
GRMZM2G140996	O-methyltransferase ZRP4	7.38448	5.6668e-201	6.05449e-198
GRMZM2G176943	NA	7.38082	0.00700959	0.0158553
GRMZM2G133555	Uncharacterized protein	7.38082	0.0160403	0.0334473
GRMZM2G431504	Uncharacterized protein	7.37921	7.58319e-51	2.44239e-49
GRMZM2G050412	NA	7.34448	4.32809e-160	2.3121e-157
GRMZM2G413113	NA	7.31075	8.25738e-60	3.57328e-58
GRMZM2G332423	Uncharacterized protein	7.31065	1.17999e-14	9.01182e-14
GRMZM2G383338	NA	7.30439	1.14197e-41	2.74074e-40
GRMZM2G125441	NA	7.29796	6.45591e-19	6.23146e-18
AC206350.3_FG005	NA	7.29629	3.07675e-73	1.99853e-71
GRMZM2G458423	NA	7.29155	0.00823632	0.0183566
GRMZM2G135536	Putative cytochrome P450 superfamily protein	7.29155	0.0245277	0.0490542
GRMZM2G070825	Uncharacterized protein	7.26844	6.98898e-69	3.93721e-67
GRMZM2G066602	NA	7.2647	2.04841e-26	2.79225e-25
GRMZM2G354909	Uncharacterized protein	7.25037	7.14237e-53	2.45071e-51
GRMZM2G091956	NA	7.24695	2.47905e-23	2.96796e-22
GRMZM2G061016	Uncharacterized protein	7.23384	1.49163e-75	1.03393e-73
GRMZM2G165433	Serine threonine kinase	7.22882	0.00300383	0.00731687
GRMZM2G108023	Uncharacterized protein	7.22882	0.0118569	0.025498
GRMZM2G058491	Uncharacterized protein	7.22561	1.96888e-36	3.89055e-35
GRMZM2G172368	Uncharacterized protein	7.17159	4.10504e-23	4.8472e-22
GRMZM2G168079	ABA response element binding factor	7.16323	0.0245307	0.0490551
GRMZM2G589696	Uncharacterized protein	7.16323	0.0209716	0.0426703
GRMZM2G336824	Uncharacterized protein	7.1403	5.36524e-15	4.20002e-14
GRMZM2G306616	NA	7.12928	0.0160331	0.033439
GRMZM2G306043	Uncharacterized protein	7.12928	0.0200617	0.0410129
GRMZM2G075456	NA	7.12756	2.60684e-106	4.27356e-104
GRMZM2G114918	Uncharacterized protein	7.11842	1.41043e-53	4.96036e-52
GRMZM2G321290	Triacylglycerol lipase	7.10504	1.9043e-75	1.31703e-73
GRMZM2G109812	NA	7.09487	5.64016e-19	5.45767e-18
GRMZM2G163110	NA	7.09452	0.000999139	0.00263691
GRMZM2G043489	NA	7.0816	2.93271e-120	7.04396e-118
GRMZM2G440003	NA	7.07819	1.31872e-90	1.40894e-88
AC197758.3_FG004	Uncharacterized protein	7.0625	5.25482e-47	1.46681e-45
GRMZM2G105822	Kinetoplast-associated protein	7.05889	0.012896	0.0274731
XLOC_019215	NA	6.9629	2.16866e-20	2.25786e-19
XLOC_040273	ARM repeat superfamily protein	6.95525	9.2899e-22	1.03057e-20
GRMZM2G427635	NA	6.94642	0.023816	0.0478048
GRMZM2G119693	MYB transcription factor	6.93866	4.34633e-86	4.15638e-84
GRMZM2G380784	Uncharacterized protein	6.93467	1.24148e-51	4.0791e-50
GRMZM2G042660	Amine oxidase	6.91389	6.00807e-69	3.40318e-67
GRMZM2G305900	NA	6.89797	3.15957e-54	1.14499e-52
GRMZM2G039477	NA	6.84423	7.59254e-24	9.3278e-23
GRMZM2G042789	Uncharacterized protein	6.82804	3.67986e-116	7.60112e-114
GRMZM2G009103	NA	6.81191	9.361e-203	1.07423e-199
GRMZM2G094304	Uncharacterized protein	6.80949	3.14086e-103	4.74714e-101
GRMZM2G150930	Uncharacterized protein	6.78136	0.0229051	0.0461918
GRMZM2G578314	NA	6.77588	9.42422e-30	1.46439e-28
GRMZM2G052175	Endochitinase A	6.77314	5.12368e-49	1.53979e-47
GRMZM2G089102	NA	6.76818	2.09845e-71	1.27738e-69
GRMZM2G052344	NA	6.75656	6.95745e-27	9.69723e-26
GRMZM2G178415	NA	6.7505	2.02558e-148	8.36808e-146
GRMZM2G034623	NA	6.72338	2.20589e-21	2.40999e-20
GRMZM2G111711	Putative WRKY DNA-binding domain superfamily protein	6.71212	3.9957e-46	1.08599e-44
GRMZM2G012926	NA	6.69188	6.52509e-27	9.11512e-26
GRMZM2G020523	Peroxidase 2	6.69116	9.92315e-106	1.57671e-103
GRMZM2G108153	Uncharacterized protein	6.67134	6.65253e-96	8.31137e-94
GRMZM2G320373	NA	6.66369	1.72319e-17	1.55162e-16
GRMZM2G043027	NA	6.6531	1.01714e-13	7.38924e-13
GRMZM2G053420	NA	6.64386	0.0205623	0.0419368
GRMZM2G073929	NA	6.63786	2.66731e-46	7.30069e-45
GRMZM2G160447	Thiol protease SEN102	6.60149	8.59207e-57	3.39996e-55
GRMZM2G105522	NA	6.59296	2.61188e-29	4.00032e-28
GRMZM2G038340	Uncharacterized protein	6.58646	6.91295e-27	9.64824e-26
GRMZM2G117164	Homeobox-leucine zipper protein ATHB-6	6.57962	1.3202e-55	5.06878e-54
GRMZM2G004106	Chemocyanin	6.5761	1.454e-117	3.10694e-115
GRMZM2G158205	Uncharacterized protein	6.54689	6.69666e-09	3.35472e-08
GRMZM2G001977	NA	6.54358	1.96642e-30	3.13737e-29
GRMZM2G051921	Uncharacterized protein	6.53086	3.35089e-35	6.31532e-34
GRMZM2G163406	NA	6.5247	2.0526e-180	1.67363e-177
GRMZM2G161274	NA	6.52331	4.20805e-117	8.80961e-115
GRMZM2G120574	phytosylfokine-alpha receptor 2	6.49912	5.51917e-50	1.71693e-48
GRMZM2G166603	NA	6.49185	0.0225443	0.0455591
GRMZM2G008642	Uncharacterized protein	6.48439	6.10899e-120	1.42317e-117
GRMZM2G064406	Terpene synthase 3	6.45994	3.82988e-32	6.56334e-31
GRMZM2G435294	Uncharacterized protein	6.45943	5.41742e-18	4.99712e-17
GRMZM5G889052	NA	6.4566	1.48022e-120	3.58305e-118
GRMZM5G822100	Flavonoid 3-monooxygenase	6.45115	4.14242e-129	1.14597e-126
GRMZM2G005633	Endochitinase B	6.4382	5.40645e-13	3.7635e-12
GRMZM2G121309	Uncharacterized protein	6.43231	2.41707e-64	1.21018e-62
GRMZM2G082943	NA	6.42387	2.28996e-16	1.94336e-15
GRMZM2G105092	Uncharacterized protein	6.40939	3.93126e-14	2.92803e-13
GRMZM2G102079	Cytochrome P450 CYP92C5	6.40696	4.73427e-16	3.92735e-15
GRMZM2G140674	NA	6.38026	4.01784e-30	6.34822e-29
GRMZM2G049877	NA	6.37687	1.59985e-43	4.04982e-42
GRMZM2G055585	Uncharacterized protein	6.35996	2.93525e-71	1.77628e-69
GRMZM2G434541	NA	6.34992	1.10847e-162	6.02539e-160
GRMZM2G104829	NA	6.33985	9.01251e-15	6.93084e-14
GRMZM2G036288	NA	6.33808	2.06498e-33	3.68768e-32
GRMZM2G434514	NA	6.32806	1.26065e-83	1.12241e-81
GRMZM2G119499	Uncharacterized protein	6.30606	1.26181e-15	1.02239e-14
GRMZM2G032896	Putative cytochrome P450 superfamily protein	6.3035	7.83564e-101	1.0936e-98
AC209819.3_FG005	Uncharacterized protein	6.29704	2.81349e-19	2.76652e-18
GRMZM2G064050	NA	6.29331	2.25512e-17	2.01886e-16
GRMZM2G008539	Uncharacterized protein	6.28044	3.73053e-81	3.09884e-79
GRMZM2G055101	NA	6.2724	8.5101e-22	9.46095e-21
GRMZM2G023325	NA	6.2588	2.51929e-10	1.43541e-09
GRMZM2G057283	NA	6.25844	2.9728e-15	2.36359e-14
GRMZM2G091201	Putative MYB DNA-binding domain superfamily protein	6.25739	5.65472e-16	4.6784e-15
GRMZM5G891187	Nodulin-like protein	6.23773	4.55577e-75	3.12984e-73
GRMZM2G384755	Uncharacterized protein	6.21516	2.20543e-105	3.46868e-103
GRMZM2G091588	Cytochrome P450 monooxygenase CYP92A1	6.2127	4.37244e-16	3.634e-15
GRMZM2G096812	Uncharacterized protein	6.20387	2.00464e-13	1.43247e-12
GRMZM2G061527	NA	6.19976	3.71099e-105	5.74907e-103
GRMZM2G410728	NA	6.19421	1.19716e-08	5.8747e-08
GRMZM2G166944	Uncharacterized protein	6.19281	6.53163e-144	2.49847e-141
GRMZM2G021786	Uncharacterized protein	6.18166	5.12704e-37	1.03086e-35
GRMZM2G173257	NA	6.16532	3.42244e-50	1.0722e-48
GRMZM2G447632	NA	6.16339	4.56236e-113	8.6724e-111
GRMZM2G471814	NA	6.14044	5.61102e-46	1.51836e-44
GRMZM2G124759	Uncharacterized protein	6.1375	2.86012e-134	9.04266e-132
GRMZM2G047384	DNA-3-methyladenine glycosylase I	6.13508	6.93683e-97	8.95545e-95
GRMZM2G094360	NA	6.12443	3.65356e-58	1.52153e-56
XLOC_014734	NA	6.12412	4.11568e-14	3.06245e-13
GRMZM2G062527	NA	6.10365	1.22014e-29	1.8874e-28
GRMZM2G527387	Uncharacterized protein	6.10014	2.09619e-14	1.58102e-13
GRMZM2G700208	GDSL-motif protein lipase/hydrolase-like protein	6.09924	1.65704e-59	7.12091e-58
GRMZM5G818655	NA	6.09775	8.51311e-33	1.48436e-31
GRMZM2G012160	Cystatin2	6.08785	4.40873e-226	7.58889e-223
GRMZM2G010468	Putative cytochrome P450 superfamily protein	6.08764	2.98668e-119	6.85475e-117
GRMZM2G170628	NA	6.08215	6.43108e-15	5.00907e-14
GRMZM2G304442	NA	6.06609	1.72981e-10	9.98818e-10
GRMZM2G119705	rRNA N-glycosidase	6.06527	1.67486e-173	1.1794e-170
GRMZM2G145461	Chitinase2	6.046	4.00173e-130	1.14805e-127
GRMZM2G171078	Uncharacterized protein	6.03817	1.78835e-74	1.19676e-72
GRMZM2G119370	Uncharacterized protein	6.035	8.44282e-13	5.80285e-12
GRMZM2G153536	NA	6.0287	3.67596e-26	4.97363e-25
GRMZM2G159179	Putative cytochrome P450 superfamily protein	6.02595	3.42911e-20	3.53216e-19
GRMZM2G342907	Uncharacterized protein	6.01886	1.98718e-26	2.71118e-25
GRMZM2G125268	Uncharacterized protein	6.00222	4.8417e-164	2.77806e-161
GRMZM2G170734	NA	5.99642	2.82635e-25	3.68412e-24
GRMZM2G017869	Uncharacterized protein	5.98055	2.49085e-25	3.2564e-24
GRMZM2G019974	Uncharacterized protein	5.97852	1.72564e-59	7.38498e-58
GRMZM2G106445	NA	5.97624	6.49294e-31	1.05494e-29
GRMZM2G043300	Chemocyanin	5.96683	4.1384e-15	3.25856e-14
GRMZM2G037545	UDP glucosyltransferase-1	5.96347	4.45596e-12	2.90538e-11
GRMZM2G093849	Uncharacterized protein	5.95803	6.10259e-157	3.15138e-154
GRMZM2G447551	NA	5.94633	2.82614e-94	3.36789e-92
GRMZM2G171254	NA	5.94615	1.30486e-117	2.80761e-115
GRMZM2G052266	Uncharacterized protein	5.93716	6.34239e-68	3.48427e-66
GRMZM2G033359	Uncharacterized protein	5.93546	5.22407e-08	2.40451e-07
GRMZM2G061879	Uncharacterized protein	5.92979	7.2979e-38	1.51757e-36
GRMZM2G165325	NA	5.92425	7.08508e-67	3.82446e-65
GRMZM2G173192	Uncharacterized protein	5.91488	3.61238e-13	2.54551e-12
GRMZM2G166639	Acc oxidase	5.91379	3.02565e-44	7.78626e-43
GRMZM2G159918	NA	5.91243	4.31331e-22	4.85447e-21
GRMZM2G101625	NA	5.90918	1.63986e-21	1.80175e-20
GRMZM2G060090	Uncharacterized protein	5.90689	6.35371e-47	1.76401e-45
GRMZM2G099967	Embryogeneis transmembrane protein	5.9	4.56222e-10	2.53794e-09
GRMZM2G311036	Uncharacterized protein	5.89937	3.8787e-08	1.80827e-07
GRMZM2G002178	Cytochrome P450 CYP74A19	5.8944	3.05221e-215	4.11172e-212
GRMZM5G893630	NA	5.8772	2.79407e-13	1.97923e-12
GRMZM2G423886	Uncharacterized protein	5.8573	2.74808e-146	1.09162e-143
GRMZM2G154414	Uncharacterized protein	5.85322	5.19243e-59	2.20085e-57
GRMZM2G009139	NA	5.853	2.99495e-12	1.97521e-11
GRMZM2G120182	NA	5.84592	5.67734e-19	5.49193e-18
GRMZM2G038722	Uncharacterized protein	5.8434	1.01777e-19	1.02452e-18
GRMZM2G007647	Uncharacterized protein	5.84155	3.92228e-169	2.5857e-166
XLOC_038410	cinnamoyl-CoA reductase 1-like	5.83576	1.02375e-43	2.61069e-42
GRMZM2G175995	NA	5.83289	9.13818e-10	4.95776e-09
AC148152.3_FG006	NA	5.83222	3.58835e-31	5.86709e-30
XLOC_039178	Mitochondrial import inner membrane translocase subunit Tim17/Tim22/Tim23 family protein	5.83194	4.02286e-34	7.3191e-33
GRMZM2G049418	Uncharacterized protein	5.82508	2.13464e-32	3.67646e-31
GRMZM2G064605	Pathogenesis-related thaumatin superfamily protein	5.82263	2.62137e-16	2.2149e-15
GRMZM2G371033	Squamosa promoter-binding protein-like (SBP domain) transcription factor family protein	5.81297	1.85381e-96	2.38334e-94
GRMZM5G816457	Uncharacterized protein	5.81057	5.02134e-22	5.62884e-21
GRMZM2G176474	NA	5.8009	3.36837e-14	2.51786e-13
GRMZM2G085504	NA	5.79641	1.16185e-16	1.00191e-15
GRMZM2G145407	Uncharacterized protein	5.7956	8.35406e-29	1.25287e-27
AC194425.3_FG005	NA	5.79488	1.35015e-106	2.22517e-104
GRMZM2G387360	NA	5.76377	3.76667e-17	3.33924e-16
GRMZM2G116087	Chorismate mutase	5.75344	1.27178e-163	7.16451e-161
GRMZM2G098569	Uncharacterized protein	5.75229	2.75956e-165	1.61325e-162
GRMZM2G333274	NA	5.75002	5.08369e-18	4.69348e-17
GRMZM2G171713	NA	5.74446	2.29867e-52	7.73312e-51
GRMZM2G067225	Putative cytochrome P450 superfamily protein	5.74186	1.6311e-22	1.88013e-21
GRMZM2G104299	NA	5.73988	3.35155e-31	5.50023e-30
GRMZM2G022101	Indole-3-acetate beta-glucosyltransferase	5.72373	9.31947e-20	9.40494e-19
GRMZM2G109959	NA	5.72229	4.4029e-25	5.69363e-24
GRMZM2G135175	NA	5.72019	3.46526e-37	6.99919e-36
GRMZM2G168985	NA	5.71992	2.03461e-69	1.16311e-67
GRMZM2G003789	Uncharacterized protein	5.71699	1.07163e-23	1.30567e-22
AC214360.3_FG001	Uncharacterized protein	5.71674	1.07837e-45	2.89032e-44
GRMZM2G164761	NA	5.71425	7.78376e-10	4.25123e-09
GRMZM2G116584	NA	5.7141	6.0408e-113	1.14127e-110
GRMZM2G130119	Uncharacterized protein	5.71374	2.2519e-36	4.43566e-35
GRMZM2G018336	Uncharacterized protein	5.71253	8.21744e-12	5.25292e-11
GRMZM2G100727	Putative AP2/EREBP transcription factor superfamily protein	5.69775	6.93369e-27	9.67283e-26
AC198725.4_FG009	Uncharacterized protein	5.6786	1.66488e-59	7.14471e-58
XLOC_041764	PREDICTED: ribose-phosphate pyrophosphokinase 3, chloroplastic	5.67801	4.7458e-110	8.30757e-108
GRMZM2G133413	Uncharacterized protein	5.67328	3.07555e-36	6.03501e-35
GRMZM2G073079	NA	5.66995	8.03116e-70	4.6862e-68
GRMZM2G159149	Carboxy-lyase	5.65774	1.73402e-36	3.43302e-35
GRMZM2G176495	Calcium-dependent ARF-type GTPase activating protein family	5.63958	5.05037e-81	4.17282e-79
GRMZM2G396527	Putative homeobox DNA-binding and leucine zipper domain family protein	5.63033	4.23894e-23	5.00341e-22
GRMZM2G309126	Uncharacterized protein	5.62388	3.31206e-05	0.000110321
GRMZM2G169033	Putative laccase family protein	5.61839	2.41954e-13	1.71942e-12
GRMZM2G101916	Uncharacterized protein	5.6105	6.3578e-09	3.18857e-08
GRMZM2G024993	Granule-bound starch synthase 1, chloroplastic/amyloplastic	5.60486	2.43219e-19	2.39844e-18
GRMZM2G093125	Tyrosine/DOPA decarboxylase 2	5.60345	1.41162e-78	1.1017e-76
GRMZM2G132007	NA	5.60288	1.90181e-09	1.00316e-08
GRMZM2G165769	Putative uncharacterized protein	5.60031	3.36629e-36	6.58884e-35
AC199526.5_FG002	Uncharacterized protein	5.59639	1.94115e-177	1.46694e-174
GRMZM2G024476	Uncharacterized protein	5.59339	2.35386e-56	9.18539e-55
GRMZM2G028677	Uncharacterized protein	5.58825	1.77144e-49	5.40753e-48
GRMZM2G072653	Cytochrome P450 CYP74A18	5.58421	4.05552e-66	2.11899e-64
GRMZM2G358655	NA	5.57267	2.01405e-12	1.34664e-11
GRMZM2G093246	NA	5.55622	6.73193e-66	3.4997e-64
GRMZM2G025190	Glutathione S-transferase GSTU6	5.55117	2.70464e-08	1.28295e-07
GRMZM2G063342	Metal ion binding protein	5.544	1.21026e-49	3.72379e-48
GRMZM2G109130	Lipoxygenase	5.54316	9.05159e-86	8.49862e-84
GRMZM2G139811	C2 calcium/lipid-binding and GRAM domain containing protein	5.53916	7.8443e-10	4.28203e-09
GRMZM2G138382	NA	5.53715	5.8005e-140	2.06578e-137
GRMZM2G334734	NA	5.53138	7.29997e-10	3.99545e-09
GRMZM2G064969	Uncharacterized protein	5.52191	7.99793e-20	8.11155e-19
GRMZM2G131281	NA	5.51907	1.70316e-17	1.53493e-16
GRMZM2G028821	Glutathione S-transferase GSTU6	5.50816	3.22414e-113	6.16647e-111
GRMZM2G353444	NA	5.50055	8.18473e-212	1.04144e-208
GRMZM2G149756	NA	5.49009	2.309e-66	1.22924e-64
GRMZM2G324903	Uncharacterized protein	5.4881	2.07151e-132	6.1715e-130
GRMZM2G091358	Putative DUF1221-domain containing protein kinase family protein	5.48232	8.74761e-73	5.61151e-71
GRMZM2G154178	Uncharacterized protein	5.48205	8.46271e-70	4.92873e-68
GRMZM2G154828	Uncharacterized protein	5.47393	1.70902e-15	1.37538e-14
GRMZM2G022311	UDP-Glycosyltransferase superfamily protein	5.47032	2.47167e-09	1.28991e-08
GRMZM2G044898	NA	5.46761	2.96568e-08	1.40159e-07
GRMZM2G111666	NA	5.46597	1.5642e-07	6.83666e-07
GRMZM2G465868	Uncharacterized protein	5.46512	5.50688e-19	5.33204e-18
GRMZM2G114048	NA	5.46411	9.23391e-25	1.1769e-23
GRMZM2G107479	NA	5.46352	1.32462e-09	7.09459e-09
GRMZM2G107073	Glycoside hydrolase, family 28	5.45528	1.16513e-101	1.67132e-99
AC197764.4_FG003	NA	5.45335	2.70001e-16	2.27886e-15
GRMZM2G008072	NA	5.45121	4.83644e-08	2.23526e-07
GRMZM2G039934	Putative leucine-rich repeat receptor-like protein kinase family protein	5.45046	6.14809e-25	7.89442e-24
GRMZM2G106560	NA	5.43911	2.1625e-07	9.32408e-07
GRMZM2G339645	CSLF3-cellulose synthase-like family F	5.43595	1.99116e-84	1.79867e-82
GRMZM2G106393	NA	5.43372	8.15905e-48	2.36041e-46
GRMZM2G112538	Pathogenesis-related protein 10	5.43361	4.58012e-75	3.13869e-73
GRMZM2G427815	Uncharacterized protein	5.43346	3.32718e-74	2.20276e-72
GRMZM2G044383	Glutathione S-transferase GST 30	5.42416	8.69448e-35	1.61118e-33
GRMZM2G178209	NA	5.4209	1.85797e-60	8.17717e-59
GRMZM2G135526	Uncharacterized protein	5.41645	4.32342e-26	5.83182e-25
GRMZM2G087827	Esterase	5.41404	1.01747e-76	7.47044e-75
GRMZM2G139467	Uncharacterized protein	5.40871	2.69341e-91	2.92816e-89
XLOC_041638	Ent-cassadiene C2-hydroxylase	5.40108	1.17685e-26	1.62204e-25
GRMZM2G381441	Uncharacterized protein	5.3966	6.19655e-07	2.54095e-06
GRMZM2G087186	Pyruvate decarboxylase isozyme 3	5.39574	1.73852e-193	1.73763e-190
GRMZM2G470075	Uncharacterized protein	5.38949	2.50128e-54	9.10691e-53
GRMZM2G126601	Uncharacterized protein	5.37031	1.96439e-92	2.20524e-90
GRMZM2G005293	NA	5.36982	8.74209e-15	6.72956e-14
GRMZM5G828581	Integral membrane protein like protein	5.34805	1.67048e-98	2.21189e-96
GRMZM2G406024	NA	5.34299	9.08874e-09	4.50065e-08
GRMZM2G167549	indolin-2-one monooxygenase	5.33814	5.91592e-156	2.95643e-153
GRMZM2G400281	Zinc finger protein 1	5.33259	1.52309e-71	9.28967e-70
GRMZM2G127232	Gibberellin 20 oxidase 2	5.33045	5.2872e-32	8.97144e-31
GRMZM2G112524	Pathogenesis-related protein 10	5.33023	1.34799e-61	6.19675e-60
GRMZM2G103881	Senescence-inducible chloroplast stay-green protein 1	5.32485	1.85295e-24	2.32624e-23
GRMZM2G478798	NA	5.32193	6.9426e-27	9.68089e-26
GRMZM2G090693	NA	5.31711	9.21298e-55	3.43095e-53
GRMZM2G516301	Putative WRKY DNA-binding domain superfamily protein	5.31515	2.64424e-07	1.12912e-06
GRMZM2G425719	Uncharacterized protein	5.30378	9.93246e-15	7.62128e-14
GRMZM5G870184	Putative laccase family protein	5.30012	3.40295e-12	2.23383e-11
GRMZM2G303965	NA	5.2943	1.41946e-29	2.18699e-28
GRMZM2G064202	Glucan endo-1,3-beta-glucosidase	5.29278	6.07302e-15	4.73732e-14
GRMZM2G096403	NA	5.29211	5.98846e-08	2.73869e-07
GRMZM2G164715	NA	5.27302	2.04577e-22	2.3407e-21
GRMZM2G342033	NA	5.25873	6.42426e-08	2.92677e-07
GRMZM2G075283	Pathogeneis protein 10	5.25583	3.13476e-55	1.18448e-53
GRMZM2G064744	MYB transcription factor	5.25267	1.07094e-26	1.48001e-25
GRMZM2G352855	Uncharacterized protein	5.24361	9.2358e-114	1.79976e-111
GRMZM2G403813	Uncharacterized protein	5.24249	1.49252e-08	7.25739e-08
GRMZM2G330159	NA	5.24031	5.72374e-13	3.97633e-12
GRMZM2G060544	NA	5.23026	4.83163e-89	4.99011e-87
GRMZM2G351747	FUNCTIONS IN: molecular_function unknown	5.22882	7.33933e-26	9.81026e-25
GRMZM2G125923	Uncharacterized protein	5.22859	5.45344e-34	9.87548e-33
GRMZM2G079484	Putative cytochrome P450 superfamily protein	5.22607	3.68884e-07	1.55105e-06
GRMZM2G108149	Uncharacterized protein	5.21369	5.74812e-36	1.10827e-34
GRMZM2G152417	AMP-binding protein	5.21095	3.99284e-100	5.52295e-98
GRMZM2G358791	Uncharacterized protein	5.20425	9.86484e-20	9.93668e-19
GRMZM2G004160	Chemocyanin	5.20219	2.4816e-68	1.37059e-66
GRMZM5G823157	NA	5.20131	2.88092e-16	2.41903e-15
GRMZM2G320152	NA	5.19326	2.10755e-38	4.46346e-37
GRMZM2G115422	Uncharacterized protein	5.19008	1.65696e-69	9.48968e-68
AC190811.1_FG003	NA	5.18993	3.83049e-36	7.45502e-35
GRMZM2G065157	NA	5.18982	4.66404e-06	1.74235e-05
GRMZM2G051943	Endochitinase A	5.18665	2.71526e-106	4.42788e-104
GRMZM2G099297	Uncharacterized protein	5.18505	9.75948e-30	1.51497e-28
GRMZM2G386229	NA	5.17699	8.26242e-61	3.71557e-59
GRMZM2G074773	Uncharacterized protein	5.16547	4.28522e-07	1.78795e-06
GRMZM2G025441	Peroxidase 70	5.15187	1.02953e-37	2.12256e-36
GRMZM2G090043	NA	5.15144	6.40705e-38	1.33591e-36
AC197705.4_FG001	Pyruvate decarboxylase isozyme 1	5.13608	6.00557e-101	8.45802e-99
GRMZM2G087655	Uncharacterized protein	5.13516	2.92164e-21	3.16788e-20
GRMZM2G054125	Putative WRKY DNA-binding domain superfamily protein	5.11941	5.06488e-48	1.47491e-46
GRMZM2G702159	Uncharacterized protein	5.11144	9.85763e-43	2.44148e-41
GRMZM2G314652	Shikimate biosynthesis protein aroDE	5.11101	1.62927e-136	5.42809e-134
GRMZM2G025860	Uncharacterized protein	5.10564	6.66378e-175	4.91597e-172
GRMZM2G059138	SAUR33-auxin-responsive SAUR family member	5.10039	1.03468e-72	6.60998e-71
GRMZM2G075892	Uncharacterized protein	5.09954	1.41274e-12	9.55309e-12
GRMZM2G113863	Copper chaperone	5.09865	1.78965e-23	2.16098e-22
GRMZM2G027960	Uncharacterized protein	5.08833	5.20039e-33	9.14985e-32
GRMZM2G458164	Glucan endo-1,3-beta-glucosidase A6	5.08316	1.94368e-108	3.32724e-106
GRMZM2G160430	Uncharacterized protein	5.08225	1.08615e-69	6.30209e-68
GRMZM2G096680	Subtilisin-chymotrypsin inhibitor CI-1B	5.08177	8.74235e-35	1.61909e-33
GRMZM2G054123	S-adenosylmethionine synthase	5.08143	1.80109e-140	6.48896e-138
GRMZM2G362298	Transferase isoform 1	5.08126	2.58245e-36	5.08029e-35
GRMZM2G158141	Uncharacterized protein	5.07708	3.47543e-43	8.69813e-42
GRMZM2G085513	NA	5.07001	2.56966e-55	9.75714e-54
GRMZM5G884151	NA	5.06609	4.86575e-07	2.01821e-06
GRMZM2G016922	Uncharacterized protein	5.05889	5.63185e-05	0.000181296
GRMZM2G094375	Uncharacterized protein	5.05387	9.75515e-11	5.74736e-10
GRMZM2G043887	L-allo-threonine aldolase	5.05166	6.11739e-18	5.62437e-17
GRMZM2G057067	IAA6-auxin-responsive Aux/IAA family member	5.04769	1.21318e-56	4.79453e-55
GRMZM2G431856	Pectinesterase	5.04439	2.55768e-07	1.09533e-06
GRMZM2G077316	Allene oxide cyclase	5.03919	2.46823e-99	3.31063e-97
GRMZM2G065538	Uncharacterized protein	5.03071	1.93854e-20	2.02235e-19
GRMZM2G092945	Uncharacterized protein	5.02841	6.99823e-08	3.17891e-07
GRMZM2G376661	NA	5.0283	1.20247e-115	2.43512e-113
GRMZM2G138008	NA	5.02511	1.09289e-87	1.08186e-85
GRMZM2G149809	NA	5.01213	7.8481e-28	1.13364e-26
GRMZM2G454556	Uncharacterized protein	5.01123	8.4818e-07	3.42723e-06
GRMZM2G155043	NA	4.99354	7.8104e-18	7.14489e-17
GRMZM2G009045	phosphate transporter 3	4.99135	4.28281e-24	5.30158e-23
GRMZM2G040033	Organic anion transporter	4.97378	1.53242e-58	6.43366e-57
GRMZM2G359260	Putative CRINKLY4-like receptor protein kinase family protein	4.97163	5.66206e-88	5.65913e-86
GRMZM2G168274	NA	4.96083	3.925e-06	1.47893e-05
GRMZM2G172204	NA	4.96005	8.76854e-100	1.19685e-97
GRMZM2G091672	NA	4.9542	6.69693e-06	2.45095e-05
GRMZM2G096247	Glutathione S-transferase 6	4.95042	2.39318e-18	2.24494e-17
GRMZM2G124229	Uncharacterized protein	4.94818	1.03686e-24	1.31611e-23
GRMZM5G881887	NADPH HC toxin reductase	4.94349	2.66492e-95	3.26364e-93
GRMZM2G081977	NA	4.93931	1.70228e-15	1.37031e-14
GRMZM2G335826	NA	4.93664	4.82789e-06	1.8003e-05
GRMZM2G022212	NA	4.93583	5.88099e-27	8.22648e-26
XLOC_004296	NA	4.92997	9.4908e-10	5.14456e-09
GRMZM2G172159	NA	4.92892	5.41082e-11	3.25975e-10
GRMZM2G020742	NA	4.92849	3.90053e-58	1.6222e-56
GRMZM2G025105	NA	4.92781	1.90285e-62	8.94658e-61
GRMZM2G105723	NA	4.92237	2.48516e-15	1.98454e-14
GRMZM5G895899	NA	4.91976	5.02698e-98	6.54436e-96
GRMZM2G130049	NA	4.91886	1.08584e-81	9.0929e-80
GRMZM2G058690	Uncharacterized protein	4.91802	6.51883e-58	2.69306e-56
GRMZM2G454511	NA	4.91374	3.47857e-40	7.87865e-39
GRMZM2G130728	Taxadien-5-alpha-ol O-acetyltransferase	4.90689	3.48436e-06	1.3198e-05
GRMZM2G069325	Putative MYB DNA-binding domain superfamily protein	4.90633	5.84479e-28	8.47426e-27
GRMZM5G822426	Uncharacterized protein	4.90038	1.5349e-24	1.93166e-23
GRMZM2G091837	Senescence-inducible chloroplast stay-green protein 1	4.89702	1.89421e-45	5.03779e-44
GRMZM2G076468	Uncharacterized protein	4.89447	6.30048e-27	8.80931e-26
GRMZM2G403121	NA	4.89286	9.46493e-23	1.10166e-21
GRMZM2G132461	Uncharacterized protein	4.88985	4.24846e-126	1.11555e-123
GRMZM2G089231	NA	4.88486	5.62648e-12	3.64023e-11
GRMZM2G139193	Early nodulin-like protein 3	4.88346	2.3475e-22	2.679e-21
GRMZM2G345700	NA	4.88036	9.55956e-61	4.28025e-59
GRMZM2G054361	Uncharacterized protein	4.88009	4.52108e-36	8.7496e-35
GRMZM2G133407	Uncharacterized protein	4.87752	1.89516e-95	2.33943e-93
GRMZM2G053338	Uncharacterized protein	4.86866	1.46476e-50	4.64527e-49
GRMZM2G399362	NA	4.8679	1.67696e-05	5.84072e-05
GRMZM2G469304	NA	4.86451	3.15161e-31	5.18309e-30
GRMZM2G414423	NA	4.85798	6.34048e-48	1.83773e-46
GRMZM2G119496	Uncharacterized protein	4.85798	6.72412e-34	1.21481e-32
GRMZM2G402538	Uncharacterized protein	4.85798	2.05466e-05	7.06957e-05
GRMZM2G170646	Esterase	4.85624	5.8221e-64	2.87707e-62
GRMZM2G116520	Uncharacterized protein	4.85348	3.35409e-53	1.16636e-51
GRMZM2G064360	Basic endochitinase 1	4.84636	4.50217e-13	3.1503e-12
GRMZM2G053720	Proline oxidase	4.84438	1.55977e-112	2.89389e-110
GRMZM2G078725	Microtubule-associated protein TORTIFOLIA1	4.84292	2.40234e-154	1.07875e-151
GRMZM2G138355	Nudix hydrolase 13	4.84211	1.35935e-37	2.78928e-36
GRMZM5G894619	Uncharacterized protein	4.83729	2.83474e-24	3.5359e-23
AC204502.4_FG006	Uncharacterized protein	4.83022	1.61441e-14	1.2251e-13
GRMZM2G024345	NA	4.83022	1.08139e-42	2.67405e-41
GRMZM2G450512	NA	4.81479	6.86569e-15	5.32749e-14
GRMZM2G316362	Acyl-desaturase	4.8147	2.97589e-06	1.13581e-05
XLOC_033970	PREDICTED: spidroin-1-like	4.8147	2.96077e-10	1.67739e-09
GRMZM2G091232	Putative uncharacterized protein	4.8147	1.2902e-10	7.5241e-10
GRMZM2G111421	Gibberellin receptor GID1L2	4.80846	7.7534e-58	3.18006e-56
GRMZM2G128504	Uncharacterized protein	4.80449	1.33514e-110	2.36388e-108
XLOC_029692	NA	4.79998	0.000471879	0.00131742
GRMZM2G087059	NA	4.79964	1.97375e-45	5.24033e-44
GRMZM2G170017	Carbonyl reductase 1	4.79725	1.6174e-17	1.45934e-16
GRMZM2G029547	NA	4.7954	8.38052e-84	7.50469e-82
GRMZM2G075315	NA	4.7902	1.65791e-93	1.91674e-91
GRMZM2G172734	NA	4.79008	7.84926e-05	0.000247558
GRMZM2G148441	Putative cytochrome P450 superfamily protein	4.78869	8.41295e-85	7.68929e-83
GRMZM2G169966	Putative WRKY DNA-binding domain superfamily protein	4.7866	4.7743e-09	2.42424e-08
GRMZM2G106303	12-oxo-phytodienoic acid reductase	4.78657	3.0919e-49	9.36455e-48
GRMZM2G136970	NA	4.78343	3.41725e-15	2.70793e-14
GRMZM2G168744	bifunctional nuclease i	4.78136	1.35746e-06	5.37435e-06
GRMZM2G048375	Putative glycosyl hydrolase family 10 protein	4.78136	9.69379e-06	3.47862e-05
GRMZM2G465999	Uncharacterized protein	4.78	5.35051e-82	4.54192e-80
GRMZM2G027336	NA	4.7761	1.74405e-08	8.43151e-08
GRMZM2G034153	NA	4.77155	1.41624e-35	2.69208e-34
GRMZM2G068701	NA	4.76907	9.8735e-15	7.57792e-14
GRMZM2G137108	Aquaporin NIP2-2	4.75595	1.95459e-57	7.91649e-56
GRMZM2G048474	Uncharacterized protein	4.75489	4.25879e-10	2.37713e-09
GRMZM2G169458	Aldehyde dehydrogenase	4.75041	9.23591e-92	1.01477e-89
GRMZM2G085392	Early nodulin-like protein 3	4.74867	3.37956e-36	6.61062e-35
GRMZM2G080586	Uncharacterized protein	4.74826	2.03364e-42	4.99686e-41
GRMZM2G077356	Uncharacterized protein	4.74747	2.14657e-99	2.90434e-97
GRMZM2G099619	Uncharacterized protein	4.74694	1.5423e-66	8.26759e-65
GRMZM2G151811	NA	4.74416	7.66786e-13	5.28075e-12
GRMZM2G021388	Uncharacterized protein	4.72792	4.17851e-05	0.000136973
GRMZM2G091276	Uncharacterized protein	4.72508	3.10236e-103	4.71193e-101
GRMZM2G311347	NA	4.72457	9.01661e-17	7.81238e-16
GRMZM2G073114	NA	4.72423	1.12596e-40	2.60544e-39
GRMZM2G146913	Glutathione S-transferase GSTU6	4.71458	1.41386e-32	2.4446e-31
GRMZM2G062052	ZCN19	4.71425	6.258e-05	0.000199977
GRMZM5G810727	Uncharacterized protein	4.71177	5.81569e-126	1.51423e-123
GRMZM2G180328	Putative NAC domain transcription factor superfamily protein	4.70285	2.26277e-70	1.33289e-68
GRMZM2G129865	Uncharacterized protein	4.70198	1.39037e-12	9.4121e-12
GRMZM2G406204	NA	4.70044	2.92659e-05	9.82315e-05
GRMZM2G149211	Peroxisomal carrier protein	4.69969	7.66065e-128	2.10051e-125
GRMZM2G087824	NA	4.68081	4.39007e-13	3.07464e-12
GRMZM2G012143	Uncharacterized protein	4.672	1.67051e-112	3.08089e-110
GRMZM2G171395	Putative NAC domain transcription factor superfamily protein	4.6715	2.43677e-74	1.62019e-72
GRMZM2G093404	CCCH transcription factor	4.66297	0.000122962	0.000376882
GRMZM2G113203	Uncharacterized protein	4.66097	1.36074e-154	6.20017e-152
GRMZM2G174834	Uncharacterized protein	4.66025	2.03369e-05	7.00054e-05
GRMZM2G344630	NA	4.65985	9.28234e-22	1.0301e-20
GRMZM2G087245	Wound/stress protein	4.65861	5.33238e-155	2.49821e-152
GRMZM2G051806	Hexokinase-1	4.65813	5.02975e-63	2.40868e-61
GRMZM2G138248	Putative cytochrome P450 superfamily protein	4.65486	1.24394e-17	1.12861e-16
GRMZM2G393529	NA	4.654	1.62307e-13	1.16626e-12
GRMZM2G152801	Uncharacterized protein	4.64909	1.39579e-30	2.23384e-29
GRMZM2G031656	Putative HLH DNA-binding domain superfamily protein	4.64619	1.17086e-85	1.09271e-83
GRMZM2G016254	Terpene synthase 6	4.64262	1.50906e-40	3.46603e-39
GRMZM2G084496	Terpene synthase 6	4.64262	1.51219e-40	3.47065e-39
GRMZM2G107228	Uncharacterized protein	4.64155	5.81634e-74	3.82619e-72
GRMZM2G489119	NA	4.63766	2.80294e-39	6.13321e-38
GRMZM2G136372	NA	4.63333	5.57534e-07	2.29685e-06
GRMZM5G863602	Senescence-associated protein DH	4.63225	2.03527e-40	4.64708e-39
GRMZM2G461447	Putative RING finger U-box domain family protein	4.62936	8.9568e-05	0.000280009
GRMZM2G046782	NA	4.62728	2.06886e-66	1.1052e-64
AC212835.3_FG008	NA	4.62205	2.1149e-09	1.11045e-08
GRMZM2G017486	Uncharacterized protein	4.62059	0.00014932	0.00045115
GRMZM2G107481	Uncharacterized protein	4.62059	8.33469e-05	0.000261776
GRMZM2G078050	NA	4.61471	1.91321e-05	6.61501e-05
GRMZM2G036365	Uncharacterized protein	4.61436	2.56558e-27	3.63974e-26
GRMZM2G058568	NA	4.60966	3.62007e-105	5.6364e-103
GRMZM2G127668	NA	4.6056	7.76792e-46	2.09106e-44
GRMZM5G830457	NA	4.59932	2.77881e-09	1.44534e-08
GRMZM2G122618	Uncharacterized protein	4.5991	5.86232e-90	6.17816e-88
GRMZM5G841343	NA	4.59776	4.18459e-17	3.70126e-16
XLOC_020137	Peroxidase 67	4.5975	1.27215e-64	6.40918e-63
GRMZM2G087875	Putative cytochrome P450 superfamily protein	4.59701	6.14282e-34	1.11044e-32
XLOC_039085	RING/U-box superfamily protein	4.59323	2.53389e-05	8.58783e-05
XLOC_003287	aquaporin TIP1-1	4.59234	2.56303e-63	1.23504e-61
GRMZM2G066428	Uncharacterized protein	4.58979	8.75592e-06	3.15935e-05
GRMZM2G128682	Pectinesterase	4.58616	8.64883e-73	5.55965e-71
GRMZM2G089598	NA	4.58496	2.98876e-05	0.000100231
GRMZM2G144421	Uncharacterized protein	4.57743	0.000366752	0.00104348
GRMZM2G053458	NA	4.57566	5.67214e-121	1.39481e-118
GRMZM2G009479	Lipoxygenase	4.56959	2.62267e-93	3.02084e-91
GRMZM2G181000	NA	4.56341	3.7487e-54	1.35531e-52
GRMZM2G336879	Carboxylic ester hydrolase	4.56242	5.35653e-25	6.89803e-24
AC214771.3_FG003	NA	4.56016	1.65143e-12	1.11138e-11
GRMZM2G037781	Putative cytochrome P450 superfamily protein	4.55835	2.87163e-80	2.31705e-78
GRMZM2G425863	NA	4.5548	4.90517e-28	7.142e-27
GRMZM2G165192	AER	4.55015	5.59839e-108	9.47872e-106
GRMZM2G066997	Remorin	4.54737	9.91551e-19	9.50269e-18
GRMZM2G066029	NA	4.54696	5.0619e-46	1.37336e-44
GRMZM2G179432	NA	4.54594	5.57128e-111	9.97807e-109
GRMZM2G143317	NA	4.54057	1.37298e-07	6.03925e-07
GRMZM2G404676	NA	4.53916	5.05732e-05	0.000163874
GRMZM2G386113	NA	4.52988	6.88044e-49	2.05776e-47
GRMZM2G372068	Uncharacterized protein	4.5268	4.13126e-54	1.48668e-52
GRMZM2G178486	Zinc finger, C3HC4 type family protein	4.52608	6.33727e-67	3.42677e-65
GRMZM2G111998	Putative O-Glycosyl hydrolase superfamily protein	4.52604	1.96746e-38	4.17247e-37
GRMZM2G343291	NA	4.52356	7.57508e-10	4.14017e-09
GRMZM2G019209	Uncharacterized protein	4.51833	3.16514e-17	2.81888e-16
GRMZM2G099166	NA	4.51112	3.57107e-74	2.35919e-72
GRMZM2G147221	Cellulase containing protein	4.51073	1.83989e-37	3.75541e-36
GRMZM2G055698	Membrane protein	4.5084	4.36516e-27	6.13936e-26
GRMZM2G159477	Uncharacterized protein	4.50685	8.56257e-31	1.38684e-29
XLOC_004166	NA	4.50434	4.22613e-46	1.14761e-44
GRMZM2G045226	NA	4.5025	0.00185031	0.00467808
GRMZM2G007130	Uncharacterized protein	4.5025	7.07378e-05	0.000224586
GRMZM2G008108	NA	4.49704	2.41243e-66	1.2821e-64
GRMZM2G155058	Putative serine/threonine protein phosphatase superfamily protein	4.4965	1.86782e-92	2.10446e-90
GRMZM2G343360	SAUR55-auxin-responsive SAUR family member	4.49399	7.46838e-08	3.38453e-07
GRMZM2G126972	NA	4.49313	8.13939e-13	5.603e-12
GRMZM2G132251	NA	4.48662	3.12592e-23	3.71799e-22
GRMZM5G898755	Non-specific lipid-transfer protein	4.48372	1.20707e-10	7.05924e-10
GRMZM2G317900	NA	4.48294	1.92455e-98	2.52671e-96
AC209636.2_FG003	Uncharacterized protein	4.48026	6.24637e-64	3.08181e-62
GRMZM2G083058	Uncharacterized protein	4.47509	1.23503e-155	5.97908e-153
GRMZM2G054969	NA	4.47393	7.25512e-07	2.95391e-06
GRMZM5G818101	Uncharacterized protein	4.47286	1.27729e-85	1.18845e-83
GRMZM2G126900	NA	4.47048	1.4716e-41	3.51821e-40
GRMZM5G817182	NA	4.46885	9.01164e-69	5.02188e-67
GRMZM2G310652	NA	4.46728	3.2445e-11	1.98397e-10
GRMZM2G419542	NA	4.46139	2.72108e-22	3.09281e-21
GRMZM2G413006	Xyloglucan endotransglucosylase/hydrolase protein 23	4.46103	2.95166e-37	5.9813e-36
GRMZM2G393347	NA	4.45943	6.58883e-05	0.000209943
GRMZM2G031624	Uncharacterized protein	4.44956	7.4159e-07	3.01541e-06
GRMZM2G147503	Uncharacterized protein	4.44845	6.03311e-98	7.82134e-96
GRMZM2G146140	potassium transporter 1	4.44746	4.86839e-10	2.69988e-09
GRMZM2G154301	Uncharacterized protein	4.44626	4.11685e-06	1.54858e-05
GRMZM2G116881	NA	4.44294	1.3758e-12	9.31549e-12
GRMZM2G029211	NA	4.43741	0.000319421	0.000916979
GRMZM2G378106	Indole-3-acetic acid amido synthetase	4.43434	6.23453e-28	9.02667e-27
GRMZM2G574887	Uncharacterized protein	4.42944	3.72139e-80	2.9949e-78
GRMZM2G340656	Stachyose synthase	4.42919	4.08968e-124	1.03865e-121
GRMZM2G075921	Uncharacterized protein	4.42677	9.33777e-44	2.38321e-42
GRMZM2G042127	NA	4.42626	0.000101487	0.000315045
GRMZM2G049464	Uncharacterized protein	4.42626	0.000818895	0.00219126
GRMZM2G055795	Cellulose synthase catalytic subunit 11	4.42551	3.93038e-103	5.9116e-101
GRMZM2G029243	Uncharacterized protein	4.42015	6.07027e-23	7.14052e-22
GRMZM2G164134	Carboxylic ester hydrolase	4.41597	1.34649e-35	2.56421e-34
GRMZM2G076896	Putative AP2/EREBP transcription factor superfamily protein	4.41571	7.68158e-38	1.59308e-36
GRMZM2G079645	NA	4.41504	2.14555e-07	9.25487e-07
GRMZM2G160585	Glycosyltransferase	4.41046	4.97282e-75	3.39379e-73
GRMZM2G325907	Putative MYB DNA-binding domain superfamily protein	4.4075	4.08461e-19	3.9823e-18
GRMZM2G164062	NA	4.40744	6.94435e-63	3.31021e-61
GRMZM2G132875	Putative oxidoreductase, aldo/keto reductase family protein	4.40607	2.66354e-87	2.61991e-85
GRMZM2G062333	Uncharacterized protein	4.40259	2.49137e-24	3.11386e-23
GRMZM2G106836	NA	4.39403	7.90777e-09	3.93914e-08
GRMZM2G382785	Uncharacterized protein	4.39299	1.28384e-81	1.0722e-79
GRMZM2G354190	NA	4.39232	0.000439264	0.00123303
GRMZM2G140527	Putative laccase family protein	4.39232	0.000102465	0.000317827
GRMZM2G397281	NA	4.38543	0.000183745	0.000547789
GRMZM2G162508	3-ketoacyl-CoA synthase	4.38543	9.68731e-08	4.34436e-07
GRMZM2G039757	tolB protein-related	4.38498	6.12941e-93	6.98212e-91
GRMZM2G472060	Pectate lyase 12	4.38315	6.08927e-72	3.76587e-70
GRMZM2G053206	Uncharacterized protein	4.38121	4.2496e-92	4.71934e-90
GRMZM2G078906	Putative FAD-binding Berberine family protein	4.37851	0.00185248	0.00468319
GRMZM2G352627	Small heat shock-like protein	4.37623	3.99867e-20	4.10247e-19
GRMZM2G086430	Uncharacterized protein	4.37182	8.54032e-61	3.82943e-59
GRMZM2G140448	Putative cytochrome P450 superfamily protein	4.36846	6.83863e-33	1.19778e-31
XLOC_010338	cytochrome P450 family 93 subfamily D polypeptide 1	4.3673	2.51182e-65	1.28852e-63
GRMZM2G469551	Uncharacterized protein	4.36695	1.00028e-118	2.22969e-116
GRMZM2G364272	NA	4.36653	1.43824e-09	7.67788e-09
GRMZM2G117851	Uncharacterized protein	4.36463	1.89698e-40	4.33772e-39
GRMZM2G476523	Thaumatin-like protein	4.36457	4.16884e-14	3.10126e-13
GRMZM2G043600	NA	4.36457	0.000285606	0.00082595
GRMZM5G893921	C-Myc-binding protein	4.36181	2.52173e-12	1.67309e-11
GRMZM2G470010	NA	4.35962	6.52169e-10	3.5815e-09
GRMZM2G012071	NA	4.35755	0.000437092	0.0012276
GRMZM2G459841	NA	4.35655	2.56892e-09	1.33909e-08
GRMZM2G181540	NA	4.34326	8.05544e-14	5.89072e-13
GRMZM2G065585	Glucan endo-1,3-beta-glucosidase, acidic isoform	4.33836	5.62697e-54	2.01789e-52
GRMZM2G051974	MLO-like protein	4.33639	2.67755e-51	8.69615e-50
GRMZM2G073634	Carboxy-lyase	4.33628	2.27246e-11	1.40567e-10
GRMZM2G053669	Asparagine synthetase	4.33569	3.27675e-22	3.70942e-21
GRMZM2G397675	NA	4.3322	0.000367229	0.00104474
GRMZM2G148333	Ethylene response factor	4.33124	3.07735e-56	1.19335e-54
GRMZM2G154565	NA	4.33047	3.61538e-94	4.27553e-92
GRMZM2G369815	GDSL-like Lipase/Acylhydrolase superfamily protein	4.32643	6.25625e-06	2.29781e-05
GRMZM2G134708	Uncharacterized protein	4.32515	8.70163e-93	9.87587e-91
GRMZM2G112149	Uncharacterized protein	4.32302	2.88945e-77	2.15209e-75
GRMZM6G441368	F-box domain containing protein	4.32275	5.30812e-15	4.1595e-14
GRMZM2G143640	Putative MYB DNA-binding domain superfamily protein	4.32193	1.10251e-17	1.00206e-16
GRMZM2G022442	Uncharacterized protein	4.32193	1.19863e-15	9.72466e-15
GRMZM2G164467	Uncharacterized protein	4.32193	2.33953e-05	7.97271e-05
GRMZM2G123764	NA	4.30378	0.00054819	0.00151315
GRMZM2G334660	NA	4.30288	1.23068e-21	1.35602e-20
AC202435.3_FG001	NA	4.30207	1.97473e-44	5.11152e-43
GRMZM5G814279	Putative MADS-box transcription factor family protein isoform 1	4.30117	1.15671e-20	1.22236e-19
GRMZM2G021796	Putative RING zinc finger domain superfamily protein	4.30046	1.37607e-10	8.00377e-10
GRMZM2G458581	NA	4.29546	1.92312e-33	3.44228e-32
GRMZM2G145518	Uncharacterized protein	4.29389	1.51864e-56	5.97128e-55
GRMZM2G436688	NA	4.2891	1.99759e-06	7.78336e-06
GRMZM2G053023	Thioredoxin	4.2855	2.26847e-96	2.89244e-94
GRMZM2G316033	NA	4.28255	0.000416312	0.00117243
GRMZM2G091973	Nonspecific lipid-transfer protein AKCS9, mRNA	4.28204	9.45531e-08	4.24461e-07
GRMZM2G004276	Putative dnaJ chaperone family protein	4.28077	0.000232053	0.000681186
GRMZM2G493395	1-deoxy-D-xylulose 5-phosphate synthase	4.28057	1.02764e-18	9.82725e-18
GRMZM2G056750	Uncharacterized protein	4.27764	1.37639e-67	7.54798e-66
GRMZM2G309316	NA	4.27702	2.21683e-11	1.37345e-10
GRMZM2G081790	NA	4.27686	1.85903e-72	1.17552e-70
GRMZM2G160541	Phenylalanine ammonia-lyase	4.27598	7.96252e-71	4.7905e-69
GRMZM2G056469	NA	4.27592	2.52925e-33	4.50381e-32
GRMZM2G052855	NA	4.27211	5.42137e-33	9.52784e-32
GRMZM2G010433	Uncharacterized protein	4.26127	8.22432e-39	1.77083e-37
GRMZM2G407650	Putative cytochrome P450 superfamily protein	4.26053	0.000290064	0.000837589
GRMZM2G030099	Hemolysin-III family protein	4.25873	3.84855e-10	2.15864e-09
GRMZM2G053503	NA	4.25733	1.2076e-51	3.97621e-50
GRMZM2G356545	NA	4.25457	1.93144e-74	1.28973e-72
GRMZM2G147390	Uncharacterized protein	4.25446	3.7147e-64	1.84745e-62
GRMZM2G141214	NA	4.24793	6.6883e-06	2.44809e-05
GRMZM5G803565	NA	4.2428	1.50075e-44	3.90095e-43
GRMZM5G833253	Myb-related protein Zm1	4.2384	6.14784e-12	3.96101e-11
GRMZM2G114127	NA	4.23556	3.85848e-09	1.97932e-08
GRMZM5G840145	Uncharacterized protein	4.22882	1.3621e-12	9.22477e-12
GRMZM2G037452	NA	4.2255	1.34033e-33	2.40746e-32
GRMZM2G160862	NA	4.22497	0.00122007	0.00317455
GRMZM2G022659	Uncharacterized protein	4.22375	2.04761e-09	1.07604e-08
GRMZM2G075794	NA	4.22104	3.31847e-40	7.52153e-39
GRMZM2G015419	NA	4.2207	3.13302e-114	6.14389e-112
GRMZM2G019567	NA	4.21871	4.00659e-12	2.61844e-11
GRMZM2G023847	Uncharacterized protein	4.21589	2.88661e-61	1.3211e-59
GRMZM5G838285	NA	4.21418	9.27072e-19	8.90403e-18
GRMZM2G004795	CCCH transcription factor	4.2136	1.01761e-25	1.35436e-24
GRMZM2G102318	Putative cytochrome P450 superfamily protein	4.20225	1.71886e-78	1.33477e-76
GRMZM2G081843	Aquaporin PIP1-5	4.1984	1.96058e-60	8.61654e-59
GRMZM2G086210	Uncharacterized protein	4.19265	5.66568e-10	3.12692e-09
GRMZM2G051917	NA	4.18991	1.68138e-84	1.52327e-82
GRMZM2G366532	Uncharacterized protein	4.18866	6.42839e-13	4.45088e-12
GRMZM2G170692	Phenylalanine ammonia-lyase	4.18389	2.4777e-35	4.6839e-34
GRMZM2G049538	Acyclic sesquiterpene synthase	4.18369	5.65287e-57	2.24549e-55
GRMZM2G128617	NA	4.1788	0.00341821	0.00822538
GRMZM2G076356	NA	4.17687	4.45914e-61	2.01991e-59
GRMZM2G016210	NA	4.16993	0.000505263	0.00140304
GRMZM2G435120	Uncharacterized protein	4.16993	0.000611335	0.00167225
GRMZM2G072578	NA	4.16844	5.3551e-15	4.19314e-14
GRMZM2G034152	Polyamine oxidase	4.16537	1.16976e-107	1.96978e-105
GRMZM2G061303	Major facilitator superfamily protein	4.16251	1.40958e-25	1.86245e-24
GRMZM2G341934	Uncharacterized protein	4.15385	9.12597e-87	8.91985e-85
GRMZM2G159470	NA	4.14958	7.28308e-65	3.71149e-63
GRMZM2G022679	NA	4.14912	1.65797e-28	2.46358e-27
GRMZM2G336326	NA	4.14684	1.03087e-05	3.68826e-05
GRMZM2G004211	APx3-Peroxisomal Ascorbate Peroxidase	4.13864	2.05067e-31	3.39593e-30
GRMZM2G177693	Uncharacterized protein	4.13357	2.00566e-25	2.63319e-24
GRMZM2G100412	NA	4.1334	4.81949e-08	2.2281e-07
GRMZM2G369629	DNA binding protein	4.13303	0.000500703	0.00139174
GRMZM2G022318	Putative heavy metal transport/detoxification superfamily protein	4.13034	4.7122e-19	4.57832e-18
GRMZM2G150594	NA	4.11894	0.000463809	0.00129594
GRMZM5G815214	NA	4.11361	1.24409e-50	3.96164e-49
GRMZM5G869027	NA	4.11361	1.25186e-50	3.98231e-49
GRMZM2G423423	NA	4.11306	2.26396e-06	8.76831e-06
GRMZM2G044481	Ent-copalyl diphosphate synthase	4.11046	2.55264e-71	1.5508e-69
GRMZM2G008216	Putative cytidine deaminase	4.10939	8.59967e-71	5.1638e-69
GRMZM2G117627	Uncharacterized protein	4.10692	1.7212e-06	6.7463e-06
GRMZM2G475702	Uncharacterized protein	4.10262	6.44327e-13	4.45919e-12
GRMZM2G374203	NA	4.10154	0.00129793	0.00336161
GRMZM2G094328	Germin-like protein subfamily 1 member 11	4.0998	4.24319e-26	5.72608e-25
GRMZM2G342246	Beta-expansin 7	4.09803	0.000963561	0.00255083
GRMZM2G049930	Uncharacterized protein	4.09803	0.000438821	0.00123223
GRMZM2G003715	Putative NAC domain transcription factor superfamily protein	4.09554	1.82812e-65	9.40907e-64
GRMZM2G315767	Transferase	4.09435	5.41637e-26	7.27757e-25
XLOC_012569	NA	4.08539	0.000695221	0.00188187
GRMZM2G004572	Uncharacterized protein	4.08423	1.28278e-110	2.28423e-108
GRMZM2G121573	Leucine-rich repeat transmembrane protein kinase 1-like protein	4.08356	1.39485e-65	7.191e-64
GRMZM2G168108	K-exchanger-like protein	4.0822	3.00605e-37	6.08357e-36
GRMZM2G060116	NA	4.07895	0.000763026	0.00205294
GRMZM2G167829	R2R3MYB-domain protein	4.07744	4.04673e-06	1.5235e-05
GRMZM2G061806	NA	4.07376	1.92064e-17	1.7259e-16
GRMZM2G124802	NA	4.07094	3.38421e-24	4.2094e-23
GRMZM2G013002	Uncharacterized protein	4.06812	1.09957e-72	7.01011e-71
GRMZM2G451187	Uncharacterized protein	4.0669	2.83251e-66	1.49765e-64
GRMZM2G057065	NA	4.06496	1.36057e-05	4.7888e-05
GRMZM2G433767	NA	4.06471	1.06596e-90	1.1468e-88
GRMZM2G334741	NA	4.0625	0.00017361	0.000519421
GRMZM2G053977	Uncharacterized protein	4.06173	1.26612e-39	2.81416e-38
GRMZM2G353076	ZHD9 ZF-HD type transcription factor	4.06098	2.33923e-28	3.44524e-27
GRMZM2G126763	NA	4.05845	1.27953e-15	1.03566e-14
GRMZM2G150280	Cystathionine beta-synthase (CBS) family protein	4.05764	1.77692e-05	6.17152e-05
GRMZM2G482256	Uncharacterized protein	4.05628	5.0184e-95	6.07384e-93
XLOC_025685	NA	4.05601	3.31076e-11	2.02329e-10
GRMZM2G129140	NA	4.05455	2.26449e-21	2.47052e-20
GRMZM2G401883	NA	4.05413	1.13225e-40	2.61803e-39
GRMZM2G128333	Uncharacterized protein	4.05311	0.00082085	0.00219593
GRMZM2G093736	Lectin-like receptor kinase 7	4.05008	1.45892e-78	1.13576e-76
GRMZM2G018108	Uncharacterized protein	4.04127	5.11481e-13	3.5669e-12
GRMZM2G176307	Uncharacterized protein	4.03823	1.91855e-82	1.65583e-80
GRMZM2G132169	Uncharacterized protein	4.03562	0.000394452	0.00111604
GRMZM2G450498	O-succinylhomoserine sulfhydrylase	4.03482	8.9954e-86	8.47153e-84
GRMZM2G164098	NA	4.03122	0.000968321	0.00256241
GRMZM2G102183	Malate synthase, glyoxysomal	4.0296	1.38242e-55	5.28803e-54
GRMZM2G007195	Uncharacterized protein	4.02736	3.84862e-59	1.63799e-57
GRMZM2G084899	NA	4.0264	8.74878e-23	1.02176e-21
GRMZM2G072529	Acc oxidase	4.02331	1.53418e-18	1.45189e-17
GRMZM2G118959	Uncharacterized protein	4.01848	3.45147e-87	3.38419e-85
GRMZM2G160683	NA	4.01792	0.00120177	0.00313169
GRMZM2G372985	NA	4.01792	0.00253486	0.00625625
GRMZM2G163709	MAP3K-like protein kinase	4.01749	4.94753e-56	1.91379e-54
GRMZM2G148370	NA	4.01559	3.51342e-78	2.70796e-76
GRMZM5G809078	DNA primases	4.01171	7.69485e-12	4.92802e-11
GRMZM2G149751	Uncharacterized protein	4.00261	5.15823e-101	7.29784e-99
GRMZM2G340065	Cysteine protease 1	4.00243	1.23547e-73	8.0759e-72
GRMZM2G154460	NA	4	1.21389e-12	8.25891e-12
GRMZM2G388045	gamete expressed protein 1	4	1.73463e-16	1.48264e-15
GRMZM2G368886	Uncharacterized protein	3.99829	9.97652e-49	2.96653e-47
AC193500.3_FG003	NA	3.99759	1.10961e-15	9.0213e-15
GRMZM2G049229	Putative HLH DNA-binding domain superfamily protein	3.98999	2.05857e-12	1.37522e-11
GRMZM2G122073	Putative DUF231 domain containing family protein	3.98926	1.30208e-11	8.19992e-11
GRMZM2G162359	Uncharacterized protein	3.98789	1.63664e-20	1.71548e-19
GRMZM2G076417	NA	3.98706	0.000185518	0.000552755
GRMZM2G474783	NA	3.98706	0.00277129	0.00679209
GRMZM2G121700	Uncharacterized protein	3.986	5.41559e-39	1.17422e-37
GRMZM2G033555	Dihydroflavonol-4-reductase	3.98562	3.16847e-96	4.02343e-94
GRMZM2G112488	Pathogenesis-related protein 10	3.9855	6.72063e-06	2.45875e-05
GRMZM2G179792	Uncharacterized protein	3.98365	1.11688e-57	4.55936e-56
GRMZM2G108847	Putative serine type endopeptidase inhibitor	3.98062	1.2831e-10	7.48694e-10
GRMZM2G126936	Putative NAC domain transcription factor superfamily protein	3.97982	2.65554e-10	1.51026e-09
GRMZM2G063511	Integral membrane protein like protein	3.97923	1.27244e-51	4.17642e-50
GRMZM2G134045	ADP-ribosylation factor GTPase-activating protein 3	3.97913	2.5416e-59	1.0832e-57
GRMZM2G048836	FTSH protease 6	3.97728	0.00222826	0.00555837
GRMZM2G091648	NA	3.9765	1.98329e-23	2.3892e-22
GRMZM2G036436	NA	3.97628	1.97152e-10	1.13374e-09
GRMZM2G112039	NA	3.97218	8.72583e-52	2.88847e-50
GRMZM2G077553	NA	3.97199	0.00139391	0.00359458
AC202185.4_FG004	NA	3.96931	9.83939e-25	1.25304e-23
GRMZM2G360681	Heat-shock protein 101	3.96782	1.62319e-26	2.22043e-25
GRMZM2G106413	NA	3.96249	1.0162e-39	2.27007e-38
GRMZM2G014729	Ramosa 3	3.96193	5.42645e-05	0.000175066
GRMZM2G167613	Mannitol dehydrogenase	3.96021	2.05378e-30	3.27337e-29
GRMZM2G306376	NA	3.9542	1.64085e-07	7.15938e-07
GRMZM2G108032	Uncharacterized protein	3.95109	1.28383e-12	8.70799e-12
GRMZM2G147659	NA	3.94804	3.93345e-29	5.98008e-28
GRMZM2G070218	Shikimate kinase	3.94773	2.9019e-66	1.53173e-64
GRMZM2G133552	Uncharacterized protein	3.94251	0.0040954	0.00970716
GRMZM2G441347	Phenylalanine ammonia-lyase	3.93991	5.25286e-26	7.06093e-25
GRMZM2G071720	NA	3.93984	1.29403e-22	1.49717e-21
GRMZM2G060760	Esterase PIR7B	3.93962	5.72694e-88	5.70558e-86
GRMZM2G082032	Uncharacterized protein	3.93863	1.06377e-75	7.40674e-74
GRMZM2G069298	Uncharacterized protein	3.93717	8.68641e-10	4.72175e-09
GRMZM2G134888	Amino acid permease	3.93546	1.51809e-19	1.51682e-18
AC193630.3_FG003	Putative WRKY DNA-binding domain superfamily protein	3.93546	0.00120374	0.00313601
GRMZM2G147245	Putative cytochrome P450 superfamily protein	3.93531	1.00012e-26	1.384e-25
GRMZM2G313184	Peroxidase R15	3.92928	1.0464e-20	1.1073e-19
GRMZM2G154735	HVA22-like protein e	3.92882	4.66628e-12	3.03803e-11
GRMZM2G473016	Putative RING zinc finger domain superfamily protein	3.91886	0.000961764	0.00254717
GRMZM2G171073	Nucleic acid binding protein	3.91327	1.79113e-54	6.58318e-53
GRMZM2G145870	NA	3.91192	1.77365e-85	1.63556e-83
GRMZM2G029546	NA	3.91126	1.01713e-08	5.01586e-08
XLOC_011615	protein ALP1-like	3.91032	0.000109009	0.000336677
GRMZM2G054509	Uncharacterized protein	3.90989	2.03053e-22	2.32412e-21
GRMZM5G860761	NA	3.90808	5.40935e-11	3.25949e-10
GRMZM2G413044	Xyloglucan endotransglucosylase/hydrolase protein 32	3.90798	9.58552e-61	4.28568e-59
GRMZM2G163304	NA	3.90689	0.00230428	0.00572816
GRMZM2G137546	NA	3.90551	2.69885e-66	1.43187e-64
GRMZM2G032337	Uncharacterized protein	3.90252	2.00174e-60	8.78496e-59
GRMZM2G335242	Class I heat shock protein 3	3.90204	3.99222e-31	6.524e-30
GRMZM2G164542	NA	3.90122	1.43315e-06	5.66171e-06
GRMZM2G422373	transmembrane kinase-like 1	3.90108	8.89303e-31	1.43736e-29
GRMZM2G097182	NA	3.89885	0.00406973	0.00965073
GRMZM2G075333	NA	3.89872	3.34294e-102	4.8628e-100
GRMZM2G147051	Uncharacterized protein	3.89763	1.30068e-30	2.08594e-29
GRMZM2G121115	Protein binding protein	3.89612	2.22694e-29	3.41751e-28
GRMZM2G399530	Putative cytochrome P450 superfamily protein	3.8865	1.90197e-07	8.24437e-07
GRMZM2G174708	NA	3.88366	1.10235e-93	1.28888e-91
GRMZM2G150691	NA	3.88291	6.09866e-32	1.03088e-30
GRMZM2G045398	RING-H2 finger protein ATL2L	3.87779	2.29123e-35	4.33404e-34
GRMZM2G458607	NA	3.87699	3.90658e-08	1.82099e-07
GRMZM2G000836	Uncharacterized protein	3.87514	1.79273e-12	1.20281e-11
GRMZM2G019373	NA	3.87447	0.0114943	0.0247992
GRMZM5G877500	3-phosphoshikimate 1-carboxyvinyltransferase	3.87304	8.89658e-86	8.40401e-84
GRMZM2G124409	NA	3.87274	4.22371e-21	4.54086e-20
GRMZM2G481440	MATE efflux family protein	3.87036	3.57664e-14	2.66968e-13
GRMZM2G150474	Glutathione S-transferase GST 15	3.87023	1.32608e-33	2.38326e-32
AC200887.4_FG002	NA	3.8679	0.00264021	0.00649498
GRMZM2G384695	NA	3.86466	4.32147e-15	3.39925e-14
GRMZM2G100423	Putative cytochrome P450 superfamily protein	3.86458	3.35893e-19	3.29241e-18
AC194158.3_FG005	NA	3.8635	0.00606589	0.0139095
GRMZM2G176056	NA	3.86269	9.2974e-23	1.08338e-21
GRMZM2G170120	Uncharacterized protein	3.86201	5.21306e-111	9.39078e-109
GRMZM2G082434	Uncharacterized protein	3.8586	4.54246e-37	9.15702e-36
GRMZM5G854655	Cytokinin-O-glucosyltransferase 3	3.85536	8.47939e-10	4.61489e-09
GRMZM2G043878	Uncharacterized protein	3.85216	3.14914e-57	1.26063e-55
GRMZM2G084779	Potasium ion uptake permease 1	3.85105	1.5371e-25	2.02662e-24
GRMZM2G335419	Clathrin assembly protein	3.85086	3.63158e-06	1.37271e-05
GRMZM2G029720	NA	3.848	0.000149179	0.000450811
GRMZM2G030862	Uncharacterized protein	3.848	0.00414472	0.00981353
GRMZM2G340408	NA	3.8452	1.13098e-21	1.24839e-20
XLOC_039128	PREDICTED: probable ADP-ribosylation factor GTPase-activating protein AGD5	3.84327	0.0152202	0.031922
GRMZM2G140915	Uncharacterized protein	3.8432	5.10153e-82	4.34246e-80
GRMZM2G130755	Uncharacterized protein	3.84298	3.64758e-11	2.22299e-10
GRMZM2G170128	Uncharacterized protein	3.84093	7.06577e-81	5.80705e-79
GRMZM2G079263	Polygalacturonase	3.83978	1.23331e-18	1.17434e-17
GRMZM2G094602	Protein binding protein	3.8371	2.11181e-39	4.63403e-38
GRMZM2G163283	NA	3.8365	0.00693115	0.015695
GRMZM2G306679	17.4 kDa class I heat shock protein 3	3.83168	0.000155724	0.000469261
GRMZM2G444845	Protein binding protein isoform 1	3.83002	9.27082e-89	9.4801e-87
GRMZM2G011626	Uncharacterized protein	3.822	0.00212737	0.0053234
GRMZM2G434161	NA	3.81762	0.00215544	0.0053906
GRMZM5G894582	NA	3.81698	4.20957e-10	2.35177e-09
GRMZM2G077535	Nuclear transport factor 2 (NTF2) family protein	3.80735	0.00706712	0.0159714
GRMZM2G078959	Putative uncharacterized protein	3.80432	8.56667e-05	0.000268518
GRMZM2G009400	Tyrosine/DOPA decarboxylase 1	3.80413	1.3822e-07	6.07808e-07
GRMZM2G069047	Putative NAC domain transcription factor superfamily protein	3.80363	8.06397e-24	9.89913e-23
GRMZM2G144707	Uncharacterized protein	3.80244	3.10163e-13	2.19158e-12
GRMZM2G117971	Uncharacterized protein	3.79997	3.28332e-38	6.89697e-37
GRMZM2G044100	NA	3.79586	0.00015786	0.000475281
GRMZM2G439422	Peroxidase 65	3.79256	0.00789775	0.0176822
GRMZM2G140694	Uncharacterized protein	3.7911	4.66293e-23	5.49548e-22
GRMZM2G088613	NA	3.79008	0.000474484	0.00132362
GRMZM2G063975	Plasma membrane associated protein	3.78781	1.99402e-18	1.87789e-17
XLOC_027624	protein ALP1-like	3.78627	5.8008e-17	5.08724e-16
GRMZM5G806449	glutathione-disulfide reductase	3.7829	1.81051e-122	4.48776e-120
GRMZM2G009475	NA	3.7829	0.000145636	0.000440834
GRMZM2G327686	Uncharacterized protein	3.77822	2.58953e-80	2.09488e-78
GRMZM2G312877	Lactoylglutathione lyase	3.77809	3.23299e-78	2.49803e-76
GRMZM2G023872	Scl1 protein	3.7761	0.000697531	0.00188737
GRMZM2G115451	Uncharacterized protein	3.77558	2.08008e-44	5.37524e-43
GRMZM2G088874	NA	3.77479	6.41544e-05	0.000204716
GRMZM2G085967	Uncharacterized protein	3.77288	8.02135e-102	1.16137e-99
GRMZM2G150841	NA	3.77083	2.28053e-33	4.06325e-32
GRMZM2G118884	NA	3.7706	8.26184e-50	2.54965e-48
XLOC_014751	hypothetical protein rf1-C2-g14	3.76699	3.1882e-57	1.27298e-55
GRMZM2G121514	Uncharacterized protein	3.76622	1.74833e-99	2.37589e-97
GRMZM2G100650	Uncharacterized protein	3.76583	2.45787e-10	1.40145e-09
GRMZM2G090779	Uncharacterized protein	3.76309	3.08148e-86	2.96511e-84
GRMZM2G114046	NA	3.75803	0.000122052	0.000374311
AC210003.2_FG004	Peroxidase 16	3.75619	2.76916e-06	1.06122e-05
GRMZM2G132093	Glutathione S-transferase 4	3.75392	9.21746e-54	3.26766e-52
GRMZM2G128876	NA	3.75349	1.35828e-37	2.78893e-36
XLOC_041795	PREDICTED: probable galacturonosyltransferase 7	3.75064	2.99525e-15	2.38083e-14
GRMZM2G037413	NA	3.75055	5.38709e-05	0.000173904
GRMZM2G046911	NA	3.74981	1.38182e-76	1.00977e-74
GRMZM2G099626	NA	3.74894	3.49934e-05	0.000116085
GRMZM2G117942	Uncharacterized protein	3.74664	3.44467e-20	3.54702e-19
GRMZM5G883759	NA	3.74322	5.75763e-34	1.04202e-32
GRMZM2G003947	NA	3.74191	8.98694e-72	5.53581e-70
GRMZM2G103197	Uncharacterized protein	3.74149	5.07367e-73	3.27505e-71
GRMZM2G051005	Uncharacterized protein	3.73811	8.70095e-65	4.41228e-63
GRMZM2G123446	Putative cytochrome P450 superfamily protein	3.73791	2.77736e-12	1.83836e-11
GRMZM2G146540	Uncharacterized protein	3.73697	0.000858464	0.00229062
GRMZM2G027955	Glucose-1-phosphate adenylyltransferase large subunit 2, chloroplastic/amyloplastic	3.73623	1.55953e-110	2.74549e-108
GRMZM2G051219	tryptophan biosynthesis 1	3.73527	9.3306e-104	1.42413e-101
GRMZM2G033175	NA	3.73419	6.72068e-15	5.22281e-14
GRMZM2G474326	Ethylene-responsive transcription factor 2	3.73394	1.97498e-36	3.90012e-35
AC195587.4_FG004	Uncharacterized protein	3.73335	9.11085e-29	1.3657e-27
GRMZM2G063438	Uncharacterized protein	3.7318	0.00867351	0.0192232
GRMZM5G881649	Uncharacterized protein	3.72973	0.00013981	0.000424569
GRMZM2G014022	Uncharacterized protein	3.72951	2.30381e-25	3.01568e-24
GRMZM2G316007	Putative SWIM zinc finger family protein	3.72747	3.51484e-12	2.30484e-11
GRMZM2G047613	NA	3.72617	6.5724e-100	9.01059e-98
GRMZM2G075244	Cytochrome P450 CYP709C14	3.72593	1.37253e-14	1.04539e-13
GRMZM2G046601	Glutamine synthetase3 isoform 1	3.72336	1.10847e-36	2.21009e-35
GRMZM2G085381	Indole-3-glycerol phosphate lyase, chloroplastic	3.72048	0.000167131	0.000501346
GRMZM2G073415	NA	3.7191	1.5917e-23	1.92419e-22
GRMZM2G072780	Uncharacterized protein	3.71855	1.48098e-40	3.40405e-39
GRMZM2G175952	NA	3.71272	7.48956e-10	4.09632e-09
GRMZM5G803365	Chloroplast small heat shock protein	3.71182	1.73698e-34	3.18831e-33
GRMZM2G016264	Putative cytochrome P450 superfamily protein	3.71149	0.000164381	0.000493478
GRMZM2G302160	Uncharacterized protein	3.71103	2.62754e-27	3.72594e-26
GRMZM2G176352	NA	3.71049	0.00269197	0.00661285
GRMZM2G161012	NA	3.70607	4.71569e-22	5.29387e-21
AC233850.1_FG001	NA	3.70571	0.0125017	0.0267362
GRMZM2G086761	NA	3.70305	2.13614e-41	5.05623e-40
GRMZM2G040964	Uncharacterized protein	3.70239	1.44126e-17	1.30573e-16
AC212219.3_FG005	Uncharacterized protein	3.70199	1.99077e-66	1.06532e-64
GRMZM2G111954	Uncharacterized protein	3.70072	1.74046e-35	3.29825e-34
GRMZM2G085836	CONTAINS InterPro DOMAIN/s: Ubiquitin-associated/translation elongation factor EF1B, N-terminal, eukaryote (InterPro:IPR015940), PUB domain (InterPro:IPR018997), PUG domain (InterPro:IPR006567), UBA-like (InterPro:IPR009060)	3.70044	0.00458839	0.0107759
XLOC_007608	glycosyltransferase	3.6989	0.000492608	0.00137084
GRMZM2G168917	Leucine-rich repeat receptor protein kinase EXS	3.69809	3.27827e-43	8.21132e-42
GRMZM2G006964	Uncharacterized protein	3.69787	5.01724e-21	5.37904e-20
GRMZM2G107299	NA	3.69558	3.0683e-53	1.06818e-51
GRMZM2G120779	Pectinesterase	3.69032	2.24513e-06	8.70299e-06
GRMZM2G442658	Alcohol dehydrogenase 1	3.68993	4.57786e-92	5.06573e-90
GRMZM2G168833	NA	3.68353	1.7739e-47	5.05171e-46
GRMZM2G118378	Putative glycolipid transfer protein (GLTP) family protein	3.6791	3.55728e-12	2.33119e-11
GRMZM2G316275	SAUR36-auxin-responsive SAUR family member	3.67807	8.15768e-12	5.2158e-11
GRMZM2G159937	DNA binding protein	3.67804	1.73241e-05	6.02707e-05
GRMZM5G870629	NA	3.6746	1.96513e-05	6.77657e-05
GRMZM2G073034	NA	3.67384	3.97048e-64	1.9715e-62
GRMZM2G178533	Uncharacterized protein	3.67149	2.23601e-16	1.90018e-15
GRMZM2G169580	Uncharacterized protein	3.67108	1.75354e-16	1.49798e-15
GRMZM2G149576	Sulfite exporter TauE/SafE family protein	3.66988	1.10987e-112	2.07158e-110
GRMZM2G135400	NA	3.66985	1.24242e-22	1.43853e-21
GRMZM2G176486	NA	3.66928	6.11385e-25	7.85371e-24
GRMZM2G433076	NA	3.6652	2.90499e-20	3.01031e-19
GRMZM2G177076	NA	3.66141	4.95031e-11	2.99337e-10
GRMZM2G031613	Uncharacterized protein	3.66084	2.50162e-73	1.62836e-71
AC191551.3_FG003	NA	3.66073	0.000190595	0.000566738
GRMZM2G103013	NA	3.65867	4.43513e-47	1.24473e-45
GRMZM2G017400	NA	3.65675	2.4692e-10	1.40739e-09
GRMZM2G039362	Uncharacterized protein	3.65557	2.18599e-27	3.1112e-26
GRMZM2G312732	NA	3.65535	0.0125233	0.0267694
GRMZM2G081017	NA	3.65535	4.38262e-10	2.44097e-09
GRMZM5G857090	NA	3.65535	8.87392e-07	3.57914e-06
GRMZM2G058404	Putative geranylgeranyl pyrophosphate synthase 3	3.65365	6.37337e-41	1.48364e-39
GRMZM2G136567	Uncharacterized protein	3.64934	4.26066e-12	2.78096e-11
GRMZM5G805609	Putative O-glycosyl hydrolase family 17 protein	3.6469	8.47166e-61	3.80414e-59
GRMZM2G531230	NA	3.64534	4.18517e-69	2.37932e-67
GRMZM2G159811	Uncharacterized protein	3.64386	9.56787e-06	3.43671e-05
GRMZM2G104384	Putative leucine-rich repeat receptor-like protein kinase family protein	3.64283	1.33467e-56	5.26124e-55
GRMZM2G061450	NA	3.64046	0.00416192	0.00984974
XLOC_007609	glycosyltransferase	3.63906	2.99037e-27	4.22883e-26
GRMZM2G142898	Cellulose synthase catalytic subunit 12	3.63839	1.33718e-55	5.12129e-54
GRMZM2G094712	Aspartate aminotransferase	3.63744	7.54025e-90	7.83983e-88
GRMZM2G064083	NA	3.63319	9.39841e-29	1.40744e-27
GRMZM2G060507	Putative knotted-like transcription factor family protein	3.63248	1.45601e-25	1.92297e-24
GRMZM2G113554	NA	3.63227	0.00620708	0.0142028
GRMZM2G075290	NA	3.63118	8.01021e-17	6.9618e-16
GRMZM2G346839	Class IV heat shock protein	3.63048	1.08593e-05	3.8714e-05
GRMZM2G147908	NA	3.62936	0.0106906	0.0232561
GRMZM2G175779	Beta-galactosidase	3.62859	9.99527e-15	7.66758e-14
GRMZM2G010944	NA	3.62808	3.0012e-57	1.20296e-55
GRMZM2G146161	NA	3.62712	4.48835e-62	2.08496e-60
GRMZM2G143817	Derlin-1.2	3.62583	2.75554e-07	1.17355e-06
GRMZM2G439951	NA	3.62556	1.08143e-15	8.80146e-15
GRMZM2G128651	NA	3.62429	6.61677e-49	1.98081e-47
GRMZM2G064775	NA	3.62244	0.000516327	0.00143222
GRMZM2G133781	Uncharacterized protein	3.6207	7.90395e-15	6.11018e-14
GRMZM2G138427	Putative MYB DNA-binding domain superfamily protein	3.6181	2.80866e-10	1.595e-09
GRMZM2G041125	Uncharacterized protein	3.61471	4.04197e-07	1.69157e-06
GRMZM2G139874	Putative cytochrome P450 superfamily protein	3.61468	1.43003e-69	8.23572e-68
GRMZM2G042412	Copper transporter 1	3.61244	0.00828017	0.0184411
GRMZM2G177242	NA	3.61102	1.32268e-52	4.46426e-51
GRMZM2G049211	NA	3.60882	1.16748e-70	6.92973e-69
XLOC_020778	Glycosyltransferase family 61 protein	3.60362	5.66156e-72	3.51539e-70
GRMZM2G117357	Uncharacterized protein	3.60126	1.11873e-19	1.12322e-18
GRMZM5G879116	NA	3.59963	5.55779e-19	5.37965e-18
GRMZM2G013465	Uncharacterized protein	3.59664	1.7844e-13	1.27863e-12
GRMZM2G132550	Putative HLH DNA-binding domain superfamily protein	3.59619	7.97493e-06	2.88966e-05
GRMZM2G367668	L-ascorbate oxidase	3.59538	2.47087e-09	1.28971e-08
GRMZM2G015912	EF hand family protein	3.59296	1.86085e-05	6.44422e-05
GRMZM2G365544	NA	3.59185	8.14144e-33	1.42115e-31
GRMZM2G080079	NA	3.59013	2.27616e-76	1.65163e-74
GRMZM2G001160	RECQ helicase l1	3.58941	9.11664e-10	4.94694e-09
GRMZM2G126018	Uncharacterized protein	3.58789	9.78724e-11	5.76517e-10
GRMZM2G335052	Putative receptor-like protein kinase family protein	3.58496	0.0106672	0.0232086
GRMZM2G169240	Uncharacterized protein	3.58496	8.60216e-07	3.4736e-06
GRMZM2G131177	NA	3.57969	2.48786e-45	6.58273e-44
GRMZM2G009465	NA	3.57693	0.00126318	0.00327819
GRMZM2G029912	Uncharacterized protein	3.57672	8.89822e-30	1.38544e-28
GRMZM2G122072	Uncharacterized protein	3.57365	1.27183e-29	1.96442e-28
GRMZM2G325683	NA	3.57352	3.65174e-06	1.37999e-05
GRMZM2G159724	Malic enzyme	3.56992	3.30368e-95	4.02997e-93
GRMZM2G156956	Uncharacterized protein	3.56914	1.25802e-69	7.28571e-68
GRMZM2G058518	ANAC010	3.56813	1.91883e-32	3.3103e-31
GRMZM2G360023	NA	3.56591	4.55821e-22	5.12451e-21
GRMZM2G166297	Uncharacterized protein	3.56316	8.80023e-76	6.14114e-74
GRMZM2G147319	NA	3.56098	9.30679e-15	7.1536e-14
GRMZM2G052206	Transposon protein	3.56071	6.90136e-53	2.37064e-51
GRMZM2G146015	Uncharacterized protein	3.5605	5.00391e-17	4.40583e-16
GRMZM2G173063	Uncharacterized protein	3.56014	2.05444e-17	1.844e-16
GRMZM2G359924	Uncharacterized protein	3.55859	5.48371e-11	3.30174e-10
AC233979.1_FG008	NA	3.55526	2.81645e-15	2.24216e-14
GRMZM2G074896	Glycosyltransferase	3.55295	1.43387e-40	3.29822e-39
GRMZM5G833406	Uncharacterized protein	3.55154	4.25241e-38	8.89647e-37
GRMZM2G410487	Uncharacterized protein	3.5502	1.34346e-07	5.91664e-07
GRMZM2G391794	NA	3.54639	6.42644e-69	3.6269e-67
GRMZM2G420108	NA	3.54559	1.16642e-08	5.72565e-08
XLOC_033309	PREDICTED: protein Daple-like	3.54432	0.0246783	0.049311
GRMZM2G056608	NA	3.54395	1.33081e-50	4.22477e-49
GRMZM2G130239	NA	3.54214	1.13694e-26	1.56842e-25
GRMZM2G054803	Uncharacterized protein	3.54162	6.46555e-70	3.78693e-68
GRMZM2G131442	Putative MYB DNA-binding domain superfamily protein	3.54057	1.75953e-28	2.60724e-27
GRMZM2G098278	NA	3.53916	9.35629e-12	5.95879e-11
GRMZM2G151227	Chalcone synthase WHP1	3.53852	3.54237e-19	3.46783e-18
GRMZM2G056236	Uncharacterized protein	3.53797	8.47901e-33	1.47924e-31
GRMZM2G427672	Uncharacterized protein	3.53743	1.4666e-07	6.43097e-07
GRMZM2G060659	Putative uncharacterized protein	3.53665	1.73213e-30	2.76784e-29
GRMZM2G133400	Uncharacterized protein	3.53623	7.01314e-99	9.36616e-97
GRMZM2G161382	Cyclin delta-3	3.53492	7.10791e-07	2.89702e-06
GRMZM2G092474	Putative uncharacterized protein	3.53254	1.08967e-27	1.56524e-26
GRMZM2G019866	Acyl carrier protein 3	3.53067	4.07921e-19	3.97829e-18
GRMZM2G158308	NA	3.53051	3.32659e-05	0.000110734
GRMZM2G581155	Uncharacterized protein	3.52725	7.95211e-11	4.71918e-10
GRMZM2G150319	Uncharacterized protein	3.52545	1.25876e-80	1.02906e-78
GRMZM2G009353	Uncharacterized protein	3.52472	5.02234e-53	1.73868e-51
GRMZM2G114861	Kinesin-1	3.52405	1.59887e-48	4.73154e-47
GRMZM2G126367	NA	3.52356	0.0124773	0.0266894
GRMZM2G323719	Uncharacterized protein	3.52356	4.71154e-05	0.000153359
GRMZM2G359986	Putative WAK-related receptor-like protein kinase family protein	3.52217	2.18528e-31	3.61306e-30
GRMZM2G177659	Amino acid transporter-like protein	3.52136	2.94576e-76	2.11766e-74
GRMZM2G336533	NAC transcription factor	3.5187	5.72778e-08	2.62373e-07
GRMZM2G159587	Glyoxylate reductase	3.51343	8.04757e-69	4.50897e-67
GRMZM2G140594	NA	3.51331	2.25564e-28	3.32646e-27
GRMZM2G052389	Uncharacterized protein	3.51295	2.18635e-77	1.63628e-75
GRMZM2G089783	NA	3.51102	2.31725e-82	1.98885e-80
GRMZM2G432679	NA	3.51096	0.0160312	0.0334372
GRMZM2G367650	Putative RING zinc finger domain superfamily protein	3.50807	9.10952e-49	2.71655e-47
GRMZM2G455658	Uncharacterized protein	3.50779	1.03526e-05	3.70226e-05
GRMZM5G862540	UDP-glucose 6-dehydrogenase	3.50619	5.01454e-32	8.52279e-31
GRMZM2G041959	Uncharacterized protein	3.50576	3.96207e-36	7.70142e-35
GRMZM2G167387	NA	3.50435	2.64509e-76	1.90594e-74
GRMZM2G101693	Nudix hydrolase 2 isoform 1	3.50293	1.54083e-23	1.86489e-22
GRMZM2G015933	BRASSINOSTEROID INSENSITIVE 1-associated receptor kinase 1	3.49643	4.57302e-12	2.97857e-11
GRMZM2G059964	NA	3.49336	1.41156e-35	2.68647e-34
GRMZM2G048366	Uncharacterized protein	3.49289	2.19138e-05	7.50417e-05
GRMZM2G106213	Glucose-1-phosphate adenylyltransferase	3.49243	1.55685e-31	2.59202e-30
GRMZM2G024733	NA	3.49225	2.51888e-32	4.32622e-31
GRMZM2G163761	Knotted1-interacting protein	3.48894	3.47215e-05	0.00011522
GRMZM2G180975	NA	3.48829	0.0119427	0.0256641
GRMZM2G034024	NA	3.4881	9.98573e-10	5.39209e-09
GRMZM2G138074	Uncharacterized protein	3.48737	4.45302e-88	4.47962e-86
GRMZM2G140293	NA	3.48433	2.99033e-09	1.54937e-08
GRMZM2G138997	Protein binding protein	3.48357	4.90003e-20	5.00404e-19
GRMZM2G156392	SAUR55-auxin-responsive SAUR family member	3.48352	0.000190937	0.000567644
GRMZM2G087150	NA	3.48082	3.38638e-25	4.403e-24
GRMZM2G149288	Uncharacterized protein	3.47805	0.0159348	0.0332608
GRMZM2G401331	NA	3.47491	2.35387e-11	1.45515e-10
GRMZM2G066269	NA	3.47393	1.65056e-05	5.75327e-05
GRMZM2G145382	NA	3.47227	2.07656e-05	7.14017e-05
GRMZM5G806839	NA	3.47021	6.62864e-46	1.78748e-44
AC148152.3_FG001	NA	3.46949	1.11826e-12	7.62169e-12
GRMZM2G178955	Uncharacterized protein	3.4692	1.01042e-22	1.1743e-21
GRMZM2G142667	Uncharacterized protein	3.46641	3.6516e-46	9.95086e-45
GRMZM2G033017	NA	3.45943	0.024426	0.0488741
GRMZM2G362823	NA	3.45943	0.00190593	0.00480498
GRMZM2G109405	Phosphatase DCR2	3.45847	1.71246e-82	1.48209e-80
GRMZM2G146163	NA	3.45307	5.60031e-12	3.62406e-11
GRMZM2G426213	NA	3.45121	1.21892e-05	4.3187e-05
GRMZM5G873964	NA	3.44917	1.05211e-23	1.2824e-22
GRMZM2G180870	Uncharacterized protein	3.4489	1.87158e-07	8.11716e-07
GRMZM2G083117	NA	3.44846	0.0119433	0.0256641
GRMZM2G449274	NA	3.44626	4.59365e-06	1.71688e-05
GRMZM2G042612	NA	3.44522	3.44751e-10	1.94108e-09
GRMZM2G169356	NA	3.44294	0.0192006	0.0393956
GRMZM2G116140	Uncharacterized protein	3.4416	1.77101e-16	1.51165e-15
GRMZM2G013588	NA	3.44156	3.41219e-72	2.13583e-70
GRMZM2G041729	NA	3.44065	7.99067e-45	2.09107e-43
GRMZM2G046676	Charged multivesicular body protein 2a	3.43987	2.38024e-05	8.10076e-05
GRMZM2G170388	Polygalacturonase	3.43616	8.45225e-54	3.00671e-52
GRMZM2G420407	Uncharacterized protein	3.43105	0.000789208	0.00211805
GRMZM2G118172	NA	3.43064	5.83249e-06	2.1511e-05
GRMZM2G150893	Peroxidase 54	3.42899	6.17008e-58	2.55239e-56
GRMZM2G118345	Phenylalanine ammonia-lyase	3.42839	3.7365e-48	1.09632e-46
XLOC_039086	RING/U-box superfamily protein	3.42701	1.0053e-09	5.4265e-09
GRMZM2G141036	Uncharacterized protein	3.42429	3.56573e-20	3.66801e-19
GRMZM2G076348	Retrotransposon protein Ty1-copia subclass	3.42419	2.49018e-43	6.27283e-42
GRMZM2G429617	NA	3.42403	2.67648e-06	1.0285e-05
GRMZM2G063917	Phenylalanine ammonia-lyase	3.41917	5.12364e-32	8.69867e-31
GRMZM2G101221	NA	3.4185	0.00111675	0.00292538
GRMZM2G465723	NA	3.41741	0.000426128	0.00119832
GRMZM5G810191	NA	3.41741	0.0100675	0.0220276
GRMZM2G098182	NA	3.41665	5.59369e-17	4.91116e-16
GRMZM2G119067	Putative cytochrome P450 superfamily protein	3.4159	2.24679e-15	1.79743e-14
GRMZM2G008773	LysM domain containing protein	3.41504	1.9302e-05	6.66725e-05
GRMZM2G384884	Putative cytochrome P450 superfamily protein	3.41504	0.000430356	0.00120945
GRMZM2G119494	Glycoside hydrolase, family 28	3.41423	2.81678e-26	3.82115e-25
XLOC_013930	PREDICTED: disease resistance protein RPM1-like isoform X1	3.4133	1.79607e-08	8.67489e-08
GRMZM2G427451	NA	3.41321	4.96906e-24	6.1388e-23
GRMZM2G467671	NA	3.40998	8.94048e-24	1.09404e-22
GRMZM2G372684	NA	3.40939	1.27233e-15	1.03063e-14
GRMZM2G032594	NA	3.40901	1.30903e-12	8.87696e-12
GRMZM2G091490	Putative NAC domain transcription factor superfamily protein	3.40786	5.06213e-47	1.41557e-45
GRMZM2G000614	NA	3.40564	1.34717e-46	3.70698e-45
GRMZM2G094017	Uncharacterized protein	3.40528	1.93181e-54	7.07509e-53
GRMZM2G084812	NA	3.40518	1.89605e-47	5.39461e-46
GRMZM2G075438	Receptor-like protein kinase RK20-1	3.40017	1.15001e-57	4.68224e-56
GRMZM5G828987	Uncharacterized protein	3.39855	0.000501917	0.00139471
GRMZM2G003165	Uncharacterized protein	3.39649	3.95392e-28	5.78142e-27
GRMZM2G083810	17.5 kDa class II heat shock protein	3.39635	0.00185536	0.00468894
GRMZM2G037131	Uncharacterized protein	3.39614	2.80233e-15	2.23149e-14
GRMZM2G042639	Protein IN2-1	3.39544	2.58852e-41	6.11768e-40
GRMZM2G056513	NA	3.39483	2.7865e-60	1.21773e-58
GRMZM2G061609	NA	3.39232	0.00165618	0.00422103
GRMZM2G092867	Metal ion binding protein	3.39232	0.0107077	0.0232918
GRMZM2G027107	NA	3.39155	1.18019e-07	5.23434e-07
GRMZM2G044092	Uncharacterized protein	3.39118	8.31863e-74	5.46069e-72
GRMZM2G138330	Transcription regulator	3.38914	8.00718e-20	8.11827e-19
GRMZM2G427564	30S ribosomal protein S11, chloroplastic	3.38702	0.0010322	0.00271768
GRMZM2G062396	flavanone 3-hydroxylase	3.38163	1.53605e-22	1.77321e-21
GRMZM2G030465	IAA9-auxin-responsive Aux/IAA family member	3.37758	1.20585e-10	7.05343e-10
GRMZM2G310947	Cell Division Protein AAA ATPase family	3.37706	8.99581e-18	8.20507e-17
GRMZM2G058470	NA	3.37461	8.52825e-14	6.22912e-13
GRMZM2G038309	Serine/threonine-protein kinase RIO2	3.37406	1.23668e-48	3.66673e-47
GRMZM2G028813	NA	3.37346	1.51607e-17	1.3719e-16
GRMZM2G394500	Putative class III secretory plant peroxidase family protein	3.37189	2.9664e-69	1.68954e-67
GRMZM2G433959	NA	3.36923	1.55604e-11	9.73984e-11
GRMZM2G019029	Phospholipase D	3.36923	1.30454e-18	1.24026e-17
GRMZM2G053830	NA	3.36766	9.11309e-21	9.65994e-20
GRMZM2G157046	NA	3.36766	9.10135e-21	9.6508e-20
GRMZM2G325693	NA	3.36595	1.5892e-06	6.24949e-06
GRMZM5G821411	NA	3.36518	0.0227853	0.0459832
GRMZM2G520811	NA	3.36429	6.13011e-28	8.87963e-27
GRMZM6G935329	NA	3.364	5.71636e-09	2.88181e-08
GRMZM2G136364	NA	3.36146	0.00291067	0.00710504
GRMZM2G174537	Uncharacterized protein	3.3594	9.79258e-19	9.39069e-18
GRMZM2G159431	Homeobox protein knotted-1-like 1	3.35937	9.03153e-32	1.51589e-30
GRMZM2G136270	NA	3.35668	1.11911e-30	1.79847e-29
GRMZM2G113355	NA	3.35528	7.47639e-38	1.5526e-36
GRMZM2G118800	Aldehyde dehydrogenase	3.35315	5.05214e-79	3.96292e-77
GRMZM2G347541	Uncharacterized protein	3.34991	6.70907e-86	6.357e-84
GRMZM2G416184	NA	3.34792	2.15569e-10	1.23597e-09
GRMZM2G044947	Esterase isoform 1	3.34372	5.96586e-16	4.92529e-15
GRMZM2G348909	Uncharacterized protein	3.34048	1.58621e-41	3.78054e-40
GRMZM2G112617	NA	3.34046	5.61252e-13	3.89994e-12
GRMZM2G122873	Putative leucine-rich repeat protein kinase family protein	3.33949	3.35619e-12	2.20454e-11
AC149829.2_FG002	NA	3.33921	1.76174e-06	6.8991e-06
GRMZM2G463415	NA	3.33582	4.40944e-11	2.67519e-10
GRMZM2G333980	Uncharacterized protein	3.33419	2.92208e-21	3.16788e-20
GRMZM2G090563	Putative lung seven transmembrane receptor family protein	3.33321	1.53425e-42	3.78179e-41
GRMZM2G154936	NA	3.33159	9.51802e-24	1.16196e-22
XLOC_003648	protein phosphatase 2C	3.33048	1.96483e-06	7.66054e-06
GRMZM2G089982	Peroxidase 72	3.32912	0.000258254	0.000752608
XLOC_027923	NA	3.32707	0.00582085	0.0133962
AC210163.3_FG005	NA	3.32657	0.0243266	0.0487035
GRMZM2G044775	Uncharacterized protein	3.32476	1.44833e-54	5.355e-53
GRMZM2G149216	LHT1	3.32137	5.06534e-56	1.95691e-54
GRMZM2G125918	NA	3.32048	2.7064e-16	2.28301e-15
GRMZM2G356714	Uncharacterized protein	3.31912	1.21511e-17	1.10311e-16
GRMZM2G328171	Xylanase inhibitor protein 1	3.31865	1.01555e-25	1.35221e-24
GRMZM2G162505	Uncharacterized protein	3.31695	1.99352e-36	3.93422e-35
GRMZM2G319781	NA	3.31662	1.22627e-12	8.33951e-12
GRMZM2G388834	Putative peptidase C48 domain family protein	3.31389	1.64738e-08	7.98285e-08
GRMZM5G899188	17.0 kDa class II heat shock protein	3.31354	2.30426e-07	9.91462e-07
GRMZM2G031660	Beta-glucosidase	3.3119	5.16712e-77	3.83009e-75
GRMZM5G878542	NA	3.31079	0.00398203	0.00946231
GRMZM2G382534	Beta-carotene hydroxylase	3.30968	1.01535e-13	7.37793e-13
GRMZM2G419675	Uncharacterized protein	3.30875	1.14983e-05	4.09077e-05
GRMZM2G141975	NA	3.30834	1.64395e-09	8.71895e-09
XLOC_029349	PREDICTED: IQ calmodulin-binding motif family protein isoform X1	3.30773	2.48084e-24	3.10196e-23
GRMZM2G363554	NA	3.30511	1.85313e-49	5.65132e-48
GRMZM5G896560	NA	3.30345	3.602e-07	1.51678e-06
GRMZM2G141535	Indole-3-acetaldehyde oxidase	3.30285	9.94532e-72	6.114e-70
GRMZM2G113052	NA	3.30272	2.12568e-26	2.89631e-25
GRMZM2G117865	Uncharacterized protein	3.30181	9.64854e-13	6.60518e-12
GRMZM2G083759	Signal transducer	3.30139	4.53074e-33	7.98524e-32
GRMZM6G183316	Uncharacterized protein	3.29941	3.0935e-33	5.48335e-32
GRMZM2G106479	NA	3.29887	2.12567e-15	1.7023e-14
GRMZM2G428386	NA	3.29866	5.22112e-12	3.39001e-11
GRMZM2G050450	NA	3.29736	1.21909e-46	3.36052e-45
GRMZM2G005624	Uncharacterized protein	3.29278	0.0234876	0.0472191
GRMZM2G151992	Catalytic/ hydrolase	3.28417	1.88892e-22	2.16764e-21
GRMZM2G127338	Uncharacterized protein	3.28401	2.77088e-51	8.98042e-50
GRMZM2G407626	Calmodulin-like protein 41	3.28293	1.39167e-06	5.50417e-06
GRMZM2G150688	NA	3.28096	0.019968	0.0408401
GRMZM2G332522	Caffeoyl-CoA O-methyltransferase 1	3.28083	6.9033e-34	1.245e-32
GRMZM5G865819	Uncharacterized protein	3.28011	0.000187573	0.000558286
GRMZM2G031620	NA	3.27904	8.89008e-13	6.10213e-12
GRMZM2G169953	NA	3.27764	0.000312917	0.00089964
GRMZM2G407825	NA	3.27623	1.23267e-60	5.49541e-59
GRMZM2G113967	CBL-interacting serine/threonine-protein kinase 15	3.27548	9.5908e-53	3.26551e-51
GRMZM2G005103	Uncharacterized protein	3.2725	1.10751e-30	1.78075e-29
GRMZM2G047800	Uncharacterized protein	3.27189	2.42502e-12	1.61031e-11
GRMZM2G105725	NA	3.26988	1.32791e-10	7.73674e-10
GRMZM2G047851	NA	3.26894	0.000277847	0.000804789
GRMZM2G094510	NA	3.26578	1.70975e-38	3.62842e-37
GRMZM2G159134	NA	3.26424	3.02783e-66	1.59548e-64
GRMZM2G380088	Cytidine deaminase	3.26414	1.53223e-47	4.38768e-46
GRMZM2G416887	Seven transmembrane MLO family protein	3.26303	2.84707e-07	1.21073e-06
GRMZM2G000278	Uncharacterized protein	3.262	1.55544e-72	9.87577e-71
GRMZM2G060811	NA	3.26195	2.26427e-20	2.35423e-19
GRMZM2G324157	NA	3.25563	9.10899e-28	1.31088e-26
GRMZM2G152921	Uncharacterized protein	3.25446	2.70181e-51	8.76574e-50
GRMZM2G149841	NA	3.25334	1.30058e-40	2.99608e-39
GRMZM2G459820	NA	3.25172	1.32555e-21	1.45952e-20
GRMZM2G043075	Putative MATE efflux family protein	3.25107	1.91532e-54	7.02299e-53
GRMZM2G101393	NA	3.25079	1.42856e-54	5.28823e-53
AC190636.3_FG005	NA	3.25054	1.08616e-36	2.16701e-35
GRMZM2G335685	NA	3.24191	2.62466e-09	1.36746e-08
GRMZM2G047319	Putative subtilase family protein	3.24179	1.28111e-28	1.90836e-27
AC206901.3_FG005	MYB transcription factor	3.24121	9.6044e-17	8.31237e-16
GRMZM2G013949	NA	3.24101	0.0035121	0.00843295
GRMZM2G496991	NA	3.24092	2.4907e-06	9.60566e-06
GRMZM2G127386	NA	3.23818	1.26044e-57	5.12513e-56
GRMZM5G883417	Acyl-desaturase	3.23799	8.26838e-09	4.11216e-08
GRMZM2G122280	Uncharacterized protein	3.23704	8.36818e-09	4.15979e-08
GRMZM2G100158	Uncharacterized protein	3.23639	1.06981e-30	1.72192e-29
GRMZM2G064091	NA	3.23266	0.00230309	0.00572567
GRMZM2G358693	NA	3.23266	3.30703e-05	0.000110178
GRMZM2G173862	Putative HLH DNA-binding domain superfamily protein	3.23165	4.60348e-05	0.000150062
GRMZM5G846339	NA	3.23015	2.05716e-44	5.32046e-43
GRMZM2G400497	Uncharacterized protein	3.22979	1.01369e-18	9.70589e-18
GRMZM2G090603	Uncharacterized protein	3.22771	9.16206e-14	6.68418e-13
GRMZM2G135132	Uncharacterized protein	3.22764	2.50962e-60	1.09983e-58
GRMZM2G113432	Uncharacterized protein	3.22517	2.71691e-66	1.43899e-64
GRMZM2G122172	Uncharacterized protein	3.22298	9.66749e-14	7.03635e-13
GRMZM2G072240	Uncharacterized protein	3.22239	0.000662135	0.00179993
GRMZM2G162109	NA	3.21968	1.0607e-10	6.23029e-10
GRMZM2G092595	NA	3.2184	1.03069e-65	5.33137e-64
GRMZM2G140805	Nodulin-like protein	3.21582	2.38077e-09	1.24541e-08
GRMZM2G067162	Uncharacterized protein	3.21378	7.91078e-05	0.000249296
GRMZM5G837822	Hevamine-A	3.2135	5.31396e-47	1.48198e-45
GRMZM2G336448	Carbohydrate transporter/ sugar porter/ transporter	3.2115	8.3263e-69	4.64832e-67
GRMZM2G139460	NA	3.21122	1.32198e-07	5.82566e-07
XLOC_041863	PREDICTED: protein trichome berefringence-like 7, partial	3.21105	0.00010783	0.000333233
GRMZM2G148281	12-oxo-phytodienoic acid reductase	3.2104	4.88219e-73	3.15803e-71
GRMZM2G392737	Putative MAP kinase family protein	3.21005	2.85717e-34	5.21051e-33
GRMZM2G103945	NA	3.20707	4.1136e-77	3.05649e-75
GRMZM2G031280	Putative RING zinc finger domain superfamily protein	3.20685	0.00166594	0.00424381
GRMZM2G315726	Uncharacterized protein	3.20626	4.69297e-22	5.27028e-21
GRMZM2G117246	Uncharacterized protein	3.20515	1.66237e-25	2.18886e-24
GRMZM5G878561	NA	3.20499	2.64597e-38	5.58465e-37
GRMZM2G063522	Uncharacterized protein	3.20328	0.000370239	0.00105221
GRMZM2G046900	Putative uncharacterized protein	3.19894	2.18145e-27	3.10616e-26
XLOC_030164	Protein STRUBBELIG-RECEPTOR FAMILY 1	3.19878	1.12239e-08	5.51828e-08
GRMZM2G078013	NA	3.1964	0.00323305	0.00782601
GRMZM2G092128	NA	3.1964	0.00257186	0.00634195
GRMZM2G058739	NA	3.1956	1.59713e-12	1.07577e-11
XLOC_040614	NA	3.19465	0.000134421	0.000409487
GRMZM2G356103	NA	3.1915	0.00113133	0.00296082
GRMZM2G044027	Uncharacterized protein	3.1907	9.82634e-82	8.25093e-80
GRMZM2G024350	Uncharacterized protein	3.1867	8.63701e-05	0.000270586
AC155376.2_FG004	Uncharacterized protein	3.18591	6.74839e-52	2.24348e-50
GRMZM2G365035	CDPK-related protein kinase	3.18468	8.54567e-76	5.97695e-74
GRMZM2G359105	NA	3.18442	9.93971e-05	0.000309099
GRMZM2G176175	Uncharacterized protein	3.1838	2.7409e-13	1.94246e-12
GRMZM2G125648	NA	3.18244	1.28807e-05	4.54758e-05
GRMZM2G117993	Uncharacterized protein	3.18158	1.71584e-50	5.42485e-49
GRMZM2G052402	NA	3.18133	7.24727e-06	2.64269e-05
GRMZM2G166452	NA	3.17942	2.05111e-10	1.17776e-09
GRMZM2G090245	Uncharacterized protein	3.17816	1.94894e-18	1.83711e-17
AC203989.4_FG001	Cupin, RmlC-type	3.17784	1.1145e-39	2.48429e-38
GRMZM2G359664	Pollen-specific kinase partner protein	3.17645	6.84163e-50	2.11981e-48
GRMZM2G323830	NA	3.17477	7.42207e-11	4.41477e-10
GRMZM2G088245	Uncharacterized protein	3.17414	3.3904e-07	1.43137e-06
GRMZM2G330635	Glutathione S-transferase GSTU6	3.17364	2.85714e-57	1.14671e-55
GRMZM2G322618	Uncharacterized protein	3.17253	5.35123e-47	1.49103e-45
GRMZM2G004590	Uncharacterized protein	3.17179	2.18118e-47	6.19446e-46
GRMZM2G329069	NA	3.17138	1.51298e-06	5.96414e-06
GRMZM2G165747	5-methyltetrahydropteroyltriglutamate--homocysteine methyltransferase	3.17046	3.49751e-62	1.62958e-60
GRMZM2G030688	NA	3.16993	0.00807121	0.0180289
GRMZM2G028986	NA	3.16804	7.77996e-46	2.09248e-44
GRMZM2G047875	NA	3.16294	2.29425e-18	2.15475e-17
GRMZM2G133716	NA	3.158	0.000962047	0.00254726
GRMZM2G001079	Beta3-glucuronyltransferase	3.1561	6.44018e-54	2.30419e-52
GRMZM2G002704	Gibberellin 20 oxidase 2	3.15579	1.6571e-09	8.78567e-09
GRMZM2G404888	cationic amino acid transporter 8	3.1554	7.88006e-58	3.22531e-56
GRMZM2G176327	Uncharacterized protein	3.15528	0.00985339	0.0216079
GRMZM5G833332	NA	3.15308	2.4322e-09	1.27081e-08
GRMZM2G035944	NA	3.1523	3.03493e-38	6.38819e-37
GRMZM5G827496	Uncharacterized protein	3.14839	0.000239331	0.00070109
GRMZM2G451231	Uncharacterized protein	3.14764	2.45229e-10	1.39878e-09
GRMZM2G169198	NA	3.14483	2.74003e-23	3.26653e-22
GRMZM2G139535	Heat shock factor protein 4	3.13728	1.42986e-19	1.43097e-18
GRMZM2G151204	Immediate-early fungal elicitor protein CMPG1	3.13711	4.83911e-19	4.69868e-18
GRMZM2G030567	NA	3.1367	1.81401e-11	1.12976e-10
XLOC_022262	PREDICTED: probable serine/threonine-protein kinase At1g54610	3.13551	4.4221e-05	0.000144484
GRMZM2G032852	Uncharacterized protein	3.13539	1.4684e-75	1.02011e-73
GRMZM2G037411	Pectin lyase-like superfamily protein	3.13516	0.00175603	0.00445523
GRMZM2G060138	NA	3.13465	1.32547e-06	5.25239e-06
GRMZM2G178734	Uncharacterized protein	3.12977	6.11622e-12	3.94309e-11
GRMZM2G081380	Actin binding Calponin homology (CH) domain-containing protein	3.12907	5.10198e-28	7.42507e-27
GRMZM2G010321	Uncharacterized protein	3.12819	3.73939e-51	1.20941e-49
GRMZM2G081582	Phenylalanine ammonia-lyase	3.12745	9.43753e-83	8.21383e-81
GRMZM2G086934	Replication protein A 70 kDa DNA-binding subunit	3.12653	0.000438932	0.00123243
GRMZM2G069542	Phosphoenolpyruvate carboxylase	3.12596	4.06134e-76	2.89279e-74
GRMZM2G018760	MazG nucleotide pyrophosphohydrolase domain protein	3.12477	3.84757e-28	5.63389e-27
GRMZM2G383790	NA	3.12338	0.00731648	0.0164856
GRMZM2G013448	Uncharacterized protein	3.12306	1.71019e-15	1.37597e-14
GRMZM2G083012	Uncharacterized protein	3.12146	1.44326e-07	6.33577e-07
GRMZM2G387389	NA	3.12102	0.000375321	0.00106564
GRMZM2G091540	Uncharacterized protein	3.12094	0.00204042	0.00512155
GRMZM2G160005	Auxin response factor 27	3.11958	7.98788e-40	1.79215e-38
GRMZM2G317450	Uncharacterized protein	3.11753	5.88366e-15	4.59192e-14
GRMZM2G136857	jasmonic acid carboxyl methyltransferase	3.1131	3.20087e-19	3.13947e-18
GRMZM2G148176	Uncharacterized protein	3.11206	3.4566e-11	2.1095e-10
GRMZM2G025240	NA	3.11101	7.25309e-16	5.961e-15
GRMZM2G300709	NA	3.11042	0.00246029	0.00608959
GRMZM2G097641	Sucrose-phosphatase 2	3.11038	4.49773e-29	6.82792e-28
GRMZM2G007160	NA	3.1086	2.16352e-20	2.25326e-19
GRMZM2G073377	NA	3.10753	0.0063811	0.0145676
GRMZM5G889999	Serine/threonine-protein kinase	3.1072	5.04748e-63	2.41344e-61
GRMZM2G347056	Methylenetetrahydrofolate reductase 1	3.10692	9.86117e-75	6.68575e-73
GRMZM2G107739	Putative aminotransferase class III superfamily protein	3.10504	3.76821e-37	7.60614e-36
GRMZM2G387087	Uncharacterized protein	3.10434	6.78453e-08	3.08455e-07
GRMZM2G110473	NA	3.10434	5.92803e-25	7.61817e-24
GRMZM5G870959	Putative leucine-rich repeat receptor-like protein kinase family protein	3.10369	4.85376e-11	2.93843e-10
GRMZM2G031200	NAC87 NAC type transcription factor	3.09864	4.36786e-29	6.63402e-28
XLOC_022778	Sec14p-like phosphatidylinositol transfer family protein	3.09702	2.59622e-08	1.23395e-07
GRMZM2G150098	Pyruvate kinase	3.09445	6.40018e-36	1.23246e-34
GRMZM2G003406	Putative MYB DNA-binding domain superfamily protein	3.09255	3.72573e-26	5.03876e-25
GRMZM2G075828	NA	3.09186	4.24607e-14	3.15719e-13
GRMZM5G829396	NA	3.0906	1.49072e-39	3.30153e-38
GRMZM2G107082	Uncharacterized protein	3.08952	1.06587e-70	6.33877e-69
GRMZM2G401328	Cystatin	3.08823	4.29784e-11	2.61004e-10
GRMZM2G078500	NA	3.0875	6.43058e-59	2.72193e-57
GRMZM2G035595	NA	3.08613	4.19787e-28	6.12944e-27
GRMZM2G145972	Uncharacterized protein	3.08462	7.20445e-40	1.62009e-38
GRMZM2G063133	BGGP Beta-1-3-galactosyl-O-glycosyl-glycoprotein	3.08342	1.78098e-06	6.97181e-06
GRMZM2G125552	Uncharacterized protein	3.08276	8.21136e-24	1.00721e-22
GRMZM2G149392	NA	3.07697	4.91144e-20	5.01404e-19
GRMZM2G090226	NA	3.07649	4.29069e-43	1.07298e-41
GRMZM2G416632	Glutathione transferase GST 23	3.07468	1.195e-45	3.1974e-44
GRMZM2G079938	NA	3.07412	1.66826e-20	1.74627e-19
GRMZM2G126260	NA	3.07358	2.51979e-11	1.55432e-10
GRMZM2G051677	Fructokinase-2	3.07169	1.19596e-71	7.32322e-70
GRMZM2G476538	IAA-leucine resistant (ILR)-like gene 6	3.07113	2.28713e-47	6.48872e-46
GRMZM2G171620	Uncharacterized protein	3.07072	8.05549e-30	1.25802e-28
XLOC_024411	PREDICTED: peroxisomal fatty acid beta-oxidation multifunctional protein	3.06978	2.66639e-12	1.76756e-11
GRMZM2G159926	NA	3.06966	1.96367e-56	7.69182e-55
GRMZM2G086845	Fructokinase-1	3.06777	1.33523e-46	3.67739e-45
GRMZM2G103937	Uncharacterized protein	3.06674	1.92807e-11	1.19886e-10
GRMZM2G420743	NA	3.06533	5.86003e-46	1.58436e-44
GRMZM2G433365	NA	3.06178	0.00337341	0.00813099
GRMZM2G106177	Erg28 like protein	3.0603	0.000739816	0.00199427
GRMZM2G006197	Uncharacterized protein	3.0603	2.63881e-07	1.12748e-06
GRMZM2G054152	NA	3.05855	6.96678e-49	2.07956e-47
GRMZM2G054634	Uncharacterized protein	3.05445	2.10554e-13	1.50388e-12
GRMZM2G702923	NA	3.05375	7.84903e-08	3.54873e-07
GRMZM2G096271	Polcalcin Jun o 2	3.05264	0.000289779	0.000836844
GRMZM2G179215	Uncharacterized protein	3.05138	4.79247e-49	1.44305e-47
GRMZM2G111415	Putative AP2/EREBP transcription factor superfamily protein	3.051	6.99556e-10	3.8329e-09
GRMZM2G004828	Seed maturation protein	3.04924	4.00437e-05	0.000131599
GRMZM2G059939	Putative AP2/EREBP transcription factor superfamily protein	3.0487	7.28974e-18	6.68043e-17
GRMZM2G050875	NA	3.04439	8.38281e-06	3.02896e-05
GRMZM2G363183	NA	3.04304	3.33212e-23	3.95564e-22
XLOC_026687	Vacuole membrane protein KMS1	3.04148	4.76401e-10	2.64531e-09
GRMZM2G158647	NA	3.04064	7.94035e-10	4.3314e-09
GRMZM2G453805	chitinase A	3.03932	1.0497e-18	1.00289e-17
GRMZM2G172448	NA	3.03914	8.36831e-05	0.000262779
GRMZM2G455128	Amino acid transport protein	3.03875	4.799e-51	1.54888e-49
GRMZM5G882427	Transferase	3.0361	4.31229e-48	1.26049e-46
GRMZM2G136139	Neutral/alkaline invertase	3.03552	1.29962e-48	3.84966e-47
GRMZM2G000581	Secondary cell wall glycosyltransferase family 47	3.03548	2.95237e-43	7.41899e-42
GRMZM2G164405	Acc synthase	3.03479	2.48218e-12	1.64755e-11
GRMZM5G853854	Uncharacterized protein	3.03403	1.47104e-69	8.45618e-68
GRMZM2G334181	Putative DUF26 domain family protein	3.03109	6.62566e-26	8.88314e-25
GRMZM2G075461	Uncharacterized protein	3.03103	0.000405275	0.00114425
GRMZM2G162702	Uncharacterized protein	3.03028	2.4785e-73	1.61671e-71
GRMZM2G146685	NA	3.03001	4.25557e-19	4.14376e-18
GRMZM2G011401	Leucine-rich repeat (LRR) family protein	3.02748	0.00363071	0.00869417
GRMZM2G002523	NA	3.02446	3.52189e-46	9.61152e-45
GRMZM2G082191	NA	3.02242	4.62978e-65	2.36715e-63
GRMZM2G020320	Glycerol-3-phosphate acyltransferase 8	3.02126	2.86388e-45	7.56475e-44
GRMZM2G101000	Uncharacterized protein	3.02042	2.01931e-33	3.61028e-32
GRMZM2G019586	NA	3.01869	3.18513e-10	1.79989e-09
GRMZM2G444801	sulfate transporter 3	3.01614	5.63626e-42	1.36433e-40
GRMZM2G559822	NA	3.01495	0.00837662	0.0186278
GRMZM2G443121	NA	3.01436	0.000272382	0.000790436
AC191575.2_FG001	Uncharacterized protein	3.01381	9.99333e-08	4.47124e-07
GRMZM2G481452	Uncharacterized protein	3.01164	3.1385e-71	1.89558e-69
GRMZM2G123373	Uncharacterized protein	3.01147	2.07556e-07	8.96546e-07
GRMZM2G149295	Cupin, RmlC-type	3.00964	6.76432e-35	1.2618e-33
GRMZM2G397684	Putative RING zinc finger domain superfamily protein	3.00799	5.45018e-09	2.7512e-08
GRMZM2G383680	Uncharacterized protein	3.00581	9.94457e-06	3.56293e-05
GRMZM2G040309	NA	3.00316	2.77853e-10	1.57876e-09
GRMZM5G822440	Uncharacterized protein	3.00237	1.18958e-11	7.51741e-11
GRMZM2G033644	2-oxoacid dehydrogenases acyltransferase family protein	3.00029	2.68661e-67	1.46811e-65
GRMZM2G127067	C-4 methylsterol oxidase	3.0001	2.37694e-62	1.11418e-60
GRMZM2G061396	NA	3	0.0183454	0.0378237
GRMZM2G007185	Uncharacterized protein	2.99964	1.03951e-40	2.40899e-39
GRMZM2G118250	NA	2.99685	3.14653e-19	3.08715e-18
GRMZM5G841360	NA	2.99599	6.70103e-06	2.45216e-05
GRMZM2G352132	Uncharacterized protein	2.99513	5.87017e-28	8.50707e-27
GRMZM2G122276	NA	2.99425	2.80423e-21	3.0465e-20
AC210168.4_FG003	NA	2.99398	7.40578e-08	3.35764e-07
GRMZM2G418956	Serine/threonine-protein kinase	2.99377	9.81183e-08	4.39574e-07
GRMZM2G115070	Putative uncharacterized protein	2.99237	0.000659106	0.00179201
GRMZM2G106950	Uncharacterized protein	2.98929	7.83658e-46	2.10588e-44
GRMZM2G347174	NA	2.98782	2.61385e-31	4.31014e-30
GRMZM2G169628	Uncharacterized protein	2.98769	1.85475e-19	1.8425e-18
GRMZM2G015542	Putative cytochrome P450 superfamily protein	2.98687	1.01372e-14	7.77072e-14
GRMZM5G800014	Uncharacterized protein	2.98652	4.44063e-48	1.29678e-46
GRMZM2G040094	Uncharacterized protein	2.98489	0.00118243	0.0030857
GRMZM2G050997	Cytokinin oxidase 2	2.98237	1.15404e-34	2.13091e-33
GRMZM2G048150	NA	2.9805	1.53739e-16	1.31732e-15
GRMZM2G014945	NA	2.98001	1.08249e-07	4.82381e-07
GRMZM2G015709	Uncharacterized protein	2.97611	2.91895e-36	5.73498e-35
GRMZM2G420733	NA	2.97606	1.47936e-49	4.5293e-48
AC233853.1_FG003	NA	2.97601	1.32109e-16	1.13639e-15
GRMZM5G826658	NA	2.97306	4.95021e-49	1.4891e-47
GRMZM2G392076	NA	2.96916	2.58731e-14	1.94434e-13
GRMZM2G005954	NA	2.96521	3.62937e-19	3.55188e-18
GRMZM2G125424	NA	2.96488	1.09528e-47	3.14806e-46
GRMZM2G123550	NA	2.96347	0.00735024	0.0165533
GRMZM2G319062	Putative polyphenol oxidase family protein	2.96097	3.23978e-41	7.62197e-40
GRMZM2G442000	Uncharacterized protein	2.96083	1.23945e-06	4.926e-06
GRMZM2G046101	NA	2.95922	1.75882e-15	1.41473e-14
GRMZM2G422175	NA	2.95859	4.33106e-25	5.60307e-24
GRMZM2G126386	Putative uncharacterized protein	2.95722	6.37893e-21	6.81064e-20
GRMZM2G076307	Uncharacterized protein	2.95354	7.15331e-37	1.43362e-35
GRMZM2G359892	NA	2.95339	8.97572e-11	5.30126e-10
GRMZM2G082709	NA	2.95174	0.00810442	0.0180939
GRMZM2G373887	NA	2.95174	7.88113e-05	0.000248412
GRMZM2G049695	Putative MYB DNA-binding domain superfamily protein	2.95123	2.86992e-55	1.08573e-53
GRMZM2G148400	Putative O-glycosyl hydrolase family 17 protein	2.94902	2.09661e-11	1.30053e-10
XLOC_026719	NA	2.94882	1.79708e-14	1.35973e-13
GRMZM2G034113	Uncharacterized protein	2.94837	0.000979684	0.00258909
GRMZM2G459874	NA	2.94721	8.22488e-53	2.8128e-51
GRMZM2G019361	Uncharacterized protein	2.94538	1.91375e-45	5.08539e-44
GRMZM2G105892	NA	2.94371	1.03876e-05	3.71435e-05
GRMZM2G167164	NA	2.94066	5.87974e-14	4.33241e-13
GRMZM2G093622	Uncharacterized protein	2.93681	0.000329422	0.00094359
GRMZM2G106622	ABA-responsive protein	2.93496	4.47888e-32	7.65014e-31
GRMZM2G151553	Uncharacterized protein	2.93434	6.29293e-07	2.5791e-06
GRMZM2G383404	Anthocyanidin 3-O-glucosyltransferase	2.93384	7.45277e-21	7.94074e-20
GRMZM2G172695	NA	2.93198	0.000102642	0.000318313
GRMZM2G103128	Uncharacterized protein	2.93165	6.18586e-35	1.15668e-33
GRMZM2G125020	NA	2.93147	2.81413e-13	1.99261e-12
GRMZM2G153575	NA	2.93141	7.20885e-14	5.2891e-13
GRMZM2G166719	NA	2.93082	1.50395e-29	2.31372e-28
GRMZM2G101058	NA	2.92892	1.21411e-06	4.83271e-06
GRMZM2G133291	NA	2.92866	0.00129986	0.00336578
GRMZM2G365961	Arogenate dehydrogenase isoform 2	2.92735	4.33707e-52	1.45118e-50
GRMZM2G088689	Uncharacterized protein	2.92718	3.85569e-54	1.39236e-52
GRMZM2G100505	Uncharacterized protein	2.926	0.0095987	0.0210985
GRMZM2G170509	NA	2.9249	1.74427e-05	6.06493e-05
GRMZM2G172230	Uncharacterized protein	2.92311	3.27569e-20	3.37863e-19
GRMZM2G159013	Ferrochelatase	2.92011	6.81477e-54	2.4354e-52
GRMZM2G464137	Methylthioribose kinase	2.91863	5.67099e-65	2.89473e-63
GRMZM2G143791	NA	2.91809	3.12702e-09	1.61749e-08
GRMZM2G381025	NA	2.91807	3.8001e-15	2.99828e-14
GRMZM2G471269	NA	2.91649	1.71118e-53	5.98411e-52
GRMZM2G128995	Uncharacterized protein	2.91474	4.02128e-58	1.67018e-56
GRMZM2G048616	Aldolase-type TIM barrel family protein	2.91365	3.04287e-43	7.63403e-42
GRMZM2G415793	Allene oxide cyclase 4	2.91333	4.28898e-41	1.00446e-39
GRMZM2G138349	Uncharacterized protein	2.91263	2.0233e-56	7.9154e-55
GRMZM2G093217	P-loop containing nucleoside triphosphate hydrolases superfamily protein	2.91222	6.95153e-10	3.80945e-09
GRMZM2G085116	Protein of unknown function, DUF538	2.91222	3.85337e-41	9.03122e-40
GRMZM2G033828	Retinoblastoma-related protein 3	2.91194	2.63506e-06	1.01309e-05
GRMZM2G082560	NA	2.90885	3.11048e-05	0.000104043
GRMZM2G047414	Uncharacterized protein	2.90511	1.50573e-14	1.14516e-13
GRMZM2G036448	Uncharacterized protein	2.90385	6.68473e-36	1.28566e-34
GRMZM5G874955	Uncharacterized protein	2.90365	6.24808e-24	7.69744e-23
GRMZM2G033074	NA	2.90251	1.44922e-05	5.08407e-05
GRMZM2G174673	Putative heavy metal transport/detoxification superfamily protein	2.90099	9.2285e-23	1.07657e-21
AC234160.1_FG003	Uncharacterized protein	2.90094	1.59376e-22	1.83778e-21
GRMZM2G176903	NA	2.89914	6.57787e-39	1.42027e-37
GRMZM2G420988	Uncharacterized protein	2.89812	0.000663575	0.00180321
GRMZM2G441656	NA	2.89495	6.90287e-50	2.13665e-48
GRMZM2G416652	Putative MYB DNA-binding domain superfamily protein	2.89413	1.63423e-06	6.41841e-06
GRMZM2G110131	NA	2.89363	1.17589e-14	8.98272e-14
GRMZM2G122160	NA	2.89363	1.17582e-14	8.98272e-14
GRMZM2G043663	NA	2.89202	0.00853194	0.0189406
GRMZM2G137582	EIN3-binding F-box protein 1	2.89178	1.23247e-49	3.78462e-48
GRMZM2G363186	NA	2.89091	7.19602e-06	2.62431e-05
GRMZM2G308503	NA	2.88982	0.00246202	0.0060934
GRMZM2G117706	Uncharacterized protein	2.88901	1.02527e-23	1.25018e-22
GRMZM2G035285	NA	2.8882	3.16626e-33	5.60911e-32
GRMZM2G085812	Putative cytochrome P450 superfamily protein	2.88753	5.20145e-17	4.57586e-16
GRMZM2G392683	NA	2.88613	0.00469531	0.011012
GRMZM5G838140	NA	2.88514	0.000160742	0.00048335
GRMZM2G080320	Monoglyceride lipase	2.88194	3.13844e-06	1.19344e-05
GRMZM2G177631	Cellulose synthase-8	2.87871	4.28479e-68	2.35808e-66
GRMZM2G475380	NA	2.87579	2.29052e-10	1.31085e-09
GRMZM2G136508	Amino acid permease	2.87564	1.21809e-10	7.11831e-10
GRMZM2G145133	Uncharacterized protein	2.87461	9.64813e-53	3.2802e-51
GRMZM2G075496	NA	2.87447	5.54299e-26	7.44448e-25
GRMZM2G702036	NA	2.87447	0.0145675	0.0306622
GRMZM2G320167	Uncharacterized protein	2.87447	0.00245583	0.00607905
GRMZM2G090747	Glycerol-3-phosphate dehydrogenase isoform 1	2.87175	1.63605e-39	3.61306e-38
GRMZM2G133895	Uncharacterized protein	2.87149	0.0108921	0.023653
GRMZM2G540538	Adenosine kinase 2	2.87064	3.28344e-61	1.4917e-59
GRMZM2G056815	NA	2.87036	2.73872e-06	1.05007e-05
GRMZM2G081822	NA	2.87002	2.63745e-11	1.62463e-10
GRMZM2G394410	NA	2.86817	3.04063e-41	7.16432e-40
GRMZM2G130440	aldehyde dehydrogenase 7B4	2.86402	2.94874e-50	9.28494e-49
GRMZM2G136831	NA	2.86312	0.00108978	0.00285762
GRMZM2G000236	12-oxophytodienoate reductase 2	2.86302	0.000136985	0.000416602
GRMZM2G116185	NA	2.85949	1.10677e-15	9.00054e-15
GRMZM2G004990	NA	2.85702	3.22092e-26	4.36558e-25
GRMZM2G029219	NA	2.85635	1.63478e-31	2.71884e-30
GRMZM2G095892	Calmodulin binding protein	2.85493	7.74973e-61	3.49008e-59
GRMZM2G026930	Dihydroflavonol-4-reductase	2.85415	0.0221688	0.044894
GRMZM2G035996	Shaggy kinase homolog	2.85369	1.21949e-34	2.24908e-33
GRMZM2G366301	NA	2.85277	0.00155374	0.00397795
GRMZM2G169558	Protein kinase APK1A	2.85254	2.97897e-39	6.51379e-38
GRMZM2G045188	Putative uncharacterized protein	2.85148	0.0246682	0.0493
GRMZM2G055458	Uncharacterized protein	2.85119	2.11297e-23	2.54049e-22
GRMZM2G008972	NA	2.85086	1.08752e-08	5.35193e-08
GRMZM2G175076	Chalcone-flavanone isomerase family protein	2.84888	4.83809e-36	9.35143e-35
GRMZM2G070242	NA	2.84713	2.39479e-08	1.14207e-07
GRMZM2G093436	Uncharacterized protein	2.84645	1.08611e-07	4.83714e-07
GRMZM2G155836	Putative glycogen synthase kinase family protein	2.84553	3.41972e-52	1.14796e-50
GRMZM2G149182	Glutathione S-transferase GST 34	2.84524	4.02982e-10	2.25461e-09
GRMZM2G409093	NA	2.84472	2.70295e-23	3.22854e-22
GRMZM2G138131	NA	2.84435	0.00864981	0.0191761
GRMZM2G040638	Peroxidase 2	2.84409	7.90728e-17	6.8762e-16
GRMZM2G139852	Uncharacterized protein	2.84376	9.84311e-11	5.79587e-10
GRMZM2G132547	CTP synthase	2.84284	5.34564e-33	9.40007e-32
GRMZM2G152179	Flavonol 4-sulfotransferase	2.83854	2.55158e-44	6.58818e-43
GRMZM5G833699	Heat shock protein 82	2.83838	1.30129e-08	6.36195e-08
GRMZM2G472236	NA	2.83825	0.00364776	0.00872893
GRMZM2G105419	NA	2.83703	3.21791e-06	1.22171e-05
GRMZM2G476040	NA	2.83399	0.0133861	0.0284196
GRMZM2G034985	NA	2.83373	8.2686e-17	7.18436e-16
GRMZM2G042278	Uncharacterized protein	2.8298	1.39788e-07	6.14092e-07
XLOC_004654	NA	2.82823	0.0150804	0.031661
GRMZM5G806833	NA	2.82655	6.04274e-08	2.76229e-07
GRMZM2G075247	NA	2.8256	1.47767e-11	9.26429e-11
GRMZM2G056231	Histone H2A	2.82523	8.65871e-08	3.90057e-07
GRMZM2G107867	SNF1-related protein kinase	2.82345	8.93105e-54	3.16976e-52
GRMZM5G862355	NA	2.82262	3.84837e-10	2.15864e-09
GRMZM2G305526	Uncharacterized protein	2.8218	2.82291e-09	1.4668e-08
GRMZM2G395508	NA	2.8214	3.53893e-12	2.32015e-11
GRMZM2G155077	NA	2.81904	1.93941e-08	9.33958e-08
GRMZM2G051256	MYB transcription factor	2.81592	1.30287e-30	2.08837e-29
GRMZM2G044851	nitrate transporter 1.5	2.81517	3.07911e-29	4.70197e-28
GRMZM2G057412	Uncharacterized protein	2.81468	6.00829e-40	1.35488e-38
GRMZM2G349187	Uncharacterized protein	2.81394	1.80922e-26	2.47055e-25
GRMZM2G037469	Galactosylgalactosylxylosylprotein 3-beta-glucuronosyltransferase 1	2.81291	2.80086e-49	8.50802e-48
GRMZM5G808853	NA	2.81193	5.34905e-06	1.98366e-05
GRMZM2G093900	Putative aminotransferase class III superfamily protein	2.81162	1.10054e-53	3.88374e-52
GRMZM2G058208	NA	2.80735	0.0153588	0.0321821
GRMZM2G455557	Uncharacterized protein	2.80735	0.00163096	0.00416017
GRMZM2G172652	NA	2.80631	3.91328e-32	6.69884e-31
GRMZM2G049424	Putative cytochrome P450 superfamily protein	2.8055	5.1206e-37	1.03024e-35
GRMZM2G160763	Putative cytochrome P450 superfamily protein	2.8055	5.10785e-37	1.02834e-35
GRMZM2G057262	Putative RING zinc finger domain superfamily protein	2.80444	4.29113e-36	8.32017e-35
AC209784.3_FG007	NA	2.80436	2.42863e-09	1.26916e-08
GRMZM2G126148	Uncharacterized protein	2.80219	0.000107169	0.000331258
GRMZM2G104511	NA	2.80211	1.17154e-39	2.60955e-38
GRMZM2G140822	Uncharacterized protein	2.80128	9.76912e-08	4.37788e-07
GRMZM2G114119	NA	2.80062	1.85712e-06	7.25522e-06
GRMZM2G347488	NA	2.8002	9.57788e-12	6.09491e-11
GRMZM2G093826	NA	2.79974	1.60231e-54	5.91023e-53
GRMZM2G015226	NA	2.79864	3.60114e-05	0.000119271
GRMZM5G838433	NA	2.79864	3.60333e-05	0.00011933
GRMZM2G401874	Uncharacterized protein	2.795	1.53787e-06	6.05532e-06
GRMZM2G480364	NA	2.79303	9.63542e-12	6.129e-11
GRMZM2G024331	Putative cytochrome P450 superfamily protein	2.79077	2.73303e-05	9.22742e-05
GRMZM2G026459	Uncharacterized protein	2.7905	3.77707e-15	2.98315e-14
GRMZM2G148538	Uncharacterized protein	2.7881	5.26789e-29	7.96585e-28
GRMZM2G103559	NA	2.78796	6.89492e-12	4.43312e-11
GRMZM2G422499	NA	2.78548	1.28472e-39	2.85345e-38
GRMZM2G108668	Uncharacterized protein	2.78478	0.00161584	0.00412432
GRMZM2G348578	2-oxoglutarate (2OG) and Fe(II)-dependent oxygenase superfamily protein	2.78449	2.42247e-37	4.91537e-36
GRMZM2G071771	NA	2.78302	2.45785e-16	2.08071e-15
GRMZM2G311051	Uncharacterized protein	2.78255	2.2319e-59	9.53838e-58
GRMZM2G151519	NA	2.78243	7.80596e-55	2.91749e-53
GRMZM5G860632	NA	2.78241	0.0140176	0.0296163
XLOC_015862	P-loop nucleoside triphosphate hydrolase superfamily protein with CH (Calponin Homology) domain	2.78182	0.00225142	0.00561163
GRMZM2G141858	NA	2.77887	4.48133e-21	4.81448e-20
GRMZM5G840487	NA	2.77879	1.6687e-10	9.65146e-10
GRMZM2G422750	Chalcone synthase C2	2.77804	1.35017e-32	2.33708e-31
GRMZM2G040068	NA	2.77761	0.00100797	0.00265818
GRMZM2G021069	Minichromosome maintenance protein	2.77732	5.12834e-16	4.24857e-15
GRMZM2G459847	NA	2.773	6.97144e-07	2.84514e-06
GRMZM2G324375	Putative RING zinc finger domain superfamily protein	2.77158	0.0130176	0.0277075
GRMZM2G124042	NA	2.77138	0.000248336	0.000725617
GRMZM5G806387	NA	2.77057	1.06487e-47	3.0635e-46
GRMZM2G438243	NA	2.77001	2.07034e-39	4.54623e-38
GRMZM2G108714	10-deacetylbaccatin III 10-O-acetyltransferase	2.76955	3.91323e-45	1.02839e-43
GRMZM2G121487	NA	2.76939	0.0224735	0.045422
GRMZM2G109814	NA	2.76553	0.0244084	0.048842
GRMZM2G321413	NA	2.76528	1.66909e-16	1.4282e-15
GRMZM2G089736	NA	2.76329	1.87455e-22	2.15275e-21
GRMZM2G142390	NA	2.76288	3.73923e-08	1.74614e-07
GRMZM2G467520	NA	2.76161	4.3241e-06	1.6222e-05
GRMZM2G019777	Uncharacterized protein	2.76071	3.85375e-40	8.72202e-39
GRMZM2G037614	Uncharacterized protein	2.76008	3.60413e-58	1.50297e-56
GRMZM2G181227	CHY1	2.75906	5.564e-15	4.35231e-14
GRMZM2G434170	Uncharacterized protein	2.75845	0.000170342	0.000510383
GRMZM5G873277	NA	2.75772	1.16559e-44	3.03484e-43
GRMZM2G112074	Uncharacterized protein	2.75721	1.30168e-06	5.16206e-06
GRMZM2G025870	2-oxoglutarate (2OG) and Fe(II)-dependent oxygenase superfamily protein	2.75433	3.93116e-26	5.31428e-25
GRMZM2G062429	NA	2.74973	4.51059e-14	3.34745e-13
AC208201.3_FG003	NA	2.74937	1.90628e-39	4.19193e-38
GRMZM2G107306	NA	2.74872	1.27008e-49	3.89624e-48
GRMZM2G380561	Putative O-Glycosyl hydrolase superfamily protein isoform 1	2.74819	5.6942e-14	4.20316e-13
GRMZM2G421791	NA	2.74805	3.49193e-41	8.1903e-40
GRMZM2G162690	trehalase 1	2.74802	5.5084e-42	1.33546e-40
GRMZM2G097277	Uncharacterized protein	2.74677	3.67211e-05	0.000121466
GRMZM2G173630	Putative GID1-like gibberellin receptor	2.74643	6.07455e-11	3.64473e-10
GRMZM2G070708	NA	2.74587	3.60929e-38	7.57657e-37
GRMZM2G145440	BRASSINOSTEROID INSENSITIVE 1-associated receptor kinase 1	2.74522	9.02172e-05	0.00028184
GRMZM2G545326	Cysteine proteinases superfamily protein	2.74519	1.08797e-24	1.37872e-23
GRMZM2G045171	Sucrose synthase	2.74432	1.87389e-15	1.50533e-14
GRMZM2G024834	Putative glycogen synthase kinase family protein	2.7425	2.06715e-09	1.08594e-08
GRMZM2G176375	NA	2.73853	4.11178e-05	0.000134928
GRMZM2G095778	NA	2.73761	5.11321e-32	8.68573e-31
GRMZM2G119802	NA	2.73731	2.62391e-31	4.32443e-30
GRMZM2G029048	Putative uncharacterized protein	2.7339	8.06748e-67	4.34718e-65
GRMZM2G424577	NA	2.73235	4.66297e-43	1.16514e-41
GRMZM2G010176	NA	2.73221	1.14029e-08	5.6027e-08
GRMZM2G147880	Uncharacterized protein	2.72997	2.54017e-17	2.26815e-16
GRMZM2G108609	NA	2.72893	0.000364641	0.00103814
GRMZM2G350841	Uncharacterized protein	2.72792	0.0016826	0.00428168
GRMZM2G007028	NA	2.72632	0.0144554	0.0304561
GRMZM2G034855	BRASSINOSTEROID INSENSITIVE 1-associated receptor kinase 1	2.7253	1.81309e-54	6.65601e-53
GRMZM2G073044	NA	2.72363	9.32707e-18	8.49721e-17
GRMZM2G077752	NA	2.72026	2.12567e-13	1.51755e-12
GRMZM5G838435	Uncharacterized protein	2.72018	6.59652e-53	2.26844e-51
GRMZM2G334574	NA	2.71895	6.81339e-30	1.06727e-28
GRMZM2G361064	NA	2.71743	1.66971e-28	2.47888e-27
GRMZM2G173195	Glycerol-3-phosphate dehydrogenase	2.71534	4.69128e-29	7.11128e-28
GRMZM2G149935	Uncharacterized protein	2.71518	7.03215e-08	3.19385e-07
GRMZM2G119426	NA	2.71419	9.20272e-22	1.02163e-20
GRMZM2G386643	Uncharacterized protein	2.71239	2.06728e-10	1.1866e-09
GRMZM2G127478	NA	2.7122	3.27093e-09	1.68911e-08
GRMZM2G043584	Uncharacterized protein	2.71146	2.97992e-49	9.04309e-48
GRMZM2G351347	Calcium-activated outward-rectifying potassium channel 1	2.71097	0.00239627	0.00594348
GRMZM2G140817	Putative cytochrome P450 superfamily protein	2.70966	1.41654e-45	3.78036e-44
GRMZM2G180947	NA	2.70949	1.85525e-12	1.24395e-11
GRMZM2G133006	Putative MATE efflux family protein	2.70895	0.000785434	0.00210919
GRMZM2G393337	Uncharacterized protein	2.70836	1.24363e-14	9.47916e-14
GRMZM2G129674	NA	2.70722	1.03338e-05	3.69598e-05
GRMZM2G095404	Peroxidase superfamily protein	2.70571	0.0164171	0.0341571
GRMZM2G581326	NA	2.70487	0.00418077	0.00988832
GRMZM2G542272	NA	2.70258	2.01212e-17	1.80706e-16
GRMZM2G136486	Elicitor-responsive protein 3	2.70252	1.85391e-13	1.3269e-12
GRMZM2G150932	Uncharacterized protein	2.70224	1.34339e-32	2.32663e-31
GRMZM2G133146	Invertase inhibitor	2.70215	1.56871e-05	5.4834e-05
GRMZM2G080168	Putative HLH DNA-binding domain superfamily protein	2.70114	9.25381e-31	1.49333e-29
GRMZM2G149847	Uncharacterized protein	2.6994	2.12747e-34	3.89814e-33
GRMZM2G059706	Disease resistance response protein 206	2.69829	6.46351e-26	8.67325e-25
GRMZM2G406119	Uncharacterized protein	2.69558	5.00487e-48	1.4588e-46
AC204359.3_FG005	Uncharacterized protein	2.69545	7.74988e-40	1.74002e-38
GRMZM5G892709	NA	2.69459	0.00599844	0.0137702
GRMZM2G010783	Uncharacterized protein	2.69184	7.12526e-22	7.94706e-21
GRMZM5G831009	Uncharacterized protein	2.68706	8.39518e-05	0.000263542
GRMZM2G055802	NA	2.68646	1.12019e-51	3.69235e-50
XLOC_004412	NA	2.68638	0.000398839	0.00112752
GRMZM2G161335	DIMBOA UDP-glucosyltransferase BX9	2.68485	5.10254e-67	2.76878e-65
GRMZM2G047456	Uncharacterized protein	2.68291	5.05994e-21	5.42294e-20
GRMZM2G302604	Uncharacterized protein	2.68289	3.14279e-25	4.08972e-24
GRMZM2G124274	Uncharacterized protein	2.68182	0.017657	0.0365162
GRMZM2G320023	Disease resistance response protein 206	2.68054	2.00754e-15	1.61019e-14
GRMZM5G872070	NA	2.68036	4.00939e-52	1.34445e-50
GRMZM2G405094	Putative MYB DNA-binding domain superfamily protein	2.67839	1.48566e-28	2.21094e-27
GRMZM2G024448	Uncharacterized protein	2.67807	0.00557231	0.0128778
GRMZM2G035542	Uncharacterized protein	2.67807	2.62336e-06	1.00896e-05
GRMZM2G091481	Protein disulfide-isomerase	2.67514	3.52398e-46	9.61152e-45
GRMZM2G094353	Uncharacterized protein	2.67374	9.61458e-36	1.83888e-34
GRMZM2G104286	NA	2.67277	3.19063e-16	2.67185e-15
GRMZM2G113409	Chloride channel	2.6722	8.14241e-64	4.01088e-62
GRMZM2G162098	NA	2.67177	4.92866e-08	2.27551e-07
GRMZM2G033799	Aspartate aminotransferase	2.66925	6.73562e-52	2.24164e-50
GRMZM6G191662	NA	2.66582	1.04161e-09	5.61858e-09
GRMZM2G150448	Atypical receptor-like kinase MARK	2.66482	2.86168e-17	2.55302e-16
GRMZM2G142802	Stem-specific protein TSJT1	2.66438	1.55266e-41	3.70628e-40
GRMZM2G429873	NA	2.66297	2.35745e-05	8.02622e-05
GRMZM2G097404	Uncharacterized protein	2.66297	3.7847e-15	2.98841e-14
GRMZM2G132069	Uncharacterized protein	2.66161	7.7421e-62	3.56966e-60
GRMZM2G151257	Endoglucanase 1	2.66119	4.08597e-19	3.98238e-18
GRMZM2G000531	C-4 methylsterol oxidase	2.66038	7.9922e-50	2.4689e-48
GRMZM2G701206	NA	2.66024	3.1907e-30	5.06199e-29
GRMZM2G085474	Uncharacterized protein	2.65997	9.93726e-52	3.28247e-50
GRMZM2G012030	NA	2.6586	7.75924e-58	3.18006e-56
GRMZM2G125943	Putative histidine kinase family protein	2.65794	4.75627e-16	3.94455e-15
GRMZM2G170116	NA	2.65711	0.00456967	0.0107368
GRMZM2G120971	Uncharacterized protein	2.65288	1.36283e-24	1.72e-23
GRMZM2G007055	NA	2.65044	3.48304e-22	3.9372e-21
GRMZM2G430849	NAC domain transcription factor	2.65025	0.00433477	0.0102167
GRMZM2G046952	NA	2.64995	1.01804e-21	1.12774e-20
XLOC_009227	GDSL esterase/lipase CPRD49, partial	2.64896	1.23364e-32	2.14014e-31
[truncated: 3,708 more rows]

## Sheet: 0 h vs 24 h
Data S2 All up-regulated differentially expressed genes in maize leaves induced by O. furnacalis for 2, 4, 12 and 24 h with a cutoff of 2 times change in relative to control
Gene ID	Description	log2 (FC)	P-value	FDR
GRMZM2G074672	Protein CCC1	16.7549	2.311e-136	2.473e-133
GRMZM2G175265	Putative MYB DNA-binding domain superfamily protein	15.4267	6.26743e-69	8.88087e-67
AC195347.4_FG004	Putative uncharacterized protein	15.1121	5.5126e-111	2.7591e-108
GRMZM2G047368	Aquaporin PIP2-6	15.0832	2.27938e-58	2.1899e-56
GRMZM2G108003	NA	14.7625	1.31967e-71	2.05789e-69
GRMZM2G026804	Uncharacterized protein	14.6932	5.34333e-92	1.54967e-89
GRMZM2G119150	AGD2-like defense response protein 1	14.3985	4.92983e-48	3.12209e-46
GRMZM2G415077	Putative uncharacterized protein	13.7482	5.04207e-08	2.72303e-07
GRMZM2G302245	NA	13.6215	6.48566e-70	9.67611e-68
XLOC_001326	NA	13.4396	8.2834e-29	1.95476e-27
GRMZM2G028955	Histone H2A	13.2541	3.79934e-17	4.46257e-16
GRMZM2G082940	Blue copper protein	13.1611	3.29087e-34	1.05172e-32
GRMZM2G099740	Uncharacterized protein	13.1532	3.22809e-57	2.93765e-55
GRMZM2G017882	PLATZ transcription factor family protein	13.0923	4.80298e-31	1.28267e-29
AC155352.2_FG010	NA	13.0487	1.44004e-22	2.36441e-21
GRMZM2G119864	NA	13.0253	1.15399e-32	3.38155e-31
GRMZM2G014844	Uncharacterized protein	13.0009	3.0927e-114	1.6837e-111
GRMZM2G700200	NA	12.933	4.05291e-31	1.08516e-29
AC217897.3_FG010	Transmembrane protein	12.9305	6.38447e-15	6.44302e-14
GRMZM2G008819	Uncharacterized protein	12.9212	8.7444e-24	1.53309e-22
GRMZM2G426469	NA	12.8816	6.98031e-20	9.74856e-19
GRMZM2G102863	Uncharacterized protein	12.8507	5.3079e-41	2.44747e-39
GRMZM2G311500	NA	12.8244	8.60941e-18	1.05725e-16
XLOC_023557	ARM repeat superfamily protein	12.7049	1.39483e-28	3.25936e-27
GRMZM2G035755	Uncharacterized protein	12.6491	7.07899e-48	4.44687e-46
GRMZM2G101945	Uncharacterized protein	12.4952	3.6718e-14	3.49949e-13
AC208221.3_FG002	NA	12.4085	3.35451e-20	4.762e-19
GRMZM2G302592	NA	12.4005	2.01379e-11	1.53204e-10
GRMZM5G855396	NA	12.3489	5.29072e-09	3.20292e-08
GRMZM5G805874	Putative MATE efflux family protein	12.2771	4.98876e-17	5.81559e-16
GRMZM2G068220	NA	12.2703	3.95126e-38	1.56797e-36
XLOC_002141	NA	12.2477	1.14451e-09	7.42246e-09
XLOC_012958	NA	12.1995	1.50921e-09	9.68442e-09
GRMZM2G085218	B-box zinc finger family protein	12.1517	6.97658e-20	9.74774e-19
GRMZM2G134279	Putative MYB DNA-binding domain superfamily protein	12.1485	9.01391e-18	1.10343e-16
GRMZM2G446201	NA	12.1314	1.98513e-19	2.70424e-18
GRMZM2G113583	NA	12.069	1.85279e-10	1.29992e-09
AC206201.3_FG004	NA	11.9766	9.93844e-06	4.01209e-05
GRMZM2G157806	NA	11.9131	1.00506e-12	8.54263e-12
XLOC_036834	NA	11.835	2.0669e-09	1.30685e-08
GRMZM2G113191	Carbonic anhydrase	11.8237	9.2493e-248	2.8703e-243
GRMZM2G125196	Uncharacterized protein	11.8031	2.75445e-15	2.85778e-14
GRMZM2G058024	Uncharacterized protein	11.769	1.57397e-21	2.42159e-20
GRMZM2G042543	NA	11.7607	2.84897e-17	3.3744e-16
AC148152.3_FG005	1-aminocyclopropane-1-carboxylate oxidase	11.7165	1.8687e-222	1.1598e-218
GRMZM2G110616	NA	11.6588	5.38063e-27	1.15712e-25
GRMZM2G005384	NA	11.6454	7.86808e-22	1.2394e-20
GRMZM2G126371	NA	11.6287	8.61284e-18	1.05725e-16
GRMZM2G374405	NA	11.5714	1.64088e-10	1.157e-09
GRMZM2G043191	inositol polyphosphate 5-phosphatase 11	11.5699	2.01197e-20	2.90262e-19
GRMZM2G370988	Uncharacterized protein	11.5667	3.08906e-10	2.12079e-09
GRMZM2G160840	R2R3MYB-domain protein	11.5555	1.50148e-14	1.47403e-13
GRMZM2G124799	Uncharacterized protein	11.5102	4.6008e-231	3.8485e-227
GRMZM5G812170	NA	11.5101	2.81841e-08	1.5674e-07
GRMZM2G304121	Eukaryotic translation initiation factor 6	11.5051	2.03587e-10	1.42035e-09
AC186231.4_FG002	NA	11.5018	3.69975e-13	3.25889e-12
AC196110.4_FG004	NA	11.4767	2.09593e-08	1.18149e-07
GRMZM2G035890	NA	11.4304	4.9607e-231	3.8485e-227
GRMZM2G360191	NA	11.4129	1.99077e-09	1.26077e-08
GRMZM2G009080	NA	11.3916	1.47917e-13	1.34491e-12
GRMZM2G174562	Uncharacterized protein	11.3839	9.4988e-192	2.9477e-188
GRMZM2G440562	NA	11.3461	2.7083e-07	1.34331e-06
XLOC_025723	pescadillo-related, partial	11.3106	6.83332e-08	3.62668e-07
AC194056.3_FG008	NA	11.3011	0.000669232	0.00198619
GRMZM2G017382	Myristoyl-acyl carrier protein thioesterase	11.2992	1.19934e-13	1.09658e-12
GRMZM2G156632	Bowman-Birk type wound-induced proteinase inhibitor WIP1	11.2771	2.2363e-220	1.1566e-216
GRMZM2G143046	Uncharacterized protein	11.2566	1.46774e-14	1.44136e-13
GRMZM5G872578	NA	11.2268	3.7902e-12	3.04472e-11
GRMZM2G066326	Xylem cysteine proteinase 2	11.2127	2.17237e-06	9.61122e-06
GRMZM2G140101	NA	11.2013	1.4277e-113	7.5091e-111
GRMZM2G069254	Uncharacterized protein	11.182	1.95611e-11	1.48999e-10
GRMZM2G067424	Flavonol-3-O-glycoside-7-O-glucosyltransferase 1	11.1758	1.11716e-19	1.54353e-18
GRMZM2G034963	NA	11.1506	1.81648e-10	1.27618e-09
GRMZM2G048073	Uncharacterized protein	11.1077	2.04778e-14	1.99518e-13
GRMZM2G079440	Dehydrin DHN1	11.0945	1.01749e-10	7.28538e-10
GRMZM2G359581	Uncharacterized protein	11.093	3.7147e-137	4.2694e-134
GRMZM2G021277	Uncharacterized protein	11.0901	8.69274e-15	8.67652e-14
GRMZM2G159904	T-cell activation protein phosphatase 2C-like protein	11.079	4.46818e-15	4.56257e-14
GRMZM2G038153	Terpene synthase 8	10.9812	1.92531e-87	4.93769e-85
GRMZM2G121928	NA	10.9561	1.4454e-08	8.31549e-08
GRMZM5G859099	Putative auxin efflux carrier PIN9	10.9317	8.44572e-19	1.10167e-17
GRMZM2G397616	Uncharacterized protein	10.8791	3.92285e-06	1.67886e-05
GRMZM2G015127	Actin-depolymerizing factor	10.8662	9.1793e-10	6.00573e-09
XLOC_037280	NA	10.8533	0.00367404	0.00942411
GRMZM2G418833	NA	10.8455	2.70183e-09	1.68665e-08
GRMZM2G167101	NA	10.8429	0.000162888	0.000540903
GRMZM5G815098	Bowman-Birk type trypsin inhibitor	10.8247	1.4208e-198	4.8988e-195
AC194362.3_FG003	NA	10.8138	1.20731e-07	6.25181e-07
GRMZM2G094639	NA	10.7027	3.38137e-09	2.0915e-08
GRMZM2G391312	Uncharacterized protein	10.6941	1.07377e-15	1.14428e-14
XLOC_041783	Os08g0167400	10.6912	1.65823e-05	6.49232e-05
GRMZM2G179092	(E)-beta-farnesene synthase	10.685	3.1577e-205	1.3999e-201
AC205250.3_FG004	Uncharacterized protein	10.6647	7.76995e-07	3.64225e-06
GRMZM2G021095	LOB domain protein 11	10.6104	1.00556e-09	6.55697e-09
GRMZM2G161097	Rhicadhesin receptor	10.573	3.83941e-05	0.000142008
GRMZM2G312061	Uncharacterized protein	10.5671	5.6214e-99	2.10173e-96
AC206941.2_FG002	Oleosin Zm-II	10.5411	0.000847005	0.00245992
GRMZM5G889225	NA	10.5346	0.00017755	0.000585334
GRMZM2G435001	Putative HLH DNA-binding domain superfamily protein	10.5085	8.75296e-09	5.14923e-08
GRMZM2G095327	NA	10.5051	4.79799e-10	3.23255e-09
GRMZM2G031261	Phytosulfokines 5	10.4952	7.77486e-07	3.64348e-06
GRMZM2G039009	Uncharacterized protein	10.4885	4.4003e-07	2.12861e-06
GRMZM2G340084	NA	10.4784	0.00190677	0.00516866
GRMZM2G006762	Putative apyrase family protein	10.4374	1.83054e-13	1.65276e-12
GRMZM2G069016	Purine permease	10.4339	2.01192e-08	1.13702e-07
AC233899.1_FG004	Putative homeobox DNA-binding and leucine zipper domain family protein	10.42	3.52785e-07	1.72757e-06
GRMZM2G085964	Putative AP2/EREBP transcription factor superfamily protein	10.4129	6.05296e-09	3.63248e-08
GRMZM2G041839	NA	10.4059	6.76287e-05	0.000239819
XLOC_010031	hypothetical protein	10.4023	0.00120291	0.00339322
GRMZM2G317406	Pollen-specific protein C13	10.4023	8.41533e-07	3.92521e-06
GRMZM5G842965	NA	10.3987	1.17895e-05	4.70973e-05
GRMZM2G178351	Cytochrome P450 CYP79A33	10.3953	2.1867e-115	1.2117e-112
XLOC_008566	PREDICTED: triacylglycerol lipase 2-like	10.3842	4.49236e-59	4.41161e-57
XLOC_011574	NA	10.37	0.00485931	0.01211
GRMZM2G114552	Uncharacterized protein	10.3694	6.92745e-88	1.80649e-85
GRMZM2G169376	NA	10.3554	0.0143907	0.032218
GRMZM2G100349	60S ribosomal protein L18A	10.3369	3.83947e-06	1.64522e-05
XLOC_041816	BR-signaling kinase 3	10.3219	0.0209561	0.0450758
GRMZM2G461777	NA	10.303	1.35257e-07	6.96071e-07
GRMZM2G063693	ABA-induced protein	10.2992	2.40401e-07	1.19995e-06
GRMZM2G310158	NA	10.2839	0.000870862	0.00252283
GRMZM2G121546	Uncharacterized protein	10.2839	3.91483e-07	1.90445e-06
GRMZM2G703077	Deoxyhypusine synthase	10.2621	9.52474e-66	1.19665e-63
GRMZM2G370044	NA	10.2527	5.65827e-05	0.000203462
GRMZM2G138937	NA	10.2408	9.66322e-11	6.92859e-10
GRMZM2G354319	Putative B-box type zinc finger family protein	10.2288	9.5421e-06	3.86013e-05
XLOC_030983	NA	10.2167	0.00440908	0.0110994
GRMZM2G427014	40S ribosomal protein S16	10.2167	0.00740223	0.017716
GRMZM2G057352	Early nodulin-like protein 1	10.2046	4.3412e-07	2.10264e-06
GRMZM2G167986	Cytochrome P450 CYP78A1	10.197	4.20606e-63	4.87024e-61
GRMZM2G056418	NA	10.1758	5.21877e-06	2.19741e-05
GRMZM2G041369	NA	10.1456	9.4742e-132	8.1668e-129
GRMZM2G108016	ZCN13	10.1336	0.000438864	0.001346
XLOC_032856	PREDICTED: WUSCHEL-related homeobox 11-like isoform X1	10.125	8.27108e-07	3.86199e-06
GRMZM2G320786	NA	10.1207	4.90254e-13	4.27347e-12
GRMZM2G134941	FPF1	10.1207	0.00131787	0.00368634
GRMZM2G050201	NA	10.1163	0.000103597	0.000356254
GRMZM2G153240	Uncharacterized protein	10.112	1.54401e-07	7.87926e-07
XLOC_002142	NA	10.0945	1.18097e-07	6.12429e-07
GRMZM2G026956	NA	10.0768	5.8408e-08	3.13043e-07
AC197705.4_FG003	PEBP (phosphatidylethanolamine-binding protein) family protein	10.0768	0.00125179	0.00351831
GRMZM2G021480	NA	10.0724	2.35806e-07	1.17797e-06
GRMZM2G127251	Uncharacterized protein	10.0724	7.8841e-09	4.66092e-08
GRMZM2G177934	Chemocyanin	10.0544	1.36496e-05	5.4117e-05
GRMZM2G139073	Silky1	10.0544	7.60392e-09	4.50745e-08
GRMZM5G878365	NA	10.0362	0.000608022	0.00181862
GRMZM2G383303	NA	10.0316	0.00345456	0.00891417
GRMZM2G116902	Uncharacterized protein	10.019	1.13927e-59	1.14414e-57
GRMZM2G097651	NA	10.0177	0.00244745	0.00650417
GRMZM2G043336	NA	10.0174	6.1455e-159	1.1919e-155
GRMZM2G164909	Heat shock factor protein 7	10.0131	1.18703e-10	8.44663e-10
GRMZM2G179462	Putative uncharacterized protein	10.0131	0.000116749	0.000397297
AC197164.4_FG002	NA	9.98489	0.000654219	0.00194722
GRMZM2G041866	O-methyltransferase ZRP4	9.98489	8.37656e-06	3.42028e-05
GRMZM2G302664	NA	9.98014	2.93907e-06	1.27738e-05
GRMZM2G111731	MYB transcription factor	9.97537	3.47328e-08	1.91206e-07
GRMZM2G127418	O-methyltransferase ZRP4	9.94809	6.2566e-148	9.7078e-145
GRMZM2G435104	NA	9.94642	1.51598e-05	5.97381e-05
GRMZM2G474769	NA	9.93958	7.441e-166	1.7762e-162
GRMZM2G122654	Uncharacterized protein	9.92701	3.4373e-100	1.3502e-97
XLOC_004143	NA	9.91687	0.0122769	0.0279023
GRMZM2G016836	Dihydroflavonol-4-reductase	9.90151	2.61831e-76	4.92433e-74
AC210013.4_FG002	NA	9.89178	0.000669585	0.00198705
GRMZM2G025175	NA	9.87833	3.14471e-75	5.67365e-73
GRMZM2G047713	rRNA N-glycosidase	9.86052	1.2266e-164	2.709e-161
GRMZM2G173809	rRNA N-glycosidase	9.86052	1.3094e-164	2.709e-161
GRMZM2G382379	NA	9.85591	1.84412e-07	9.33703e-07
GRMZM2G471039	NA	9.85071	7.55622e-06	3.10617e-05
GRMZM2G352858	NA	9.84025	8.62227e-07	4.0151e-06
XLOC_022329	PREDICTED: G-type lectin S-receptor-like serine/threonine-protein kinase SD2-5	9.84025	0.0117355	0.0268238
GRMZM2G085509	NA	9.83658	6.87563e-90	1.87162e-87
GRMZM2G393507	Putative thaumatin domain family protein	9.80305	2.03761e-05	7.87925e-05
GRMZM2G154628	Aquaporin PIP2-4	9.79558	6.0495e-49	3.98573e-47
GRMZM2G064818	NA	9.73132	0.000735369	0.00216385
GRMZM6G257110	NAC family member	9.73132	6.86169e-08	3.64111e-07
AC187843.3_FG006	NA	9.72565	0.00682488	0.016474
GRMZM2G048131	IAA26-auxin-responsive Aux/IAA family member	9.71996	4.81134e-05	0.000174974
GRMZM2G164781	Uncharacterized protein	9.71702	5.2635e-109	2.402e-106
GRMZM2G117963	NA	9.70851	0.000197244	0.000644506
GRMZM2G070178	Anther-specific proline-rich protein APG	9.69116	3.63615e-06	1.56219e-05
GRMZM2G163251	Uncharacterized protein	9.69116	2.05212e-08	1.15847e-07
GRMZM2G460950	Uncharacterized protein	9.69116	9.35202e-05	0.000323717
GRMZM2G067485	Bowman-Birk type trypsin inhibitor	9.66178	0.000795199	0.0023236
GRMZM2G075042	NA	9.65583	0.000960404	0.00276135
GRMZM2G081192	Aquaporin PIP2-3	9.64985	3.70518e-08	2.0318e-07
GRMZM2G142718	Uncharacterized protein	9.64386	1.19041e-06	5.43727e-06
GRMZM2G014902	Putative MYB DNA-binding domain superfamily protein	9.63168	7.0838e-184	1.9984e-180
GRMZM2G058358	Subtilisin-chymotrypsin inhibitor CI-1C	9.61961	0.0193284	0.0419675
GRMZM2G004375	NA	9.60733	0.00174308	0.00475963
GRMZM2G145568	NA	9.60733	0.000476922	0.00145324
AC217887.3_FG003	Putative RING zinc finger domain superfamily protein	9.60733	0.0149723	0.0333756
GRMZM2G158378	Silicon transporter	9.60733	5.99861e-05	0.000214804
GRMZM2G167812	NA	9.56986	0.000977181	0.00280569
GRMZM2G105185	NA	9.55839	4.6718e-136	4.8325e-133
AC234202.1_FG005	NA	9.55714	0.00791312	0.018801
GRMZM2G054410	NA	9.53787	0.00033736	0.00105587
GRMZM2G160400	Uncharacterized protein	9.49852	0.000306513	0.000968015
XLOC_000583	NA	9.49185	1.31672e-07	6.78632e-07
GRMZM2G113860	Uncharacterized protein	9.48516	0.00044491	0.00136333
XLOC_005143	NA	9.47843	0.0151206	0.0336549
GRMZM2G042865	Cytokinin-O-glucosyltransferase 1	9.47843	5.65616e-09	3.40819e-08
GRMZM2G161905	Glutathione S-transferase GST 25	9.46478	1.4099e-142	1.9023e-139
AC204763.2_FG001	Uncharacterized protein	9.45121	0.000195153	0.000638145
GRMZM2G130333	Uncharacterized protein	9.45121	0.000796102	0.0023258
GRMZM5G878615	NA	9.43741	0.00218463	0.00586043
GRMZM2G461279	NA	9.42347	0.000632884	0.00188698
GRMZM2G126827	SBP transcription factor	9.4023	0.0113092	0.0259462
GRMZM2G013671	Beta-expansin 5	9.39518	0.000320489	0.00100795
XLOC_035614	NA	9.38802	0.00616576	0.0150398
GRMZM2G177760	Uncharacterized protein	9.38802	0.00435972	0.0109885
GRMZM2G093173	Uncharacterized protein	9.38082	1.68612e-05	6.59402e-05
GRMZM2G379237	Uncharacterized protein	9.37359	3.9874e-05	0.000147008
GRMZM2G024680	NA	9.35902	0.000104243	0.000358237
GRMZM2G380284	NA	9.35168	0.00693652	0.0167084
GRMZM2G322819	NA	9.32193	1.64958e-08	9.43936e-08
GRMZM2G059693	Uncharacterized protein	9.30499	1.2871e-106	5.7059e-104
GRMZM2G560440	NA	9.29921	0.0117124	0.0267782
GRMZM2G351895	NA	9.28386	0.00156658	0.00432127
GRMZM2G048022	NA	9.26835	0.000127991	0.000432991
GRMZM2G000326	Subtilisin-chymotrypsin inhibitor CI-1B	9.24476	0.00704515	0.0169317
GRMZM2G141461	Uncharacterized protein	9.24476	1.05409e-06	4.85105e-06
GRMZM2G135022	NA	9.22882	0.00361577	0.00928999
XLOC_040939	2-oxoglutarate dehydrogenase E1 component	9.2127	0.0143045	0.032055
GRMZM2G098128	Uncharacterized protein	9.20457	3.36768e-05	0.000125789
GRMZM5G831224	NA	9.1964	0.000191234	0.000626185
GRMZM2G109175	NA	9.17991	0.00703207	0.016907
GRMZM2G017555	Pectinesterase	9.17991	1.412e-06	6.39202e-06
GRMZM2G178693	Aquaporin PIP2-5	9.16323	6.3311e-05	0.000225721
GRMZM2G011523	Bowman-Birk type wound-induced proteinase inhibitor WIP1	9.15789	1.52459e-52	1.14003e-50
GRMZM2G318882	NA	9.14636	0.019365	0.0420381
GRMZM2G447218	NA	9.14636	0.000625443	0.00186695
GRMZM5G833760	Uncharacterized protein	9.13785	0.000687022	0.00203529
GRMZM2G108207	Uncharacterized protein	9.11508	6.1242e-136	6.1305e-133
GRMZM2G480106	Putative RING zinc finger domain superfamily protein	9.11222	6.14009e-54	4.94907e-52
GRMZM2G037630	NA	9.09452	0.00750962	0.0179385
GRMZM2G481604	NA	9.09452	5.73521e-05	0.000206085
GRMZM2G093526	Uncharacterized protein	9.07682	3.94974e-06	1.68967e-05
GRMZM2G110567	NA	9.07017	2.4925e-119	1.6457e-116
GRMZM2G080594	Putative IQ calmodulin-binding and BAG domain containing family protein	9.06788	0.000114112	0.000389007
GRMZM2G034229	Annexin	9.04075	0.000188535	0.000618197
AC195806.3_FG001	NA	9.03159	0.000729492	0.00214964
GRMZM2G029690	NA	9.03159	0.00413328	0.0104697
GRMZM2G118610	Putative cinnamyl-alcohol dehydrogenase family protein	8.97899	4.0496e-92	1.20834e-89
GRMZM2G012806	Subtilisin-chymotrypsin inhibitor CI-1B	8.97537	0.00346808	0.00894534
GRMZM2G433119	NA	8.95613	3.11387e-07	1.53234e-06
GRMZM2G142342	RmlC-like cupins superfamily protein	8.95613	0.0149671	0.0333663
GRMZM2G054341	Uncharacterized protein	8.95613	0.00937438	0.0219006
GRMZM2G450717	Uncharacterized protein	8.95613	0.00350271	0.00902717
AC198494.3_FG002	NA	8.94642	0.0015786	0.00435092
GRMZM2G037343	Uncharacterized protein	8.93664	1.81705e-07	9.20448e-07
GRMZM2G070304	NA	8.91818	1.60881e-53	1.27035e-51
GRMZM2G145655	NA	8.91687	0.000721522	0.00212795
GRMZM2G096269	Glutathione S-transferase	8.90689	0.000476583	0.00145264
GRMZM2G343828	Putative O-Glycosyl hydrolase superfamily protein	8.90689	2.34219e-07	1.17042e-06
GRMZM5G811567	NA	8.89684	0.0139951	0.0314183
GRMZM2G045031	NA	8.87652	0.00920626	0.0215549
GRMZM6G036147	Uncharacterized protein	8.86625	0.00201549	0.00544056
GRMZM2G176998	NA	8.82109	1.28196e-45	7.28602e-44
GRMZM2G051474	Uncharacterized protein	8.81378	4.23213e-06	1.80261e-05
GRMZM2G375517	22.0 kDa class IV heat shock protein	8.80305	0.00209338	0.00563806
XLOC_014544	PREDICTED: receptor-like serine/threonine-protein kinase SD1-8	8.79442	6.5127e-49	4.28183e-47
GRMZM2G127695	NA	8.79225	0.00163607	0.00449345
AC182439.4_FG004	NA	8.78915	8.86395e-41	4.02144e-39
GRMZM2G077069	Uncharacterized protein	8.75933	0.000203909	0.000664815
GRMZM2G068682	L-ascorbate oxidase	8.74147	1.80897e-44	9.95318e-43
GRMZM2G166337	R2R3MYB-domain protein	8.73697	0.000251032	0.00080542
GRMZM2G044472	NA	8.7327	8.35274e-36	2.91566e-34
GRMZM2G009097	NA	8.72565	0.0194211	0.042148
GRMZM2G343036	NA	8.72565	0.00898097	0.0210672
GRMZM2G136571	Uncharacterized protein	8.71425	6.21868e-05	0.000222018
AC225718.2_FG004	NA	8.70275	0.0230215	0.0489518
GRMZM2G071484	NA	8.70275	0.000504094	0.00153063
GRMZM2G374213	NA	8.69116	0.000203767	0.00066442
GRMZM2G052825	Putative cytochrome P450 superfamily protein	8.67948	0.00014413	0.000482903
GRMZM2G025642	Secondary wall NAC transcription factor 5	8.67948	0.000203245	0.000662928
GRMZM2G477073	NA	8.6677	0.0215576	0.0461904
GRMZM2G070371	NA	8.65583	4.1989e-05	0.000154137
GRMZM2G004617	NA	8.64386	0.00743217	0.0177767
GRMZM2G470882	NA	8.6325	4.57551e-62	5.10745e-60
GRMZM2G463986	NA	8.61961	0.0122785	0.0279037
GRMZM2G007615	NA	8.59495	0.00742423	0.0177628
GRMZM2G076499	NA	8.59495	0.00961896	0.022418
GRMZM2G058622	NA	8.58246	0.00703346	0.0169091
GRMZM5G881965	NA	8.58246	0.00888069	0.0208571
AC208110.2_FG011	Uncharacterized protein	8.58246	6.19623e-05	0.000221265
GRMZM2G042677	NA	8.57454	4.03494e-53	3.13031e-51
GRMZM5G841684	NA	8.56986	0.0230272	0.0489549
GRMZM2G114820	Putative AP2/EREBP transcription factor superfamily protein	8.56986	0.000111888	0.00038197
GRMZM2G001938	NA	8.55714	0.000120922	0.000410554
XLOC_007571	uncharacterized protein LOC100382526	8.54432	0.00679123	0.0164055
GRMZM2G071325	NA	8.53138	0.000120922	0.000410554
GRMZM2G131012	NA	8.51833	0.0117358	0.0268238
GRMZM2G421463	Uncharacterized protein	8.51833	8.56229e-07	3.99076e-06
GRMZM2G032443	NA	8.50515	0.000112864	0.00038492
GRMZM2G158831	NA	8.50515	2.56311e-05	9.76173e-05
GRMZM2G302373	NA	8.50515	0.00704369	0.0169297
GRMZM2G446454	NA	8.50515	0.00664975	0.0161026
GRMZM2G050321	Uncharacterized protein	8.50515	0.00105115	0.00300009
GRMZM5G858784	NA	8.49185	0.000253512	0.000812454
[truncated: 5,339 more rows]
