# Supplementary material for: The Asian corn borer Ostrinia furnacalis feeding increases the direct and indirect defence of mid‐whorl stage commercial maize in the field
Source: Plant Biotechnol J. 2018 Jun 13;17(1):88–102. doi: 10.1111/pbi.12949 (PMC6330542; doi:10.1111/pbi.12949)
Supplement: Supplementary file 4 — Data S3 All down‐regulated DEGs in maize leaves induced by O. furnacalis infestation for 2, 4, 12 and 24 h with a cut‐off of twofold change relative to the control. [file PBI-17-88-s003.xlsx]

## Sheet: 0 h vs 2 h
Data S3 All down-regulated differentially expressed genes in maize leaves induced by O. furnacalis for 2, 4, 12 and 24 h with a cutoff of 2 times change in relative to control.
Gene ID	Description	log2 (FC)	P-value	FDR
XLOC_041759	Hydroxymethylglutaryl-CoA synthase	-1.00091	0.00530355	0.0181354
GRMZM2G041991	NA	-1.00184	0.00257824	0.00962786
GRMZM2G130314	Uncharacterized protein	-1.00219	0.00577056	0.0195
GRMZM2G135501	NA	-1.00273	0.00285903	0.0105418
GRMZM2G038964	Uncharacterized protein	-1.00287	0.00030698	0.00144135
GRMZM2G118005	Translation elongation factor EF1B/ribosomal protein S6 family protein	-1.00312	5.86e-05	0.000318287
GRMZM2G066456	Uncharacterized protein	-1.00319	0.000470898	0.00211657
GRMZM2G075058	NA	-1.00338	0.000225814	0.00108923
GRMZM2G027640	Lil3 protein	-1.00365	2.44e-05	0.00014266
GRMZM2G070899	NA	-1.00403	2.14e-05	0.000126065
GRMZM2G150337	Uncharacterized protein	-1.00407	5.78e-06	3.8e-05
GRMZM2G003157	Putative translation elongation factor family protein	-1.00518	9.1e-06	5.77e-05
GRMZM2G049661	Uncharacterized protein	-1.00558	0.0164609	0.0480106
GRMZM2G038338	NA	-1.00636	3.28e-05	0.000186629
GRMZM2G067242	Uncharacterized protein	-1.007	0.00465474	0.0161433
GRMZM5G874163	Uncharacterized protein	-1.00703	4.4e-05	0.000245243
GRMZM2G174896	CBL-interacting protein kinase	-1.00723	0.000235353	0.00113116
GRMZM2G368902	Uncharacterized protein	-1.00739	1.28e-05	7.87e-05
GRMZM2G001814	NA	-1.00769	0.00274169	0.0101518
GRMZM2G041060	Peptidyl-prolyl cis-trans isomerase	-1.00831	9.64e-05	0.000501865
GRMZM2G106552	NA	-1.00932	0.000684003	0.00295868
GRMZM2G095579	Dihydroneopterin aldolase	-1.0102	0.000909401	0.00381489
GRMZM2G391936	Glucose-1-phosphate adenylyltransferase	-1.01107	1.53e-05	9.27e-05
GRMZM2G144982	Putative uncharacterized protein	-1.01108	0.000237502	0.00113988
GRMZM2G046681	Uncharacterized protein	-1.01128	3.28e-05	0.000186629
GRMZM2G014580	Putative cytochrome P450 superfamily protein	-1.0113	0.000502491	0.00224436
GRMZM2G099907	DCL protein	-1.0118	6.12e-05	0.000331369
GRMZM2G052920	NA	-1.01185	0.00210289	0.0080415
GRMZM2G127139	Zeaxanthin epoxidase, chloroplastic	-1.01211	1.52e-05	9.24e-05
GRMZM2G029242	Serine/threonine-protein kinase receptor	-1.0128	7.01e-05	0.000375595
GRMZM2G319878	Mitochondrial import inner membrane translocase subunit Tim8	-1.01324	0.00437711	0.0152893
GRMZM2G174615	NA	-1.01402	0.0014902	0.00590828
GRMZM2G300133	Leucine-rich repeat receptor-like kinase protein THICK TASSEL DWARF1	-1.01412	0.00041421	0.001886
GRMZM2G324705	Putative uncharacterized protein	-1.01438	0.000992454	0.00411995
GRMZM2G043500	Putative uncharacterized protein	-1.0145	6.98e-05	0.00037434
GRMZM2G092137	NA	-1.01516	7.03e-05	0.000376517
GRMZM2G132568	Uncharacterized protein	-1.0159	1.05e-05	6.59e-05
GRMZM2G116670	Putative uncharacterized protein	-1.01623	1.62e-05	9.76e-05
GRMZM2G145390	NA	-1.01628	0.0131935	0.0398791
GRMZM2G028108	NA	-1.01629	0.000719484	0.00309126
GRMZM2G031398	Putative uncharacterized protein	-1.01639	6.56e-05	0.000353415
XLOC_023308	Os08g0326300, partial	-1.01791	0.00515657	0.0176801
GRMZM2G456086	Ribose 5-phosphate isomerase, type A protein	-1.01803	7.86e-06	5.05e-05
GRMZM5G899787	NA	-1.01809	1.24e-05	7.65e-05
GRMZM2G144028	Putative WAK receptor-like protein kinase family protein	-1.01821	0.000371555	0.00171234
GRMZM2G044744	Starch synthase IV	-1.01914	1.29e-05	7.96e-05
GRMZM2G011319	P-loop containing nucleoside triphosphate hydrolases superfamily protein	-1.02006	1.41e-05	8.62e-05
GRMZM2G135498	3-oxoacyl-	-1.02025	7.97e-05	0.000422544
GRMZM2G106133	NA	-1.02048	4.35e-05	0.000242668
GRMZM2G385945	Putative uncharacterized protein	-1.02065	0.000143983	0.000725156
GRMZM2G065171	Uncharacterized protein	-1.02091	0.000416393	0.00189481
GRMZM2G420926	Serine/threonine-protein phosphatase	-1.02115	1.14e-05	7.09e-05
GRMZM2G047042	NA	-1.02121	1.53e-05	9.3e-05
GRMZM2G171390	NA	-1.02128	0.000496599	0.0022216
GRMZM2G063162	NA	-1.0214	0.000692847	0.00299188
GRMZM2G333833	chloride channel E	-1.0215	9.34e-06	5.9e-05
XLOC_013849	Long chain base biosynthesis protein 1	-1.02162	2.52e-05	0.000146543
GRMZM2G384439	Putative leucine-rich repeat receptor-like protein kinase family protein	-1.02182	2.28e-05	0.000134163
GRMZM2G078272	NA	-1.02183	0.00338135	0.0122255
GRMZM2G150754	Putative uncharacterized protein	-1.02186	1.42e-05	8.66e-05
GRMZM2G144173	NA	-1.02232	0.00318144	0.0115845
GRMZM2G142777	Uncharacterized protein	-1.02268	8.82e-05	0.000463151
GRMZM2G458208	NA	-1.02297	0.000409685	0.00186844
GRMZM2G130002	Putative RING zinc finger and VWF domain family protein	-1.02328	2.4e-05	0.000140168
GRMZM2G405368	Constans1 isoform 1	-1.02332	8.4e-07	6.3e-06
GRMZM2G083016	Metacaspase type II	-1.02365	6.04e-06	3.95e-05
GRMZM2G082180	tRNA modification GTPase trmE	-1.02372	0.000148668	0.000746183
GRMZM2G052546	NA	-1.02432	1.01e-05	6.31e-05
GRMZM5G815353	NA	-1.02448	0.000234348	0.00112651
GRMZM2G042061	Uncharacterized protein	-1.02491	0.000134461	0.000680776
GRMZM2G337532	NA	-1.02547	9.43e-06	5.95e-05
GRMZM2G328438	Uncharacterized protein	-1.02566	0.000500868	0.00223809
GRMZM5G873015	NA	-1.02743	0.0143339	0.0427166
GRMZM2G146378	Putative uncharacterized protein	-1.0278	1.86e-05	0.000111297
GRMZM2G377487	NA	-1.02885	1.76e-05	0.000105284
GRMZM2G081666	Potassium channel3	-1.02937	0.0109559	0.0340097
GRMZM2G168898	Hemoglobin 2	-1.02994	0.000113467	0.000582761
GRMZM2G488458	Peptidyl-prolyl cis-trans isomerase	-1.0302	3.09e-05	0.000176344
GRMZM2G179049	NAC domain-containing protein 18	-1.03086	0.0147795	0.0438233
GRMZM2G059252	cofactor assembly of complex C	-1.03103	1.72e-05	0.000103308
GRMZM2G417072	NA	-1.03109	0.00594243	0.0199862
GRMZM2G161212	Uncharacterized protein	-1.03162	0.00613899	0.0205416
GRMZM2G077361	NA	-1.03226	2.07e-05	0.000122831
GRMZM5G826801	50S ribosomal protein L12-1	-1.03246	1.75e-05	0.000105265
GRMZM2G137894	NA	-1.03274	0.0128296	0.0389364
GRMZM2G174716	Pseudouridine synthase family protein	-1.03291	5.16e-05	0.00028335
GRMZM2G305406	NA	-1.03328	2.81e-05	0.000161889
GRMZM2G064136	NA	-1.03337	8.57e-06	5.46e-05
GRMZM2G004356	BHLH transcription factor	-1.03363	0.000554155	0.00244982
GRMZM2G000741	Uncharacterized protein	-1.03374	0.000121201	0.000619255
AC225176.2_FG003	NA	-1.03375	1.54e-05	9.32e-05
GRMZM2G168519	Uncharacterized protein	-1.03413	0.00248533	0.00932059
GRMZM2G171801	NA	-1.0348	0.00095251	0.00397455
GRMZM5G858094	Acetyl-coenzyme A carboxylase	-1.03491	1.31e-05	8.05e-05
GRMZM2G062042	Putative clathrin heavy chain family protein	-1.03599	0.000398289	0.0018216
GRMZM2G092797	Uncharacterized protein	-1.03622	0.000958249	0.00399578
GRMZM2G445057	Uncharacterized protein	-1.03627	2.03e-05	0.000120565
GRMZM2G043182	Mitochondrial carrier-like protein	-1.03641	1.22e-05	7.55e-05
GRMZM2G099642	Putative alcohol dehydrogenase superfamily protein	-1.03664	0.00695034	0.0228848
GRMZM2G108135	Uncharacterized protein	-1.03669	0.000539024	0.00238878
GRMZM2G073376	Indole-3-acetate beta-glucosyltransferase	-1.03713	2.9e-05	0.000166477
GRMZM2G369703	NA	-1.03738	0.000823671	0.00349536
XLOC_038533	PREDICTED: U-box domain-containing protein 35-like	-1.03758	0.00406275	0.0143215
GRMZM2G434557	NA	-1.03761	0.0143749	0.042822
GRMZM2G168721	NA	-1.03771	0.00188088	0.00726951
GRMZM2G111214	Golgi transport 1 protein B	-1.03802	0.00205725	0.00788959
GRMZM2G164672	NA	-1.03925	0.000875915	0.00368903
GRMZM2G133189	NA	-1.03934	0.0117083	0.0359851
GRMZM2G105436	Oxygen-independent coproporphyrinogen III oxidase-like protein sll1917	-1.03943	2.44e-05	0.000142547
GRMZM2G117300	Uncharacterized protein	-1.03953	2.22e-05	0.000130608
GRMZM2G180903	NA	-1.04003	0.000398808	0.00182343
GRMZM5G838147	Rhodanese-like family protein	-1.04013	1.05e-05	6.58e-05
GRMZM6G741210	Sedoheptulose-1,7-bisphosphatase	-1.04018	6.76e-06	4.38e-05
AC234155.1_FG002	Putative MYB DNA-binding domain superfamily protein	-1.04049	0.0115697	0.0356113
GRMZM2G057955	Putative uncharacterized protein	-1.04054	7.6e-05	0.00040431
GRMZM2G058675	Restorer of fertility2	-1.04056	3.15e-05	0.000179922
GRMZM2G037130	NA	-1.04075	0.00038382	0.00176146
GRMZM2G161295	NAD(P)H dehydrogenase 18	-1.04105	1.06e-05	6.6e-05
GRMZM2G026322	NA	-1.04169	0.0141352	0.042241
GRMZM2G458728	Putative POX domain/homeobox DNA-binding domain family protein	-1.04192	1.26e-05	7.79e-05
GRMZM2G126580	Structural constituent of ribosome	-1.04226	8.83e-06	5.61e-05
GRMZM5G893444	Uncharacterized protein	-1.04229	2.23e-05	0.000131378
GRMZM2G165301	NA	-1.04259	0.00476567	0.0164853
GRMZM2G423111	NA	-1.0428	0.00327759	0.0118867
GRMZM2G118917	Uncharacterized protein	-1.04334	2.99e-05	0.000171503
GRMZM2G017792	Uncharacterized protein	-1.04352	0.00750193	0.0245092
GRMZM2G108138	Uncharacterized protein	-1.04353	1.5e-05	9.09e-05
GRMZM2G433002	Uncharacterized protein	-1.04385	0.000349465	0.001621
GRMZM2G449950	Uncharacterized protein	-1.04449	0.000413729	0.00188436
GRMZM2G300408	Thylakoid assembly5	-1.04458	4.23e-05	0.000235934
GRMZM2G137673	NA	-1.04477	1.23e-05	7.6e-05
GRMZM2G025731	NA	-1.04482	4.2e-06	2.82e-05
GRMZM2G133757	NA	-1.04519	0.00486961	0.0167975
GRMZM2G003565	NA	-1.04537	3.93e-05	0.000220718
GRMZM2G166407	Pentatricopeptide repeat (PPR) superfamily protein	-1.04639	5.52e-05	0.000301135
GRMZM2G319357	NA	-1.04653	1.08e-05	6.77e-05
XLOC_017931	PREDICTED: glutathione S-transferase T3-like	-1.04674	0.00113737	0.00465795
GRMZM2G140524	Uncharacterized protein	-1.04677	4.33e-05	0.000241288
GRMZM2G144730	Pyruvate kinase	-1.04714	7.83e-06	5.03e-05
GRMZM2G157369	Protein kinase superfamily protein	-1.04725	9.56e-06	6.02e-05
GRMZM2G052148	NA	-1.04762	7.91e-05	0.000419498
GRMZM2G019901	Uncharacterized protein	-1.04795	1.32e-05	8.1e-05
XLOC_040907	GTP pyrophosphokinase	-1.04804	0.0032305	0.0117326
GRMZM2G048482	SLT1 protein	-1.04815	5.98e-06	3.92e-05
GRMZM2G108912	NA	-1.04826	0.00353176	0.0126827
GRMZM2G120408	Uncharacterized protein	-1.04831	6.89e-05	0.000369421
GRMZM2G180399	Acyl-desaturase	-1.04874	1.77e-05	0.000106069
GRMZM2G095206	NAD(P)-binding Rossmann-fold superfamily protein	-1.04878	0.00027625	0.00130842
GRMZM2G402779	NA	-1.04891	0.0158367	0.0464956
GRMZM2G002903	Uncharacterized protein	-1.04924	0.00812879	0.0262638
GRMZM2G099862	Uncharacterized protein	-1.0494	0.000931475	0.00389684
GRMZM2G138589	Polyol transporter protein 4	-1.04978	0.0002258	0.00108923
GRMZM5G873681	NA	-1.05039	0.0023109	0.00872825
GRMZM2G035282	Indole-3-acetate beta-glucosyltransferase	-1.05065	0.000225627	0.00108902
GRMZM2G001577	NA	-1.0508	0.0034724	0.012507
GRMZM2G150796	Isoamylase-type starch debranching enzyme ISO3	-1.05173	1.21e-05	7.47e-05
GRMZM2G020187	NA	-1.05177	2.09e-05	0.000123462
GRMZM2G049429	PUR ALPHA-1	-1.05182	0.000443196	0.00200401
GRMZM2G078650	Phospholipase C	-1.05197	0.000219986	0.00106371
GRMZM2G360519	Uncharacterized protein	-1.05197	0.00516203	0.0176968
GRMZM2G080183	Uncharacterized protein	-1.05327	0.00125427	0.00506628
GRMZM2G169149	WRKY62-superfamily of TFs having WRKY and zinc finger domains	-1.05365	0.0122787	0.0374941
GRMZM2G060070	Uncharacterized protein	-1.05416	0.000215428	0.00104389
GRMZM2G180082	Taxane 13-alpha-hydroxylase	-1.05418	0.00290083	0.0106767
GRMZM5G869196	chloroplastic drought-induced stress protein of 32 kD	-1.05422	5.08e-05	0.000279098
GRMZM2G306851	Uncharacterized protein	-1.05427	0.00125825	0.00507648
GRMZM2G123652	Saccharopine dehydrogenase	-1.05454	5.45e-06	3.6e-05
GRMZM2G394203	NA	-1.05515	0.00307489	0.0112392
GRMZM2G027331	Haloacid dehalogenase-like hydrolase (HAD) superfamily protein	-1.05525	6.76e-06	4.38e-05
GRMZM2G002642	NA	-1.05556	0.000116055	0.000595541
GRMZM2G113033	Ribulose bisphosphate carboxylase small chain	-1.05584	7.27e-06	4.69e-05
GRMZM2G032684	Oxidoreductase family protein	-1.05667	1.1e-05	6.88e-05
GRMZM2G375675	Uncharacterized protein	-1.05682	1.08e-05	6.73e-05
GRMZM2G117754	Alpha-L-fucosidase 2	-1.05684	0.000170227	0.000843365
GRMZM2G099036	Uncharacterized protein	-1.05741	1.74e-05	0.000104279
GRMZM2G108008	NA	-1.05743	0.000492232	0.00220367
XLOC_037410	PREDICTED: histidine--tRNA ligase-like isoform X2	-1.0578	7.86e-05	0.000417399
GRMZM2G098305	Nucleic acid-binding, OB-fold-like protein	-1.05867	0.000184634	0.00090795
GRMZM5G893055	Uncharacterized protein	-1.05907	7.48e-05	0.000398085
AC234520.1_FG003	NA	-1.05943	2.33e-05	0.000136998
XLOC_036014	PREDICTED: zinc finger CCCH domain-containing protein 43-like	-1.05996	0.000441017	0.00199562
GRMZM2G100315	Uncharacterized protein	-1.06025	0.000446255	0.00201606
GRMZM2G131575	ATP synthase	-1.06109	6.32e-06	4.12e-05
GRMZM2G332838	Histone H4	-1.06129	4.43e-05	0.000246653
GRMZM2G012966	Lycopene epsilon cyclase1	-1.06139	3.42e-06	2.34e-05
GRMZM2G162988	Uncharacterized protein	-1.0614	0.000382195	0.00175453
GRMZM2G068316	Chaperone DnaJ-domain superfamily protein	-1.062	3.78e-06	2.56e-05
GRMZM2G077632	GTP1/OBG family protein	-1.06234	1.95e-05	0.000116129
GRMZM2G367638	Glycerolphosphate mutase	-1.06239	3.31e-05	0.000188347
GRMZM2G061127	NA	-1.06259	0.000690313	0.00298178
GRMZM2G059282	Elongin C	-1.06271	9.33e-06	5.9e-05
GRMZM2G347721	NA	-1.06286	0.000310684	0.00145696
XLOC_021146	Somatic embryogenesis receptor kinase 2	-1.06393	0.000266427	0.00126624
GRMZM2G469747	Pyridoxal-5'-phosphate-dependent enzyme family protein	-1.06416	7.4e-06	4.77e-05
GRMZM2G125522	Uncharacterized protein	-1.06471	0.000813858	0.0034585
GRMZM2G131286	Pyruvate, phosphate dikinase regulatory protein, chloroplastic	-1.06496	1.18e-05	7.33e-05
GRMZM2G054896	Plastid-specific ribosomal protein 6	-1.06503	7.7e-05	0.000409116
GRMZM2G034410	Uncharacterized protein	-1.06505	9.05e-06	5.74e-05
GRMZM2G144742	NA	-1.06524	5.24e-05	0.000286852
GRMZM2G302639	FUNCTIONS IN: molecular_function unknown	-1.06525	5.84e-06	3.83e-05
GRMZM2G040441	MLO-like protein	-1.06545	1.27e-05	7.84e-05
GRMZM2G157727	Phytochrome	-1.06653	0.000344785	0.00160123
GRMZM2G026807	Ribulose-phosphate 3-epimerase	-1.06667	3.13e-06	2.15e-05
GRMZM2G005973	Ribosomal protein L1p/L10e family	-1.06684	8.77e-06	5.58e-05
GRMZM2G068715	Ribonucleoprotein A	-1.06695	2.26e-05	0.000132723
GRMZM5G824534	NA	-1.06725	4.89e-05	0.000269534
GRMZM2G148864	NA	-1.0684	5.93e-05	0.000321942
GRMZM2G035820	Chloroplast ribonuclease III domain protein	-1.0688	1.19e-05	7.36e-05
GRMZM2G180218	NA	-1.06883	0.0118029	0.0362577
GRMZM2G335618	Glutathione S-transferase GST 19	-1.06896	4.15e-06	2.79e-05
GRMZM2G032282	Coproporphyrinogen III oxidase2	-1.06949	0.000498498	0.00222815
GRMZM2G465806	NA	-1.06958	0.0001296	0.000658768
GRMZM2G177132	NA	-1.07007	0.0155056	0.0456312
GRMZM2G341089	Ubiquitin-conjugating enzyme E2 I	-1.07046	0.00719231	0.0236027
GRMZM2G085582	Nucleic acid binding protein	-1.07148	0.000266396	0.00126624
GRMZM2G087628	Plastid S1-binding domain protein	-1.07162	1.79e-05	0.000106982
GRMZM2G041262	NA	-1.07175	0.0100194	0.0314748
GRMZM2G024592	Uncharacterized protein	-1.07176	0.00552297	0.0187666
GRMZM2G146794	Uncharacterized protein	-1.07187	0.0131495	0.0397617
GRMZM2G106917	NA	-1.07191	4.43e-06	2.97e-05
AC218998.2_FG003	Pentatricopeptide repeat (PPR-like) superfamily protein	-1.07293	0.00738248	0.0241626
GRMZM2G073954	Arsenite transport subunit B	-1.0731	6.82e-06	4.42e-05
GRMZM2G016296	Uncharacterized protein	-1.07312	1.37e-05	8.38e-05
GRMZM2G134156	Uncharacterized protein	-1.07325	0.0139601	0.0418053
GRMZM2G126182	NA	-1.0739	0.00489852	0.0168915
GRMZM2G156206	Uncharacterized protein	-1.0745	0.00966536	0.0304967
GRMZM2G154509	NA	-1.07467	3e-06	2.07e-05
GRMZM2G068955	Uncharacterized protein	-1.0747	0.00144337	0.0057404
GRMZM2G082079	NA	-1.07496	0.000873658	0.00368154
GRMZM5G838196	NA	-1.07545	1.15e-05	7.15e-05
GRMZM2G024959	4-methyl-5-thiazole monophosphate biosynthesis protein	-1.07547	4.47e-05	0.000248574
GRMZM2G102927	4-methyl-5-thiazole monophosphate biosynthesis protein	-1.07547	4.46e-05	0.00024828
GRMZM2G011592	Uncharacterized protein	-1.07555	0.000149912	0.000752013
GRMZM2G114394	Putative subtilase family protein	-1.07595	0.000322188	0.00150676
GRMZM2G158662	Uncharacterized protein	-1.07605	6.71e-06	4.35e-05
GRMZM2G105473	NA	-1.07647	4.63e-06	3.1e-05
GRMZM2G329532	Uncharacterized protein	-1.07671	0.00645474	0.0214578
GRMZM2G158097	NA	-1.07684	3.03e-06	2.09e-05
GRMZM2G033526	Pyruvate kinase	-1.08001	5.48e-06	3.62e-05
GRMZM2G082260	NA	-1.08024	4.58e-05	0.000253877
GRMZM2G120621	Uncharacterized protein	-1.08094	7.57e-05	0.000402946
GRMZM2G022782	Uncharacterized protein	-1.08151	9.6e-05	0.000500287
GRMZM2G079321	NA	-1.08153	0.00742847	0.024295
GRMZM2G156565	Uncharacterized protein	-1.08222	8.63e-06	5.49e-05
GRMZM2G039445	NA	-1.08226	0.00110511	0.00453613
GRMZM2G106061	Elongation factor Tu	-1.08254	6.22e-06	4.06e-05
GRMZM2G003930	NA	-1.0828	0.00441936	0.0154141
GRMZM5G834518	Uncharacterized protein	-1.08331	0.00138984	0.00555394
GRMZM2G145879	Putative cyclin-dependent kinase family protein	-1.08377	0.000791274	0.00337186
GRMZM2G464891	Uncharacterized protein	-1.08457	7.94e-06	5.1e-05
GRMZM5G803874	Inhibitor of striate1	-1.08502	2.83e-06	1.95e-05
GRMZM2G048129	NA	-1.0854	3.3e-05	0.000187633
GRMZM5G861800	Thioredoxin-like 2	-1.08541	4.57e-06	3.06e-05
GRMZM2G377131	NA	-1.08543	0.00402189	0.0142019
GRMZM2G035557	Uncharacterized protein	-1.08546	5.42e-06	3.58e-05
GRMZM2G055089	NA	-1.08573	0.00150093	0.00594543
GRMZM2G016088	NA	-1.08592	1.75e-05	0.000104917
GRMZM2G141647	NA	-1.08604	0.00415236	0.0146039
GRMZM2G114255	Uncharacterized protein	-1.08616	0.000195374	0.000956376
GRMZM2G110408	Filamentation temperature-sensitive H 2A isoform 1	-1.08677	2.33e-06	1.63e-05
GRMZM2G456000	Uncharacterized protein	-1.08733	2.91e-05	0.000167361
GRMZM2G058450	Uncharacterized protein	-1.08781	2.71e-06	1.88e-05
GRMZM2G108457	Carotenoid isomerase 1	-1.0879	6.89e-06	4.46e-05
GRMZM2G319109	NA	-1.08805	1.3e-06	9.47e-06
GRMZM2G126956	damaged DNA binding 2	-1.08832	0.00974256	0.0306867
GRMZM2G145527	Uncharacterized protein	-1.08869	8.14e-06	5.21e-05
GRMZM2G341918	NA	-1.08901	0.0152554	0.0449738
GRMZM5G834260	NA	-1.08942	0.00401921	0.0141971
GRMZM2G104353	Splicing factor, arginine/serine-rich 2	-1.09028	0.000290386	0.00136888
GRMZM5G869779	Folylpolyglutamate synthase	-1.09054	3.04e-05	0.000174002
GRMZM2G054615	Putative GATA transcription factor family protein	-1.0908	8.63e-05	0.00045388
GRMZM2G024054	NA	-1.09093	2.14e-05	0.000126252
GRMZM2G024389	Uncharacterized protein	-1.09108	1.62e-05	9.78e-05
GRMZM2G150962	NA	-1.0913	0.00216737	0.00825213
GRMZM2G156218	NA	-1.09271	3.81e-06	2.59e-05
GRMZM2G111216	chloroplast stem-loop binding protein of 41 kDa	-1.0928	1.45e-06	1.05e-05
GRMZM2G168412	Uncharacterized protein	-1.09372	3.25e-06	2.23e-05
GRMZM2G115156	Ribosome-binding factor A	-1.09438	1.99e-05	0.000118389
GRMZM2G703231	Amino acid binding protein	-1.09494	3.02e-05	0.000173145
AC213050.3_FG001	RNA-directed DNA polymerase (reverse transcriptase)	-1.09508	0.00915996	0.0291265
GRMZM2G082894	Uncharacterized protein	-1.09541	1.26e-05	7.74e-05
GRMZM2G024109	NA	-1.09662	0.00196475	0.0075632
GRMZM2G060842	NA	-1.09678	3.86e-06	2.62e-05
GRMZM2G462625	Putative pentatricopeptide repeat family protein	-1.09682	2.89e-05	0.0001664
GRMZM2G032721	NA	-1.0972	3.61e-05	0.000203635
GRMZM2G475305	NA	-1.09776	0.00121379	0.00492362
GRMZM2G078373	fatty acid desaturase family protein	-1.09782	2.79e-05	0.000161094
GRMZM2G056989	NA	-1.0989	0.00435084	0.0152113
GRMZM2G018951	Uncharacterized protein	-1.10016	0.0156524	0.0460029
XLOC_000001	PREDICTED: mTERF domain-containing protein 1, mitochondrial-like, partial	-1.10055	8.32e-06	5.31e-05
GRMZM2G039345	NA	-1.10063	0.000313887	0.00147086
GRMZM2G013970	NA	-1.10098	1.15e-05	7.15e-05
GRMZM2G061492	Uncharacterized protein	-1.10109	0.00539877	0.0184047
GRMZM2G048161	Uncharacterized protein	-1.10131	0.000413796	0.00188439
GRMZM2G168190	Uncharacterized protein	-1.10143	0.000335232	0.00156253
GRMZM2G084825	Protein kinase	-1.10162	2.62e-05	0.000152139
GRMZM2G110968	Uncharacterized protein	-1.10203	0.000721937	0.00310133
GRMZM2G172834	Annexin	-1.10205	0.00103453	0.00427613
GRMZM2G112594	Putative uncharacterized protein	-1.10273	0.00433258	0.0151613
GRMZM2G068330	Putative homeobox DNA-binding domain superfamily protein	-1.10274	0.00895269	0.0285473
GRMZM2G041068	NA	-1.10323	0.00673808	0.0222695
GRMZM2G355752	NA	-1.10336	0.0151237	0.04465
GRMZM2G340444	Putative RING zinc finger domain superfamily protein	-1.10361	0.00425042	0.0149112
GRMZM2G077333	Photosystem II 22 kDa protein	-1.10362	5.86e-06	3.84e-05
GRMZM2G038108	Activator of heat shock protein ATPase	-1.10487	0.00795154	0.0257615
GRMZM2G009070	acid-amino acid ligases	-1.1054	4.43e-05	0.000246287
GRMZM2G113129	NA	-1.10553	1.47e-05	8.95e-05
GRMZM2G097959	Tic22-like family protein	-1.10559	4.1e-06	2.76e-05
GRMZM2G029933	Putative mitochondrial transcription termination factor family protein	-1.10624	1.79e-06	1.28e-05
GRMZM2G068128	NA	-1.10709	0.000146583	0.000737046
GRMZM2G156803	NA	-1.1078	5.06e-06	3.36e-05
GRMZM2G110287	Uncharacterized protein	-1.10787	1.06e-05	6.65e-05
GRMZM2G174479	NA	-1.10803	5.35e-05	0.000292608
GRMZM2G044495	Uncharacterized protein	-1.10865	1.92e-05	0.000114598
GRMZM2G130773	mTERF family protein	-1.10944	4.81e-05	0.000265545
GRMZM2G084935	Polcalcin Jun o 2	-1.10968	9.01e-06	5.72e-05
GRMZM2G021846	fructose-2,6-bisphosphatase	-1.10985	3.68e-06	2.5e-05
GRMZM2G041876	NA	-1.10992	8.28e-06	5.29e-05
GRMZM2G410991	Uncharacterized protein	-1.11001	0.00524034	0.0179332
XLOC_004262	MD-2-related lipid recognition domain-containing protein / ML domain-containing protein	-1.11111	0.00927192	0.0294277
GRMZM2G346982	NA	-1.11214	0.000546851	0.00242066
GRMZM2G151567	Putative leucine-rich repeat receptor-like protein kinase family protein	-1.11266	1.42e-06	1.03e-05
GRMZM2G012821	Uncharacterized protein	-1.11333	0.0142473	0.0424955
GRMZM2G111521	NA	-1.11335	4.75e-06	3.17e-05
GRMZM2G014099	Domain of unknown function (DUF1995)	-1.11347	8.53e-05	0.000449513
AC199526.5_FG003	CRS2-associated factor 2, chloroplastic	-1.11375	1.77e-06	1.27e-05
GRMZM2G091845	Uncharacterized protein	-1.11401	9.73e-06	6.12e-05
GRMZM2G029868	NA	-1.11404	1.52e-05	9.2e-05
GRMZM2G095147	NA	-1.11407	2.47e-05	0.00014378
GRMZM2G095082	thylakoid rhodanese-like	-1.11414	1.55e-06	1.11e-05
GRMZM2G095333	Peptidyl-prolyl cis-trans isomerase	-1.11479	1.43e-05	8.73e-05
GRMZM2G003379	Uncharacterized protein	-1.11548	0.00978491	0.0308043
GRMZM5G815358	NA	-1.11548	6.04e-06	3.96e-05
GRMZM2G146012	Putative dynein light chain type 1 family protein	-1.11639	0.000236646	0.00113666
GRMZM2G039173	NA	-1.11658	0.0111536	0.0345221
AC209206.3_FG011	Putative argonaute family protein	-1.11709	0.000357222	0.00165274
GRMZM2G179907	NA	-1.11798	4.1e-05	0.000229362
GRMZM2G061702	Uncharacterized protein	-1.1185	0.000338037	0.00157327
GRMZM2G173501	NA	-1.11979	0.0138909	0.0416184
GRMZM2G053531	Uncharacterized protein	-1.12059	1.03e-05	6.43e-05
GRMZM2G359127	Ferredoxin	-1.12151	0.000109685	0.000565973
GRMZM2G142150	NA	-1.12152	1.62e-05	9.78e-05
XLOC_004313	PREDICTED: LOW QUALITY PROTEIN: protein SPA1-RELATED 4-like	-1.12173	0.00135856	0.00544184
GRMZM2G442804	S-adenosyl-L-methionine-dependent methyltransferases superfamily protein	-1.12188	1.92e-06	1.37e-05
XLOC_041946	Polyketide cyclase / dehydrase and lipid transport protein	-1.12199	9.26e-05	0.000483918
GRMZM2G113364	NA	-1.12219	0.00012323	0.000628668
GRMZM2G351577	Putative homeodomain-like transcription factor superfamily protein	-1.12392	1.53e-05	9.29e-05
GRMZM2G028037	Uncharacterized protein	-1.1242	5.83e-05	0.000316864
GRMZM2G007038	Putative translation elongation/initiation factor family protein	-1.12431	1.75e-06	1.25e-05
GRMZM2G158835	Uncharacterized protein	-1.12475	6.93e-06	4.48e-05
GRMZM2G154449	NA	-1.12494	0.000680674	0.00294635
GRMZM2G077541	Class I glutamine amidotransferase-like superfamily protein	-1.12513	1.07e-06	7.87e-06
GRMZM2G005938	Plastid transcriptionally active 12-like protein	-1.12537	4.31e-06	2.89e-05
GRMZM2G399750	NA	-1.12553	5.63e-05	0.000306933
GRMZM2G451965	NA	-1.12562	0.000270311	0.00128291
GRMZM2G324478	Uncharacterized protein	-1.12668	2.25e-06	1.58e-05
GRMZM2G337242	NA	-1.12712	1.3e-06	9.46e-06
GRMZM2G136534	Putative uncharacterized protein	-1.1273	5.06e-05	0.000278206
GRMZM2G076950	Tetratricopeptide repeat (TPR)-like superfamily protein	-1.12927	1.37e-05	8.37e-05
GRMZM6G028994	Deoxyhypusine synthase	-1.12992	6.6e-06	4.29e-05
GRMZM2G095411	Retrotransposon protein	-1.13014	0.00231158	0.00872975
GRMZM5G855200	Uncharacterized protein	-1.13027	2.5e-06	1.74e-05
GRMZM2G116461	NA	-1.13035	0.00665298	0.0220232
GRMZM2G405185	NA	-1.13048	0.0023717	0.00893374
GRMZM2G403797	NA	-1.13061	6.22e-06	4.06e-05
GRMZM2G003742	Uncharacterized protein	-1.13124	0.00474191	0.0164162
GRMZM2G022368	NA	-1.13124	0.00107642	0.00443089
GRMZM2G002656	Uncharacterized protein	-1.13178	3.11e-06	2.14e-05
GRMZM2G120918	NA	-1.13231	1.72e-05	0.000103348
GRMZM2G368047	Putative RING zinc finger domain superfamily protein	-1.13324	0.000228504	0.00110083
GRMZM2G476699	Uncharacterized protein	-1.13384	1.18e-06	8.61e-06
GRMZM5G850019	Uncharacterized protein	-1.13389	1.5e-06	1.08e-05
GRMZM2G023059	NA	-1.135	2.07e-05	0.000122423
GRMZM2G175549	NA	-1.13505	0.00952933	0.0301264
GRMZM5G851929	Pentatricopeptide repeat (PPR) superfamily protein	-1.13515	2.47e-05	0.000143932
GRMZM2G077233	Retrotransposon protein SINE subclass	-1.13613	3.35e-06	2.29e-05
GRMZM2G136306	Putative uncharacterized protein	-1.13637	6.19e-06	4.05e-05
XLOC_015269	Proline synthase co-transcribed bacterial homolog protein	-1.13643	0.00101743	0.00421225
GRMZM2G052474	NA	-1.13706	0.000773155	0.00329877
XLOC_038959	PREDICTED: probable mediator of RNA polymerase II transcription subunit 26b	-1.13731	7.75e-07	5.84e-06
GRMZM2G083711	Uncharacterized protein	-1.1377	1.88e-06	1.34e-05
GRMZM2G388371	ribosomal protein L11 methyltransferase-related	-1.13812	4.2e-05	0.0002348
GRMZM2G449133	Uncharacterized protein	-1.13833	0.000646939	0.00281422
GRMZM2G017031	NA	-1.13855	0.000652945	0.00283695
GRMZM2G411084	NA	-1.13889	0.00215601	0.00821804
GRMZM2G358540	VAMP protein SEC22	-1.13906	9.08e-06	5.75e-05
GRMZM2G052036	Uncharacterized protein	-1.13973	9.25e-05	0.000483783
XLOC_010141	NA	-1.14024	0.00254957	0.00953144
GRMZM2G113682	Protein of unknown function (DUF1005)	-1.14092	1.37e-06	9.93e-06
GRMZM5G870342	Uncharacterized protein	-1.1422	1.09e-05	6.79e-05
GRMZM2G046317	NA	-1.14225	1.7e-05	0.000102509
GRMZM2G012342	NA	-1.1427	1.23e-06	9.01e-06
GRMZM2G175718	NA	-1.14289	4.24e-05	0.000236616
GRMZM2G054405	Uncharacterized protein	-1.14329	1.97e-06	1.39e-05
GRMZM2G124321	uvrB/uvrC motif-containing protein	-1.14382	6.02e-07	4.63e-06
GRMZM2G004583	Protein Iojap, chloroplast	-1.14483	1.33e-06	9.66e-06
GRMZM2G072855	Histone H4	-1.14508	0.00280955	0.0103718
GRMZM2G146673	Tsi1-interacting protein TSIP1	-1.14562	4.88e-06	3.26e-05
GRMZM2G138441	NA	-1.1459	0.00382679	0.013599
GRMZM2G102181	NA	-1.14622	0.0118416	0.0363512
GRMZM2G110847	Uncharacterized protein	-1.14622	0.00751201	0.0245369
GRMZM2G134260	Putative homeobox DNA-binding and leucine zipper domain family protein	-1.14638	0.00134448	0.00539181
GRMZM2G178753	NA	-1.14679	0.000154219	0.000771269
GRMZM2G065612	Ubiquitin-protein ligase	-1.14702	1.27e-06	9.28e-06
GRMZM2G114707	Holliday junction resolvase	-1.14705	0.00041882	0.00190501
GRMZM2G128648	Ubiquinone biosynthesis methyltransferase COQ5	-1.14719	0.00188396	0.00727983
GRMZM2G025648	NA	-1.1483	3.01e-06	2.07e-05
GRMZM2G007907	NA	-1.14842	3.46e-07	2.76e-06
GRMZM2G331253	NA	-1.14877	0.000158612	0.000791436
GRMZM2G152548	Uncharacterized protein	-1.14918	8.93e-07	6.65e-06
AC231745.1_FG003	Uncharacterized protein	-1.14946	3.21e-06	2.2e-05
GRMZM2G145201	NA	-1.1502	1.25e-05	7.69e-05
GRMZM2G410150	Uncharacterized protein	-1.15112	0.00814535	0.0263117
GRMZM2G002756	ATP-dependent Clp protease adaptor protein ClpS containing protein	-1.15144	9.6e-06	6.05e-05
GRMZM5G867125	NA	-1.15149	1.27e-06	9.27e-06
GRMZM2G044862	Uncharacterized protein	-1.15156	1.25e-05	7.73e-05
GRMZM2G038013	ribosomal protein S17	-1.15192	8.58e-06	5.46e-05
GRMZM2G171420	NA	-1.15235	7.47e-07	5.67e-06
GRMZM2G477503	Uncharacterized protein	-1.1525	0.000136866	0.000691695
GRMZM2G011662	Uncharacterized protein	-1.15288	3.36e-05	0.000190717
GRMZM2G118809	NA	-1.15365	0.0129759	0.0393261
GRMZM2G144197	ATP binding protein	-1.15397	0.00015687	0.000783635
GRMZM2G073465	Cysteine protease 1	-1.15415	6.69e-07	5.1e-06
GRMZM2G126361	Uncharacterized protein	-1.15437	5.14e-07	3.99e-06
GRMZM2G026983	NA	-1.15454	7.56e-06	4.87e-05
GRMZM2G346706	Uncharacterized protein	-1.15467	0.0109715	0.0340478
GRMZM2G029845	NA	-1.15502	1.4e-06	1.01e-05
GRMZM2G152975	Uncharacterized protein	-1.15559	4.75e-05	0.000262843
GRMZM2G096655	NA	-1.15581	2.24e-05	0.000131737
GRMZM2G040511	ATATH13	-1.15631	5.34e-07	4.14e-06
GRMZM2G312075	NA	-1.15661	0.00588217	0.0198221
GRMZM2G008259	Uncharacterized protein	-1.15663	3.25e-06	2.23e-05
GRMZM2G070659	Hypersensitive-induced response protein	-1.15697	8.85e-07	6.61e-06
GRMZM2G144224	NA	-1.15734	0.00208621	0.00798569
GRMZM2G010452	Uncharacterized protein	-1.15855	0.00199394	0.00766594
GRMZM5G851051	Uncharacterized protein	-1.15888	2.77e-06	1.92e-05
GRMZM2G067277	NA	-1.16041	0.00104642	0.00432063
GRMZM2G166147	Uncharacterized protein	-1.16128	0.00291658	0.0107257
GRMZM2G007012	Cytokinin-O-glucosyltransferase 1	-1.16141	0.000824095	0.0034962
GRMZM2G042443	RNA-dependent DNA polymerase	-1.16183	0.000403684	0.00184283
GRMZM2G167892	NA	-1.16219	1.46e-06	1.05e-05
GRMZM2G146847	Uncharacterized protein	-1.16233	0.00663547	0.021973
GRMZM2G043955	Uncharacterized protein	-1.16264	1.09e-06	8.01e-06
GRMZM2G303752	ATP-dependent rRNA helicase spb4	-1.16382	0.000278768	0.00131958
GRMZM2G341621	Tetratricopeptide repeat (TPR)-like superfamily protein	-1.16392	4.54e-06	3.04e-05
GRMZM2G040878	PAP fibrillin family protein	-1.16454	9.33e-07	6.93e-06
GRMZM2G166999	NA	-1.16455	0.00554483	0.0188325
GRMZM2G169087	Uncharacterized protein	-1.16497	3.97e-06	2.68e-05
GRMZM2G332801	NA	-1.16506	1.25e-05	7.69e-05
GRMZM2G012479	Glutathione peroxidase	-1.16538	4.28e-07	3.37e-06
GRMZM2G081626	Putative legumain	-1.16558	1.26e-06	9.16e-06
GRMZM2G099086	Putative uncharacterized protein	-1.16659	1.5e-05	9.11e-05
GRMZM2G053236	ATP-dependent Clp protease proteolytic subunit	-1.16681	5.61e-07	4.33e-06
GRMZM2G104658	ATP binding protein	-1.16704	8.01e-08	7.04e-07
XLOC_010048	Discordia 1	-1.16736	0.0115246	0.0355061
GRMZM2G030606	Uncharacterized protein	-1.16746	4.08e-06	2.74e-05
GRMZM2G129071	Putative putrescine-binding domain family protein	-1.16762	8.56e-07	6.4e-06
GRMZM2G371795	NA	-1.16767	5.04e-07	3.92e-06
GRMZM2G162800	NA	-1.16771	1.48e-06	1.07e-05
GRMZM2G049547	Uncharacterized protein	-1.16838	3.22e-06	2.21e-05
GRMZM2G304712	Limonoid UDP-glucosyltransferase	-1.1686	2.45e-05	0.000143031
GRMZM2G131167	Uncharacterized protein	-1.16878	0.000341773	0.0015894
GRMZM2G086604	CASP-like protein 5A2	-1.16971	0.0044551	0.0155228
GRMZM2G158860	Putative MAP kinase superfamily protein	-1.17086	4.48e-05	0.000248758
XLOC_019659	LRR receptor-like serine/threonine-protein kinase EFR	-1.17105	0.000484312	0.00217265
GRMZM2G428964	NA	-1.17106	8.69e-06	5.53e-05
XLOC_010912	Inactive LRR receptor-like serine/threonine-protein kinase BIR2	-1.17113	0.00102741	0.00425013
GRMZM2G051697	Uncharacterized protein	-1.17208	1.73e-05	0.000104189
GRMZM5G832300	Putative RING zinc finger domain superfamily protein	-1.17322	0.00110597	0.00453843
GRMZM2G137710	Uncharacterized protein	-1.17342	0.00635699	0.0211718
GRMZM2G032293	NA	-1.17344	0.000176258	0.000870714
GRMZM2G102255	Uncharacterized protein	-1.17415	1.14e-05	7.07e-05
GRMZM2G553379	Putative MADS-domain transcription factor	-1.1742	0.000166704	0.000827512
GRMZM5G876898	Aminomethyltransferase	-1.17427	8.8e-07	6.57e-06
GRMZM2G348873	Uncharacterized protein	-1.17499	2.14e-06	1.51e-05
GRMZM2G074599	NA	-1.17534	3.21e-06	2.2e-05
GRMZM2G111903	Multidrug resistance-associated protein3	-1.17599	1.3e-06	9.42e-06
GRMZM2G152523	NA	-1.1763	0.0136823	0.0411057
GRMZM2G154946	Required to maintain repression 1	-1.17667	0.00182205	0.00706436
GRMZM2G038598	Uncharacterized protein	-1.1768	1.97e-06	1.39e-05
GRMZM5G839422	Uncharacterized protein	-1.17751	3.19e-07	2.56e-06
GRMZM2G098088	NA	-1.17754	0.0119113	0.0365177
GRMZM2G101664	Zinc finger protein	-1.178	0.00562068	0.0190543
GRMZM2G120579	uridylyltransferase-related	-1.17914	4.85e-07	3.79e-06
GRMZM2G398668	Uncharacterized protein	-1.17916	0.00422632	0.01483
AC234165.1_FG002	NA	-1.17951	3.36e-06	2.3e-05
GRMZM2G122447	NA	-1.18073	0.00157096	0.00619091
GRMZM2G473533	Ergosterol biosynthesis ERG4/ERG24 family	-1.18127	3.4e-06	2.32e-05
AC197705.4_FG011	UDP-glucose pyrophosphorylase 3	-1.1825	4.9e-06	3.27e-05
GRMZM2G128092	Uncharacterized protein	-1.18273	0.00198239	0.00762536
GRMZM2G039455	Uncharacterized protein	-1.18275	4.8e-06	3.2e-05
XLOC_038043	proline-rich family protein	-1.1835	0.0035532	0.0127507
GRMZM2G080355	NA	-1.18367	2.42e-06	1.69e-05
GRMZM2G058472	NA	-1.18396	3.75e-07	2.98e-06
GRMZM6G914387	NA	-1.18432	6.41e-05	0.000345541
GRMZM2G135990	NA	-1.18506	0.000501212	0.0022393
GRMZM2G119527	Uncharacterized protein	-1.18531	1.94e-05	0.000115602
GRMZM5G852776	NA	-1.1861	6.01e-06	3.94e-05
GRMZM2G083950	CRP1	-1.18634	1.12e-06	8.21e-06
XLOC_005726	bile acid sodium symporter	-1.18688	0.00152574	0.00603072
GRMZM2G113002	Uncharacterized protein	-1.18696	2.48e-05	0.000144521
GRMZM2G170896	Pentatricopeptide repeat (PPR) superfamily protein	-1.1871	5.03e-06	3.35e-05
GRMZM2G097109	NA	-1.18764	9.12e-07	6.79e-06
GRMZM2G404043	Uncharacterized protein	-1.18784	4.02e-06	2.71e-05
GRMZM2G069726	P-loop containing nucleoside triphosphate hydrolases superfamily protein	-1.18906	1.07e-05	6.66e-05
GRMZM2G084583	Myb-related protein Zm38	-1.18992	0.00787024	0.0255305
GRMZM2G122116	plastid transcriptionally active 2	-1.19016	1.25e-06	9.13e-06
GRMZM2G065083	NA	-1.19057	4.89e-07	3.81e-06
GRMZM2G054115	Uncharacterized protein	-1.19073	1.28e-06	9.31e-06
GRMZM5G873586	Uncharacterized protein	-1.19082	0.000215214	0.00104302
GRMZM2G044388	F-box family protein	-1.19099	4.76e-07	3.72e-06
GRMZM2G148074	Uncharacterized protein	-1.19102	0.0151361	0.0446704
GRMZM2G370332	Homeobox protein knotted-1-like 6	-1.19145	4.37e-07	3.44e-06
GRMZM2G419290	NA	-1.1916	0.00363194	0.0129908
GRMZM2G354851	NA	-1.19179	4.53e-07	3.55e-06
GRMZM2G177518	Putative uncharacterized protein	-1.192	1.01e-05	6.33e-05
XLOC_024356	40S ribosomal protein S4-3	-1.19265	0.00415628	0.0146143
GRMZM2G023105	Putative VHS/GAT domain containing family protein	-1.19311	0.000155677	0.000778056
GRMZM5G887647	Uncharacterized protein	-1.1936	7.64e-07	5.78e-06
GRMZM2G445944	NA	-1.1938	9.23e-06	5.84e-05
GRMZM2G099045	Uncharacterized protein	-1.19416	4.65e-07	3.64e-06
GRMZM2G177885	NA	-1.19421	0.000120852	0.000617782
GRMZM2G062554	Vacuolar processing enzyme, beta-isozyme	-1.19453	5.88e-06	3.86e-05
GRMZM2G087918	Putative uncharacterized protein	-1.19504	3.45e-07	2.75e-06
GRMZM2G059753	NA	-1.1952	3.49e-07	2.78e-06
GRMZM2G470862	RNA-binding (RRM/RBD/RNP motifs) family protein	-1.19536	4.28e-05	0.000239041
GRMZM5G862956	NA	-1.19564	0.0153642	0.0452511
GRMZM2G047143	Mitotic spindle checkpoint protein MAD2	-1.19572	0.0138375	0.0414799
GRMZM6G748721	Peroxisomal membrane protein 2	-1.19612	2.8e-06	1.94e-05
XLOC_010588	RING/U-box superfamily protein	-1.1964	1.84e-05	0.000109938
GRMZM2G107565	Uncharacterized protein	-1.19654	1.89e-05	0.000112893
GRMZM2G060114	Uncharacterized protein	-1.19672	4.3e-06	2.88e-05
GRMZM2G018579	Putative uncharacterized protein	-1.19705	8.55e-07	6.4e-06
XLOC_005164	expressed protein	-1.19752	1.77e-05	0.000105853
AC210303.3_FG001	NA	-1.19837	0.000294945	0.00138867
GRMZM2G153745	NA	-1.19849	3.74e-06	2.54e-05
GRMZM2G021464	NA	-1.1987	0.00436214	0.0152439
GRMZM2G135839	NA	-1.19891	5.66e-07	4.37e-06
GRMZM5G890190	USP family protein	-1.19975	2.76e-07	2.24e-06
GRMZM2G176840	PsbP-like protein 1	-1.2004	2.58e-07	2.1e-06
GRMZM2G181519	Protein binding protein	-1.20067	2.66e-06	1.85e-05
GRMZM5G893913	NA	-1.20121	0.0121735	0.0372249
GRMZM2G082670	NA	-1.20249	0.00051241	0.00228269
GRMZM2G302778	Histone acetyltransferase HPA2 and related acetyltransferases	-1.20259	2.64e-07	2.15e-06
GRMZM2G069024	Uncharacterized protein	-1.20259	3.22e-06	2.21e-05
GRMZM2G027437	CONTAINS InterPro DOMAIN/s: PRC-barrel-like (InterPro:IPR011033)	-1.20294	5.78e-07	4.46e-06
GRMZM5G824336	Uncharacterized protein	-1.20309	3.99e-05	0.000224054
GRMZM2G029184	Fiber protein Fb34	-1.20404	0.00118199	0.00481117
XLOC_015581	PREDICTED: calmodulin-binding receptor-like cytoplasmic kinase 2	-1.20485	0.00249618	0.00935785
GRMZM2G364528	NA	-1.2049	2.49e-05	0.000144803
GRMZM2G004878	Uncharacterized protein	-1.20493	0.0124606	0.0379627
GRMZM2G152824	NA	-1.20532	0.00168999	0.00659817
GRMZM2G142544	Uncharacterized protein	-1.20548	2.26e-07	1.86e-06
GRMZM2G107805	Uncharacterized protein	-1.20552	4.17e-07	3.29e-06
GRMZM2G059026	ATP-dependent protease La (LON) domain protein	-1.20582	3.26e-07	2.61e-06
GRMZM2G097640	transducin family protein / WD-40 repeat family protein	-1.20591	8.1e-06	5.2e-05
XLOC_041775	Outer envelope pore protein 24A chloroplastic	-1.20652	1.59e-06	1.14e-05
AC230011.2_FG002	Rust resistance protein rp3-1	-1.20662	1.79e-05	0.00010693
GRMZM2G013783	AMP-binding protein	-1.20666	1.09e-07	9.4e-07
GRMZM2G013391	Putative WRKY DNA-binding domain superfamily protein	-1.20684	0.00363479	0.012998
GRMZM2G080054	Protein SPATULA	-1.20693	0.00352412	0.0126642
GRMZM2G113888	NA	-1.20711	0.000912363	0.00382627
GRMZM5G861678	phytochromobilin:ferredoxin oxidoreductase, chloroplast / phytochromobilin synthase (HY2)	-1.20712	1.28e-05	7.85e-05
GRMZM2G102349	Alternative oxidase	-1.20725	5.1e-06	3.39e-05
GRMZM2G125263	NA	-1.2082	4.06e-06	2.74e-05
GRMZM2G010000	NA	-1.20842	0.00367868	0.0131396
GRMZM2G073743	chloroplastic lipocalin	-1.20894	2e-07	1.66e-06
GRMZM2G080650	Putative alcohol dehydrogenase superfamily protein	-1.20921	6.24e-07	4.79e-06
GRMZM2G017821	NA	-1.20965	4.79e-07	3.74e-06
GRMZM2G074517	Alpha-L-fucosidase 2	-1.20977	9.12e-05	0.000477211
GRMZM2G161506	Uncharacterized protein	-1.21108	2.18e-06	1.54e-05
GRMZM2G074914	NA	-1.21128	5.95e-05	0.000322575
GRMZM2G400694	Putative lectin-like receptor protein kinase family protein	-1.21254	0.00140239	0.00559553
GRMZM2G306732	Fructose-1,6-bisphosphatase	-1.21321	1.46e-07	1.24e-06
GRMZM2G099989	NA	-1.21376	0.014499	0.0430956
GRMZM2G457381	replication factor C1	-1.21384	5.96e-06	3.91e-05
GRMZM2G091044	NA	-1.21405	0.000304406	0.00143014
GRMZM2G428356	NA	-1.2153	0.000552129	0.00244227
GRMZM2G109126	NA	-1.21578	0.000275263	0.0013048
GRMZM2G419806	Magnesium-chelatase subunit chlI	-1.21628	1.66e-06	1.19e-05
GRMZM2G127453	Putative uncharacterized protein	-1.21629	1.28e-07	1.09e-06
GRMZM2G022625	P-loop containing nucleoside triphosphate hydrolases superfamily protein	-1.2164	2.77e-07	2.25e-06
GRMZM5G833124	NA	-1.21798	1.12e-05	6.96e-05
GRMZM2G082149	NA	-1.21884	0.000882532	0.00371384
GRMZM2G168590	Uncharacterized protein	-1.21934	6.79e-07	5.18e-06
GRMZM2G073310	Uncharacterized protein	-1.21945	0.00147647	0.00585762
GRMZM2G341304	Putative lectin-like receptor protein kinase family protein	-1.21946	0.00120808	0.00490435
GRMZM2G302045	Protein of unknown function (DUF1624)	-1.21969	4.64e-06	3.1e-05
GRMZM2G158437	NA	-1.22004	1.84e-06	1.31e-05
GRMZM2G105400	Transposon protein Mutator sub-class	-1.22154	5.19e-06	3.44e-05
GRMZM5G873780	NA	-1.22239	0.00272874	0.0101075
GRMZM2G174784	Uncharacterized protein	-1.22265	2.78e-07	2.25e-06
GRMZM2G050845	RAP	-1.22304	6.92e-07	5.27e-06
GRMZM2G144843	Pentatricopeptide repeat protein PPR986-12	-1.22394	2.35e-07	1.93e-06
GRMZM2G135056	NA	-1.22479	3.57e-05	0.000202049
GRMZM2G136523	NA	-1.22479	3.58e-05	0.000202073
GRMZM2G447433	Uncharacterized protein	-1.22561	4.77e-06	3.19e-05
GRMZM2G043275	Nudix hydrolase 13	-1.22561	2.51e-06	1.75e-05
GRMZM2G026333	NA	-1.226	0.00216273	0.00823651
GRMZM2G458824	NA	-1.22623	3.28e-07	2.63e-06
GRMZM2G169617	Uncharacterized protein	-1.22687	0.00348142	0.0125342
GRMZM2G348921	NA	-1.22735	0.00347264	0.012507
GRMZM2G077202	Uncharacterized protein	-1.22746	3.47e-07	2.77e-06
GRMZM2G109725	Uncharacterized protein	-1.22816	1.97e-06	1.39e-05
GRMZM2G076450	Regulatory protein NPR1	-1.22879	1.89e-06	1.34e-05
GRMZM2G377115	Protein kinase superfamily protein	-1.22883	2.77e-07	2.25e-06
GRMZM2G004528	Myo-inositol phosphate synthase	-1.2289	4.62e-06	3.09e-05
GRMZM2G157267	NA	-1.22909	2.97e-07	2.4e-06
GRMZM2G167422	Pentatricopeptide repeat (PPR) superfamily protein	-1.22928	0.000891802	0.00374926
GRMZM2G150408	NA	-1.22989	0.0149106	0.0441395
GRMZM2G481163	Uncharacterized protein	-1.23072	0.00011146	0.000573586
GRMZM2G038636	Cysteine proteinase 2	-1.23174	1.37e-07	1.16e-06
XLOC_008265	RING/U-box superfamily protein	-1.23179	0.000335578	0.00156391
GRMZM2G031591	NA	-1.233	2.03e-06	1.43e-05
XLOC_010913	Inactive LRR receptor-like serine/threonine-protein kinase BIR2	-1.23315	0.000659859	0.00286352
GRMZM2G072550	Uncharacterized protein	-1.23353	0.000814719	0.00346073
GRMZM2G014055	NA	-1.23356	1.34e-07	1.15e-06
GRMZM2G502350	Uncharacterized protein	-1.23429	9.39e-05	0.000490607
GRMZM2G019695	DANA2	-1.23472	2.39e-07	1.96e-06
GRMZM2G414317	NA	-1.23477	0.000118358	0.00060617
GRMZM2G114234	Augmenter of liver regeneration	-1.23525	4.62e-07	3.62e-06
XLOC_038034	PREDICTED: GDSL esterase/lipase At5g45920-like	-1.23535	0.0155499	0.0457455
AC149810.2_FG004	ABC-type Co2+ transport system, permease component	-1.23614	5.24e-06	3.47e-05
GRMZM5G815369	Uncharacterized protein	-1.23639	0.0144342	0.0429362
GRMZM2G360352	Uncharacterized protein	-1.23651	2.26e-06	1.59e-05
GRMZM2G002652	Uncharacterized protein	-1.23668	2.71e-07	2.21e-06
XLOC_017673	Protein TRANSPARENT TESTA 12	-1.23728	0.000561282	0.00247704
GRMZM2G043749	Brain protein 44	-1.23771	3.8e-07	3.01e-06
GRMZM2G174145	Uncharacterized protein	-1.23784	1.21e-05	7.51e-05
GRMZM2G019562	NA	-1.23799	0.00133126	0.00534506
GRMZM2G479987	NA	-1.23804	5.36e-05	0.000292963
XLOC_040641	uncharacterized protein LOC100502267	-1.2381	0.000211002	0.00102439
GRMZM2G007801	Uncharacterized protein	-1.23894	8.67e-05	0.000455619
GRMZM2G064612	Arginine/serine-rich splicing factor RSP41 isoform 1	-1.24107	0.000579331	0.00254754
XLOC_019320	PREDICTED: probable adenylate kinase 5, chloroplastic isoform X2	-1.2414	1.37e-07	1.17e-06
GRMZM2G004377	Uncharacterized protein	-1.24193	6.62e-06	4.3e-05
GRMZM2G145589	Putative subtilase family protein	-1.24205	5.21e-06	3.45e-05
GRMZM5G857641	NA	-1.24322	6.73e-06	4.36e-05
GRMZM2G127714	NA	-1.24387	0.00124737	0.00504384
AC194970.5_FG001	Putative geranylgeranyl pyrophosphate synthase 1	-1.24399	1.31e-07	1.12e-06
GRMZM2G099285	NA	-1.24429	1.95e-06	1.38e-05
GRMZM2G039618	NA	-1.24467	0.012987	0.0393557
GRMZM2G100457	Uncharacterized protein	-1.24469	0.0136655	0.0410594
GRMZM2G068707	NA	-1.24511	7.17e-06	4.63e-05
GRMZM2G077531	NAD(P)-binding Rossmann-fold superfamily protein	-1.24516	1.09e-07	9.42e-07
GRMZM2G043198	Pyruvate dehydrogenase E1 beta subunit isoform 1	-1.24551	2.09e-05	0.000123567
GRMZM2G178709	NA	-1.24633	0.000365966	0.00168887
GRMZM2G121960	NA	-1.24696	1.04e-07	8.96e-07
GRMZM2G448368	NA	-1.24716	0.00170338	0.00664454
GRMZM2G121612	Starch synthase IIIb-1	-1.24755	1.06e-07	9.13e-07
GRMZM2G113325	Ferrochelatase	-1.24779	6.17e-08	5.51e-07
GRMZM2G149383	NA	-1.24828	4.95e-07	3.86e-06
GRMZM2G058734	NA	-1.24829	9.53e-07	7.07e-06
GRMZM2G045581	NA	-1.24844	1.09e-07	9.38e-07
GRMZM2G137816	NA	-1.24856	3.65e-07	2.9e-06
GRMZM2G015219	no pollen germination related 1	-1.24886	1.67e-06	1.2e-05
GRMZM2G180732	Uncharacterized protein	-1.24893	3.47e-07	2.77e-06
GRMZM2G085833	Uncharacterized protein	-1.24983	1.41e-06	1.02e-05
GRMZM2G069569	Domain of unknown function (DUF1995)	-1.25029	1.87e-05	0.000111392
GRMZM2G035732	NA	-1.25281	0.00214095	0.00817078
GRMZM2G162537	Uncharacterized protein	-1.25282	1.23e-06	8.95e-06
GRMZM2G158281	Putative HLH DNA-binding domain superfamily protein	-1.25329	0.000225797	0.00108923
EF517601.1_FG010	Uncharacterized protein	-1.25343	0.000105962	0.000548048
GRMZM2G039969	NA	-1.25345	0.0106801	0.0332827
GRMZM2G081053	CONTAINS InterPro DOMAIN/s: Ankyrin repeat-containing domain (InterPro:IPR020683), Ankyrin repeat (InterPro:IPR002110)	-1.25392	0.0125803	0.0382909
GRMZM2G324956	Uncharacterized protein	-1.25495	3.44e-05	0.000195103
GRMZM2G030628	adenylate kinase family protein	-1.2553	9.92e-08	8.6e-07
GRMZM2G052365	Uncharacterized protein	-1.25634	0.000650247	0.00282781
GRMZM2G140782	Uncharacterized protein	-1.25733	4.64e-07	3.63e-06
GRMZM2G084958	Uncharacterized protein	-1.2576	0.000245183	0.00117308
GRMZM2G021610	Uncharacterized protein	-1.25853	0.000283814	0.0013414
GRMZM2G089562	AT hook motif DNA-binding family protein	-1.25889	5.67e-06	3.73e-05
GRMZM2G024607	Uncharacterized protein	-1.25915	6.82e-08	6.04e-07
GRMZM2G060817	periodic tryptophan protein 2	-1.25995	7.17e-06	4.63e-05
GRMZM2G301663	NA	-1.26022	0.000994365	0.00412677
GRMZM2G117854	Putative MYB DNA-binding domain superfamily protein isoform 1	-1.26099	4.98e-07	3.88e-06
GRMZM2G108228	Tubby-like protein	-1.26106	1.79e-06	1.28e-05
GRMZM2G038388	Uncharacterized protein	-1.26145	6.71e-06	4.36e-05
GRMZM2G407396	Uncharacterized protein	-1.26168	0.00100709	0.00417281
GRMZM2G070673	NA	-1.26318	1.93e-05	0.000115129
GRMZM2G440882	NA	-1.26324	0.0012377	0.00500672
GRMZM2G001805	NA	-1.26361	2.76e-07	2.24e-06
GRMZM2G134703	Putative cytochrome P450 superfamily protein	-1.26459	0.00102714	0.00424958
GRMZM2G073059	Cyclase	-1.2646	1.08e-05	6.77e-05
GRMZM5G892080	NA	-1.26463	0.00239165	0.00900337
GRMZM2G129018	Uncharacterized protein	-1.26475	6.55e-06	4.26e-05
GRMZM2G088396	4-hydroxyphenylpyruvate dioxygenase	-1.26485	4.11e-07	3.25e-06
GRMZM2G107076	Uncharacterized protein	-1.26487	1.09e-06	8e-06
GRMZM2G177895	SMAD/FHA domain-containing protein	-1.26578	5.25e-07	4.07e-06
GRMZM2G157156	Uncharacterized protein	-1.2659	1.9e-07	1.59e-06
GRMZM2G108861	NA	-1.2661	0.0104263	0.0325896
GRMZM2G166976	Uncharacterized protein	-1.26643	0.000475447	0.00213537
GRMZM2G436328	NA	-1.26645	8.55e-07	6.4e-06
GRMZM2G001660	NA	-1.26675	0.00506131	0.0173845
GRMZM2G103929	Uncharacterized protein	-1.26694	0.00233633	0.00881131
GRMZM2G064467	Uncharacterized protein	-1.26792	0.000120988	0.000618372
GRMZM2G104390	GATA transcription factor 22	-1.26806	1.06e-07	9.12e-07
GRMZM2G159632	Sulfate transporter	-1.26811	3.58e-05	0.000202497
GRMZM2G179777	NA	-1.2682	0.0166378	0.0484493
GRMZM2G174107	Uncharacterized protein	-1.26854	1.98e-07	1.64e-06
AC148152.3_FG008	Glycosyl hydrolase superfamily protein	-1.26854	1.34e-07	1.14e-06
AC217358.3_FG005	Mitochondrial prohibitin complex protein 2	-1.26914	1.14e-05	7.08e-05
GRMZM2G469371	NA	-1.26939	0.0129955	0.0393738
GRMZM2G035708	FK506-binding protein 16-2	-1.27034	1.17e-07	1.01e-06
GRMZM2G146760	Uncharacterized protein	-1.2712	0.000795241	0.00338783
GRMZM2G413829	NA	-1.27142	0.0002723	0.00129175
GRMZM5G895534	Putative uncharacterized protein	-1.27201	0.00434976	0.0152093
GRMZM2G180951	Uncharacterized protein	-1.2725	2.39e-07	1.96e-06
GRMZM2G129907	NA	-1.27283	3.61e-06	2.46e-05
GRMZM2G040115	NA	-1.27302	0.000535411	0.00237345
GRMZM2G011269	Mpv17 / PMP22 family protein	-1.27333	4.02e-07	3.18e-06
GRMZM2G154119	NA	-1.27341	0.00435513	0.0152211
GRMZM2G101125	Uncharacterized protein	-1.27436	0.00395323	0.0139949
AC186603.6_FG003	Cytochrome P450 CYP76M15	-1.27521	0.00161421	0.00632883
GRMZM2G102838	NA	-1.27527	8.85e-08	7.74e-07
GRMZM2G169994	NA	-1.27542	2.75e-05	0.000158958
GRMZM2G174776	Uncharacterized protein	-1.27599	9.13e-07	6.79e-06
GRMZM2G109566	NA	-1.27611	0.00343112	0.0123821
GRMZM2G064663	YGGT family protein	-1.27709	2.99e-07	2.42e-06
GRMZM2G371670	TPR repeat	-1.27771	2.74e-07	2.23e-06
GRMZM2G103755	PIT1	-1.27789	7.28e-05	0.000388588
GRMZM2G069106	Uncharacterized protein	-1.28009	8.31e-08	7.29e-07
GRMZM2G159166	NA	-1.28047	0.000960208	0.00400287
GRMZM2G169320	NA	-1.28051	9.13e-07	6.79e-06
XLOC_010559	PREDICTED: cytochrome b-c1 complex subunit 7-2-like, partial	-1.28147	0.0147461	0.0437286
XLOC_033707	chaperonin 60 subunit beta	-1.28149	0.00198064	0.00761958
GRMZM2G154048	NA	-1.28177	0.0118485	0.0363615
GRMZM2G099604	Pentatricopeptide repeat (PPR) superfamily protein	-1.28242	1.36e-06	9.84e-06
GRMZM2G406601	NA	-1.28353	0.0127922	0.0388421
GRMZM2G421231	NA	-1.28382	8.06e-07	6.06e-06
GRMZM2G040509	NA	-1.28407	0.0036463	0.0130376
GRMZM2G057616	Uncharacterized protein	-1.2849	5.62e-07	4.34e-06
GRMZM2G002075	BZIP transcription factor	-1.28544	0.000509016	0.0022702
GRMZM2G146004	Uncharacterized protein	-1.28551	2.78e-07	2.25e-06
GRMZM2G068436	PIT1	-1.28568	6.45e-05	0.000347599
GRMZM2G050076	Uncharacterized protein	-1.28609	3.36e-07	2.69e-06
GRMZM2G053066	NA	-1.28613	1.66e-06	1.19e-05
GRMZM2G113287	Uncharacterized protein	-1.28666	4.53e-06	3.03e-05
GRMZM2G174919	Uncharacterized protein	-1.287	0.000445386	0.00201272
GRMZM2G436710	Tetratricopeptide repeat (TPR)-like superfamily protein	-1.28702	1.3e-07	1.11e-06
GRMZM2G105523	Uncharacterized protein	-1.28743	7.49e-08	6.61e-07
GRMZM2G164814	Amino acid carrier	-1.28772	0.00671859	0.0222099
GRMZM2G015767	Uncharacterized protein	-1.2879	4.73e-06	3.16e-05
GRMZM5G813886	Uncharacterized protein	-1.28812	1.15e-06	8.45e-06
GRMZM2G479703	Uncharacterized protein	-1.28824	0.000237984	0.00114202
XLOC_011581	PREDICTED: A-agglutinin anchorage subunit-like	-1.2884	3.37e-07	2.69e-06
XLOC_038442	PREDICTED: probable receptor-like protein kinase At5g15080 isoform X1	-1.28938	9.88e-05	0.000513618
GRMZM2G413422	NA	-1.29063	0.00237017	0.00892979
GRMZM2G082544	NA	-1.29068	8.04e-06	5.15e-05
GRMZM2G373420	Uncharacterized protein	-1.29202	3.03e-07	2.44e-06
GRMZM2G440349	pentatricopeptide (PPR) repeat-containing protein	-1.29288	9.87e-07	7.3e-06
GRMZM2G088196	Uncharacterized protein	-1.29387	1.59e-07	1.34e-06
GRMZM2G011746	15-cis-zeta-carotene isomerase, chloroplastic	-1.29397	2.15e-07	1.78e-06
GRMZM2G038973	NA	-1.29456	9.34e-08	8.15e-07
GRMZM2G402936	Light harvesting complex mesophyll7	-1.29458	1.17e-06	8.58e-06
GRMZM2G095811	NA	-1.29468	0.00168281	0.00657346
GRMZM2G024561	NA	-1.29528	0.00157029	0.00618907
GRMZM2G069162	Uncharacterized protein	-1.2953	7.42e-09	7.52e-08
GRMZM2G456357	NA	-1.29562	0.00083272	0.003525
GRMZM2G096090	NA	-1.29605	0.00301015	0.0110288
GRMZM2G000660	dual specificity protein phosphatase (DsPTP1) family protein	-1.29612	3.5e-08	3.24e-07
XLOC_000839	Serine/arginine-rich SC35-like splicing factor SCL28	-1.29633	4.63e-05	0.00025652
GRMZM2G161641	NA	-1.29689	8.25e-07	6.18e-06
GRMZM2G446189	Uncharacterized protein	-1.29703	0.00782404	0.0254101
XLOC_010052	Myosin-2	-1.29793	6.29e-06	4.11e-05
GRMZM2G143646	Pentatricopeptide repeat (PPR-like) superfamily protein	-1.29802	3.85e-07	3.05e-06
GRMZM2G176523	Tetratricopeptide repeat (TPR)-like superfamily protein	-1.29896	3.86e-06	2.62e-05
GRMZM2G026147	Expansin-like 3	-1.30005	0.0020733	0.00794127
XLOC_010911	Inactive LRR receptor-like serine/threonine-protein kinase BIR2	-1.30058	0.000592346	0.00259882
GRMZM2G022181	NA	-1.30138	0.000116011	0.000595412
GRMZM2G303530	NA	-1.30152	0.0134344	0.040456
GRMZM2G086258	Plastidic general dicarboxylate transporter	-1.30159	4.81e-08	4.37e-07
GRMZM2G026223	MADS-box transcription factor 56	-1.30227	3.26e-07	2.61e-06
GRMZM2G312944	FUNCTIONS IN: molecular_function unknown	-1.30256	0.00057741	0.00254092
GRMZM2G066234	Uncharacterized protein	-1.30296	0.00219425	0.00834311
GRMZM2G438524	pentatricopeptide (PPR) repeat-containing protein	-1.30303	1.66e-07	1.4e-06
GRMZM5G864166	4Fe-4S ferredoxin, iron-sulfur binding protein	-1.30488	1.6e-07	1.35e-06
GRMZM2G041462	Uncharacterized protein	-1.30556	0.000321813	0.00150547
GRMZM2G025409	Pentatricopeptide repeat 5	-1.30559	2.28e-05	0.000133987
GRMZM2G149534	Uncharacterized protein	-1.30872	1.2e-07	1.03e-06
GRMZM2G026391	Uncharacterized protein	-1.30912	7.18e-07	5.45e-06
GRMZM2G082346	NA	-1.31007	0.00635403	0.0211643
GRMZM2G002568	NA	-1.31051	0.00307823	0.0112488
GRMZM2G069092	Uncharacterized protein	-1.31057	5.98e-08	5.35e-07
GRMZM2G146173	NA	-1.31088	6.71e-05	0.000360555
GRMZM2G047187	Uncharacterized protein	-1.31097	3.11e-07	2.51e-06
GRMZM6G477257	Glucose-6-phosphate isomerase, cytosolic	-1.31124	2.56e-08	2.42e-07
GRMZM2G171118	Cytochrome P450 CYP71W7	-1.31202	0.000845367	0.00357213
GRMZM2G429035	NA	-1.31216	0.0151328	0.0446681
GRMZM2G123815	Uncharacterized protein	-1.31258	1.49e-07	1.26e-06
GRMZM2G151200	Pseudouridine synthase family protein	-1.31263	3.14e-08	2.92e-07
GRMZM2G001363	Sugar isomerase (SIS) family protein	-1.3128	7.5e-07	5.68e-06
GRMZM2G031721	Uncharacterized protein	-1.31319	1.63e-08	1.58e-07
GRMZM2G033208	Transketolase, chloroplastic	-1.31364	1.77e-08	1.71e-07
XLOC_015494	PREDICTED: homeobox-leucine zipper protein HOX10-like	-1.31368	0.000723675	0.00310665
GRMZM2G436199	Uncharacterized protein	-1.31381	1.54e-07	1.3e-06
AC233910.1_FG001	NA	-1.31564	0.000138192	0.00069771
GRMZM2G456123	Tetratricopeptide repeat (TPR)-like superfamily protein	-1.31571	1.25e-05	7.73e-05
GRMZM2G079353	Protein of unknown function (DUF3223)	-1.31597	4.91e-08	4.45e-07
GRMZM2G459391	NA	-1.31725	1.04e-06	7.7e-06
GRMZM2G075851	NA	-1.3173	1.54e-05	9.35e-05
GRMZM2G150864	CASP-like protein 9	-1.31731	0.000110345	0.000569018
GRMZM2G104983	binding	-1.31783	2.49e-07	2.04e-06
GRMZM2G450125	Beta-amylase	-1.31807	1.97e-07	1.64e-06
GRMZM2G175019	Putative uncharacterized protein	-1.31878	3.9e-06	2.64e-05
GRMZM2G022279	Uncharacterized protein	-1.31925	1.59e-06	1.14e-05
GRMZM2G175867	RH39	-1.31934	4.82e-08	4.38e-07
GRMZM2G047546	NA	-1.31954	1.85e-07	1.55e-06
GRMZM2G118979	NA	-1.31956	0.000907688	0.00380874
GRMZM2G351318	NA	-1.31995	0.000769004	0.00328289
GRMZM2G111017	Mitochondrial substrate carrier family protein	-1.32033	3.13e-07	2.52e-06
GRMZM2G018955	NA	-1.32105	4.11e-05	0.000229789
GRMZM2G433162	Uncharacterized protein	-1.32125	5.55e-06	3.66e-05
GRMZM2G005256	Uncharacterized protein	-1.32126	1.12e-05	6.95e-05
GRMZM5G858249	Uncharacterized protein	-1.32221	0.000128339	0.0006529
GRMZM2G136072	Glyoxylate reductase	-1.32284	0.0145755	0.043281
GRMZM2G072205	Uncharacterized protein	-1.32322	3.87e-06	2.62e-05
AC196059.3_FG003	NA	-1.32429	2.18e-06	1.54e-05
GRMZM2G018037	Uncharacterized protein	-1.32444	0.000829025	0.00351178
GRMZM2G040145	NA	-1.32476	2.57e-07	2.1e-06
GRMZM2G076225	Uncharacterized protein	-1.32521	6.24e-06	4.08e-05
GRMZM2G317451	FUNCTIONS IN: molecular_function unknown	-1.3253	3.88e-08	3.57e-07
GRMZM2G010892	NA	-1.32603	0.00937238	0.0296944
GRMZM2G106531	Carotenoid isomerase 2	-1.32768	2.49e-08	2.35e-07
GRMZM2G018678	NA	-1.32771	5.22e-08	4.71e-07
GRMZM2G048672	Macrophage migration inhibitory factor	-1.32912	1.58e-07	1.33e-06
GRMZM2G069656	Arabinanase/levansucrase/invertase	-1.32915	9.68e-08	8.41e-07
GRMZM2G004715	NA	-1.32936	5.46e-06	3.61e-05
GRMZM2G038926	NA	-1.32944	0.00432203	0.0151296
GRMZM2G178650	NA	-1.32974	0.000508199	0.00226689
GRMZM2G148561	Putative WRKY DNA-binding domain superfamily protein	-1.33076	0.00615826	0.0205971
GRMZM2G115105	Uncharacterized protein	-1.3316	8.63e-06	5.5e-05
GRMZM2G320099	Cytidine/deoxycytidylate deaminase family protein	-1.33183	1.56e-07	1.31e-06
GRMZM2G064001	NA	-1.33208	1.59e-08	1.54e-07
GRMZM2G140328	NA	-1.33244	4.54e-06	3.04e-05
GRMZM2G027219	Violaxanthin de-epoxidase	-1.33263	1.97e-08	1.89e-07
GRMZM2G120563	Uncharacterized protein	-1.33283	7.26e-09	7.36e-08
GRMZM5G823990	NA	-1.3332	0.00834031	0.0268567
GRMZM5G874903	Ribose-5-phosphate isomerase	-1.33355	1.16e-08	1.15e-07
GRMZM2G122569	Uncharacterized protein	-1.3355	2.53e-05	0.000147231
GRMZM2G448834	Secondary cell wall-related glycosyltransferase family 47	-1.33638	9.71e-06	6.11e-05
GRMZM2G035665	NA	-1.33654	1.41e-05	8.62e-05
GRMZM5G856598	phosphate transporter 4	-1.33708	1.66e-08	1.61e-07
GRMZM2G412846	NA	-1.33736	2.36e-05	0.000138384
GRMZM2G152447	Uncharacterized protein	-1.33777	0.00829071	0.0267222
GRMZM2G045286	Uncharacterized protein	-1.33786	3.76e-07	2.99e-06
GRMZM2G030712	NA	-1.33808	2.3e-06	1.61e-05
GRMZM2G139600	gamma-glutamyl transpeptidase 4	-1.33862	4e-06	2.7e-05
GRMZM2G082874	NA	-1.33942	2e-08	1.92e-07
GRMZM2G323287	NA	-1.33968	0.00351103	0.0126275
XLOC_001345	PREDICTED: uncharacterized abhydrolase domain-containing protein DDB_G0269086-like	-1.33985	0.00212867	0.00812796
AC203865.3_FG001	NA	-1.34026	0.00268398	0.00996459
GRMZM2G005486	F-box domain containing protein	-1.34053	0.00175756	0.00683241
GRMZM2G043109	NA	-1.34153	0.000283802	0.0013414
GRMZM2G338884	NA	-1.34328	0.00718395	0.0235832
GRMZM2G117961	Putative MADS-box transcription factor family protein	-1.34409	0.00120147	0.0048814
GRMZM2G143718	Salt tolerance-like protein	-1.34445	1.54e-07	1.3e-06
GRMZM2G092475	NA	-1.34479	4.55e-08	4.14e-07
GRMZM2G018280	Uncharacterized protein	-1.34529	2.09e-07	1.73e-06
GRMZM2G004352	Uncharacterized protein	-1.34543	3.12e-07	2.51e-06
GRMZM2G100286	Uncharacterized protein	-1.34557	0.00539968	0.0184047
GRMZM2G038152	Uncharacterized protein	-1.34609	0.00780247	0.0253481
GRMZM2G071645	las1-like family protein	-1.34609	0.00462753	0.0160617
GRMZM2G107774	NA	-1.3464	0.00038001	0.00174607
GRMZM2G152258	Uncharacterized protein	-1.34672	1.06e-05	6.64e-05
GRMZM2G068566	Putative uncharacterized protein	-1.34758	6.44e-06	4.2e-05
GRMZM2G478624	NA	-1.34764	0.00359299	0.012871
AC195860.3_FG006	Uncharacterized protein	-1.34847	2.84e-05	0.00016346
GRMZM2G111164	Uncharacterized protein	-1.34878	8.72e-08	7.63e-07
GRMZM2G084719	NA	-1.34883	1.07e-08	1.07e-07
GRMZM2G087870	NA	-1.34886	8.3e-05	0.000438456
GRMZM2G055151	NA	-1.34927	2.06e-05	0.000122296
GRMZM2G351232	NA	-1.34982	0.00275046	0.0101806
GRMZM2G025123	Sec-independent protein translocase protein TATC, chloroplastic	-1.3503	4.4e-08	4.01e-07
GRMZM2G105330	NA	-1.35054	4.27e-06	2.87e-05
GRMZM2G058954	Uncharacterized protein	-1.35104	0.000136622	0.000690576
GRMZM2G104357	Myosin heavy chain-related protein	-1.35211	4.34e-08	3.96e-07
GRMZM2G056109	Putative lectin-domain receptor-like protein kinase family protein	-1.35245	0.00189359	0.00731035
GRMZM2G056270	Putative RING zinc finger domain superfamily protein	-1.35252	4.68e-08	4.26e-07
GRMZM2G168378	Uncharacterized protein	-1.35281	9.3e-08	8.11e-07
GRMZM2G012174	Pentatricopeptide repeat (PPR) superfamily protein	-1.3529	3.41e-08	3.16e-07
GRMZM2G023163	Actin-like ATPase superfamily protein	-1.35295	3.84e-08	3.53e-07
GRMZM2G171006	NA	-1.35298	6.16e-07	4.73e-06
GRMZM2G468799	NA	-1.353	3.6e-08	3.32e-07
GRMZM2G126261	Peroxidase 42	-1.35321	8.08e-07	6.07e-06
GRMZM2G172021	SMAD/FHA domain-containing family protein isoform 1	-1.3541	8.47e-06	5.4e-05
GRMZM2G109879	NA	-1.35427	0.000140118	0.000706851
GRMZM2G181362	Lysine-ketoglutarate reductase/saccharopine dehydrogenase1	-1.35456	7.47e-08	6.6e-07
GRMZM2G057554	Acetyltransferase, GNAT family isoform 1	-1.35547	8.84e-08	7.73e-07
GRMZM2G176129	NA	-1.3555	3.03e-08	2.83e-07
XLOC_032969	F-box domain containing protein	-1.35557	1.64e-05	9.88e-05
GRMZM2G104325	Uncharacterized protein	-1.35647	1.43e-08	1.39e-07
GRMZM2G038066	Uncharacterized protein	-1.35763	0.000830255	0.00351602
GRMZM2G100454	Uncharacterized protein	-1.35784	2.44e-05	0.000142588
GRMZM2G074282	hydroxypyruvate reductase	-1.35813	1.6e-09	1.75e-08
GRMZM2G125656	Uncharacterized protein	-1.35964	0.00457675	0.0159052
GRMZM2G148626	Uncharacterized protein	-1.36091	0.000954775	0.00398238
GRMZM2G180659	LHT1	-1.36091	6.15e-05	0.000332705
GRMZM2G122793	Ferredoxin-thioredoxin reductase catalytic chain, chloroplastic	-1.36199	5.56e-09	5.72e-08
GRMZM2G084570	Cyclin-dependent kinase inhibitor 2	-1.36227	0.00025644	0.00122294
GRMZM5G854731	Cyclin-dependent kinase inhibitor 2	-1.36227	0.000256642	0.00122371
GRMZM2G045404	Uncharacterized protein	-1.36229	3.32e-06	2.28e-05
GRMZM2G128146	Putative uncharacterized protein	-1.36252	6.68e-08	5.93e-07
GRMZM2G145662	Uncharacterized protein	-1.36252	6.23e-08	5.56e-07
GRMZM2G358536	NA	-1.36402	0.00701986	0.0230841
GRMZM5G865543	NA	-1.36435	9.4e-09	9.45e-08
GRMZM2G148908	Uncharacterized protein	-1.3645	2.16e-07	1.78e-06
GRMZM2G076584	Uncharacterized protein	-1.36471	0.00216248	0.00823651
GRMZM2G081175	Uncharacterized protein	-1.36492	4.75e-07	3.71e-06
GRMZM2G072034	Temperature-induced lipocalin-1	-1.36539	1.37e-07	1.16e-06
GRMZM2G011373	NDH-dependent cyclic electron flow 5	-1.36561	1.14e-08	1.14e-07
GRMZM2G448213	Protein kinase domain superfamily protein	-1.36565	0.0134003	0.040373
GRMZM2G160523	NA	-1.36646	2.42e-08	2.29e-07
GRMZM2G167766	cofactor assembly, complex C (B6F)	-1.3665	1.02e-06	7.56e-06
GRMZM2G003033	Uncharacterized protein	-1.36659	5.37e-06	3.56e-05
GRMZM2G091456	NA	-1.36757	9.28e-05	0.0004851
GRMZM2G084407	Cytochrome P450 CYP709H1	-1.36846	6.11e-09	6.26e-08
GRMZM2G171324	NA	-1.36904	4.69e-05	0.000259715
GRMZM2G110681	NA	-1.36966	2.98e-07	2.41e-06
GRMZM2G179518	NA	-1.36975	2.79e-06	1.93e-05
GRMZM2G053831	Ninja-family protein 6	-1.36976	2.94e-05	0.000168844
GRMZM2G154422	NA	-1.37059	4.21e-06	2.83e-05
GRMZM2G454928	Uncharacterized conserved protein (DUF2358)	-1.37073	9.04e-06	5.73e-05
GRMZM2G123604	Serine/threonine-protein kinase	-1.37295	6.03e-05	0.000326888
GRMZM2G026371	NA	-1.37437	2.78e-06	1.93e-05
GRMZM2G042253	TCP-1/cpn60 chaperonin family protein	-1.37458	3.06e-08	2.86e-07
XLOC_002547	PREDICTED: zinc finger CCCH domain-containing protein 43-like	-1.375	0.00606704	0.0203407
GRMZM2G165355	Uncharacterized protein	-1.37615	0.0067389	0.0222698
GRMZM2G374812	Hexose carrier protein HEX6	-1.37669	1.31e-05	8.07e-05
GRMZM2G004880	Uncharacterized protein	-1.37673	1.95e-08	1.87e-07
GRMZM2G066426	Putative AMP-dependent synthetase and ligase superfamily protein	-1.37685	1.36e-08	1.33e-07
GRMZM2G309897	leucine-rich repeat transmembrane protein kinase family protein	-1.37703	0.00102921	0.00425527
GRMZM2G111200	NA	-1.37752	8.65e-08	7.57e-07
GRMZM2G081955	NA	-1.37832	1.03e-07	8.93e-07
GRMZM2G396553	Arginine decarboxylase	-1.37833	3.74e-05	0.000210696
GRMZM2G122274	NA	-1.38027	5.8e-06	3.81e-05
GRMZM2G031057	NA	-1.38058	1.36e-08	1.33e-07
GRMZM2G176253	Major facilitator superfamily protein	-1.38149	2.83e-05	0.000162974
GRMZM5G832582	Uncharacterized protein	-1.38256	0.000970796	0.00404261
GRMZM2G362778	NA	-1.38311	0.00308513	0.0112659
GRMZM2G018649	NA	-1.38387	0.00223364	0.00847189
GRMZM2G057044	NA	-1.38388	0.00600241	0.0201593
GRMZM2G161544	Uncharacterized protein	-1.38397	1.3e-06	9.42e-06
GRMZM2G168888	NA	-1.3842	9.45e-08	8.22e-07
GRMZM2G139160	NA	-1.38422	5.78e-05	0.000314077
GRMZM2G072071	transporter associated with antigen processing protein 2	-1.38437	5.23e-09	5.41e-08
GRMZM2G032562	SKP1-like protein 1A	-1.38448	1.11e-05	6.93e-05
GRMZM2G012404	Tyrosyl-tRNA synthetase, class Ib, bacterial/mitochondrial	-1.38495	1.41e-08	1.38e-07
GRMZM2G078178	Uncharacterized protein	-1.38733	0.00724095	0.023733
GRMZM2G080487	NA	-1.38745	3.25e-07	2.61e-06
GRMZM2G051720	NA	-1.38827	0.00779254	0.0253185
GRMZM2G032253	Electron carrier/ electron transporter/ iron ion binding protein	-1.38829	2.71e-08	2.55e-07
GRMZM2G081589	Uncharacterized protein	-1.38912	1.3e-05	8e-05
GRMZM2G472643	Uncharacterized protein	-1.38917	0.00121844	0.00494052
GRMZM2G036609	Ferredoxin-dependent glutamate synthase, chloroplastic	-1.38955	9.62e-09	9.65e-08
GRMZM2G022283	Uncharacterized protein	-1.39013	0.000986754	0.00409906
GRMZM2G336902	NA	-1.39026	1.34e-06	9.73e-06
GRMZM2G138407	DNA-directed RNA polymerase subunit	-1.39088	6.38e-07	4.88e-06
GRMZM2G158013	sulfate transporter 3	-1.39155	4.91e-05	0.000270494
GRMZM5G878379	NA	-1.39177	0.000750483	0.00321051
GRMZM2G015967	Peptidyl-prolyl cis-trans isomerase	-1.39272	2.33e-09	2.5e-08
GRMZM2G092981	NA	-1.39309	4.65e-09	4.83e-08
GRMZM5G805505	Uncharacterized protein	-1.39366	0.0125488	0.0382013
GRMZM2G085945	Zinc finger protein	-1.39367	4.79e-07	3.74e-06
GRMZM2G040838	NA	-1.39377	0.000186661	0.000916499
GRMZM2G081803	NA	-1.39483	6.68e-05	0.000359276
GRMZM2G043857	NA	-1.39593	0.000354487	0.00164182
GRMZM2G090010	Methionine aminopeptidase	-1.39671	3.77e-08	3.47e-07
GRMZM2G477688	NA	-1.39671	0.0054691	0.0186083
GRMZM2G028302	NA	-1.39671	4.2e-08	3.84e-07
GRMZM2G142093	NA	-1.39862	5.67e-08	5.09e-07
GRMZM2G021710	Tetratricopeptide repeat (TPR)-like superfamily protein	-1.3988	0.00602779	0.020229
GRMZM2G146878	NA	-1.39881	1.86e-08	1.79e-07
GRMZM2G113796	NA	-1.39906	4.76e-07	3.72e-06
GRMZM2G177991	NA	-1.39963	0.00160439	0.0063016
GRMZM2G049950	NA	-1.39975	0.000684137	0.00295884
XLOC_023905	Myb family transcription factor PHL6	-1.39977	5.76e-08	5.16e-07
GRMZM2G300348	Phytoene synthase, chloroplastic	-1.39987	2.67e-09	2.85e-08
GRMZM2G080103	NA	-1.40002	2.96e-05	0.000169834
GRMZM2G021498	Uncharacterized protein	-1.40088	0.00115137	0.00470274
GRMZM2G135199	ABC-2 type transporter family protein	-1.40162	0.00250948	0.00939967
GRMZM2G141526	NA	-1.4027	1.16e-07	9.99e-07
GRMZM2G108527	NA	-1.40293	2.06e-07	1.7e-06
GRMZM2G073427	NA	-1.40342	6.58e-06	4.28e-05
GRMZM2G432850	genomes uncoupled 1	-1.40401	3.36e-09	3.55e-08
GRMZM2G065245	NA	-1.40464	6.98e-05	0.000373939
GRMZM2G105922	NA	-1.40479	2.62e-08	2.47e-07
GRMZM2G122139	NA	-1.40481	1.35e-08	1.33e-07
GRMZM2G175989	Uncharacterized protein	-1.40541	3.76e-08	3.47e-07
GRMZM2G116785	Putative HLH DNA-binding domain superfamily protein isoform 1	-1.40551	2.89e-05	0.00016631
GRMZM2G128072	NA	-1.40775	2.49e-09	2.66e-08
GRMZM2G058261	Deoxyribodipyrimidine photolyase	-1.40792	1.23e-08	1.22e-07
GRMZM2G156069	Uncharacterized protein	-1.40831	1.8e-09	1.97e-08
GRMZM2G084274	NA	-1.4086	9.71e-10	1.1e-08
GRMZM2G175140	Uncharacterized protein	-1.40925	2.89e-07	2.34e-06
GRMZM2G124473	Structural molecule	-1.40999	2.06e-08	1.97e-07
GRMZM2G092739	Pentatricopeptide repeat (PPR) superfamily protein	-1.41142	4.08e-07	3.23e-06
GRMZM2G083572	NA	-1.41151	4.15e-06	2.79e-05
GRMZM2G053466	Uncharacterized protein	-1.41186	0.00408033	0.0143786
GRMZM2G015136	Uncharacterized protein	-1.41262	1.21e-08	1.2e-07
GRMZM2G064437	Uncharacterized protein	-1.41296	5.4e-06	3.57e-05
GRMZM2G074395	Cytokinin-O-glucosyltransferase 1	-1.41504	3.17e-05	0.000180652
GRMZM2G115805	Uncharacterized protein	-1.41542	1.91e-08	1.84e-07
GRMZM2G077711	Uncharacterized protein	-1.41559	3.91e-08	3.59e-07
AC233935.1_FG005	DOF30 transcription factor	-1.41704	4.62e-08	4.2e-07
GRMZM2G440313	NA	-1.41705	1.11e-08	1.11e-07
GRMZM2G109221	Uncharacterized protein	-1.41707	1.15e-08	1.15e-07
AC217975.3_FG001	Uncharacterized protein	-1.41728	2.17e-08	2.06e-07
GRMZM2G167694	Putative uncharacterized protein	-1.41735	2.34e-09	2.51e-08
GRMZM2G115255	NA	-1.41741	0.00162813	0.00637936
GRMZM2G093325	NA	-1.41784	4.72e-08	4.29e-07
GRMZM6G724181	NA	-1.41792	0.00995673	0.0312875
GRMZM2G129513	Malate dehydrogenase	-1.41803	2.39e-09	2.56e-08
GRMZM2G054050	Uncharacterized protein	-1.41832	1.01e-07	8.74e-07
GRMZM2G017852	Uncharacterized protein	-1.41895	0.00137342	0.00549421
GRMZM2G156227	ascorbate peroxidase 4	-1.41918	4.69e-09	4.86e-08
GRMZM2G130260	NA	-1.41929	0.000354481	0.00164182
XLOC_024773	phosphate translocator-like protein, partial	-1.42055	2.94e-08	2.75e-07
GRMZM2G166230	NA	-1.42124	0.00135761	0.00543878
GRMZM2G114998	Uncharacterized protein	-1.422	1.93e-08	1.85e-07
GRMZM2G177356	Uncharacterized protein	-1.42202	0.00258021	0.00963054
GRMZM2G103840	purine permease 5	-1.42363	0.000546972	0.00242085
GRMZM2G040858	Uncharacterized protein ycf72	-1.42395	0.0136997	0.0411541
GRMZM2G165867	NA	-1.42426	7.66e-06	4.93e-05
GRMZM2G014833	Uncharacterized protein	-1.42555	1.43e-09	1.58e-08
GRMZM2G073223	Putative subtilase family protein	-1.42617	1.2e-07	1.03e-06
GRMZM2G474019	NA	-1.42619	0.000183351	0.000902532
AC198418.3_FG005	Nucleolar RNA helicase 2	-1.42637	3.51e-07	2.8e-06
GRMZM2G158884	RNA-binding KH domain-containing protein	-1.42817	0.000766829	0.00327451
GRMZM2G110027	Uncharacterized protein	-1.4282	5.29e-08	4.77e-07
GRMZM2G416625	NA	-1.42843	0.0053914	0.0183867
GRMZM2G051782	alpha-1 tubulin	-1.42849	1.89e-08	1.82e-07
GRMZM2G113378	Uncharacterized protein	-1.42871	5.36e-06	3.55e-05
GRMZM2G400175	NA	-1.42947	0.00446355	0.0155488
GRMZM2G126338	NA	-1.4298	2.65e-07	2.16e-06
AC203909.3_FG003	Putative FAD-binding Berberine family protein	-1.43072	2.91e-05	0.000167442
GRMZM2G071162	Pentatricopeptide repeat (PPR) superfamily protein	-1.43074	2.01e-06	1.42e-05
XLOC_040316	triose phosphate/phosphate translocator, chloroplastic precursor	-1.43086	6.35e-10	7.38e-09
XLOC_011563	Os11g0678301, partial	-1.43155	0.00241253	0.00907196
XLOC_008541	Starch branching enzyme IIa	-1.43172	0.00366611	0.0131023
GRMZM2G010221	Putative cytochrome P450 superfamily protein	-1.43246	2.2e-09	2.37e-08
GRMZM2G083732	Putative DUF947 domain containing family protein	-1.43314	0.00239289	0.00900692
GRMZM2G360873	DNA mismatch repair protein	-1.43314	7.97e-05	0.000422585
GRMZM2G006121	NA	-1.43365	5.91e-09	6.06e-08
GRMZM2G009888	NA	-1.4345	0.00045226	0.00204049
GRMZM2G481730	Putative RNA-dependent RNA polymerase	-1.43468	2.99e-07	2.41e-06
GRMZM2G048912	NA	-1.43475	2.77e-07	2.25e-06
GRMZM2G102347	Uncharacterized protein	-1.43508	0.00181033	0.00702247
GRMZM2G151407	NA	-1.4355	1.41e-05	8.62e-05
GRMZM2G415491	Uncharacterized protein	-1.43887	1.31e-06	9.52e-06
GRMZM2G144273	Carotenoid isomerase 1	-1.44014	2.21e-09	2.38e-08
GRMZM2G112337	Microtubule-associated protein MAP65-1a	-1.44015	5.07e-06	3.37e-05
GRMZM2G161750	NA	-1.44057	0.0122111	0.0373234
GRMZM2G174675	UDP-Glycosyltransferase superfamily protein	-1.44162	4.61e-05	0.00025536
GRMZM2G346865	NA	-1.44196	0.000573863	0.00252567
GRMZM2G166718	NA	-1.44478	7.72e-07	5.82e-06
GRMZM2G158140	NA	-1.44508	1.2e-05	7.43e-05
GRMZM2G147268	Uncharacterized protein	-1.44568	0.000101895	0.000528629
GRMZM2G013546	NA	-1.44573	4.62e-05	0.000255944
GRMZM5G890665	MATE efflux family protein	-1.44606	8.21e-10	9.39e-09
GRMZM2G148492	Cytochrome c biogenesis ATP-binding export protein ccmA-like	-1.44655	7.14e-06	4.61e-05
GRMZM2G014276	Uncharacterized protein	-1.44746	0.000260752	0.00124138
GRMZM2G140231	NA	-1.44846	0.0158542	0.0465336
GRMZM5G896082	Uncharacterized protein	-1.44997	4.2e-10	4.99e-09
GRMZM2G043277	Uncharacterized protein	-1.45017	1.57e-09	1.72e-08
GRMZM2G044247	Dihydrodipicolinate reductase	-1.45043	1.36e-07	1.15e-06
GRMZM2G469313	NA	-1.45066	0.00863286	0.0276653
GRMZM2G072350	Uncharacterized protein	-1.45111	0.00534924	0.0182591
GRMZM2G086766	Uncharacterized protein	-1.45173	5.51e-06	3.64e-05
GRMZM2G130109	Uncharacterized protein	-1.45189	4.64e-09	4.83e-08
GRMZM2G141392	NA	-1.45269	0.00280908	0.0103713
GRMZM2G412601	Uncharacterized protein	-1.45279	3.2e-07	2.57e-06
GRMZM2G472266	NA	-1.45311	2.17e-06	1.53e-05
GRMZM2G063220	Caleosin protein	-1.45357	8.25e-05	0.000436067
GRMZM2G052479	Uncharacterized protein	-1.45429	2.54e-09	2.71e-08
GRMZM2G057159	Uncharacterized protein	-1.455	6.28e-10	7.31e-09
GRMZM2G150758	NA	-1.45524	1.55e-06	1.12e-05
GRMZM2G118241	Uncharacterized protein	-1.45532	4.71e-07	3.69e-06
XLOC_011422	NA	-1.45582	0.0127319	0.0386897
GRMZM2G024550	Mitochondrial transcription termination factor family protein	-1.45605	3.97e-06	2.68e-05
GRMZM2G002578	Putative uncharacterized protein	-1.4563	5.27e-07	4.09e-06
GRMZM5G840703	NA	-1.45634	0.000124501	0.000634322
GRMZM2G322506	NA	-1.45723	1.17e-07	1.01e-06
GRMZM2G172751	NA	-1.45742	4.88e-07	3.8e-06
GRMZM2G478212	LrgB-like family protein	-1.45759	4.22e-08	3.86e-07
GRMZM2G074427	Uncharacterized protein	-1.45792	0.0133187	0.0401471
GRMZM2G038512	NA	-1.45869	2.52e-09	2.69e-08
AC209858.4_FG004	Uncharacterized protein	-1.45899	8.37e-05	0.000442206
GRMZM2G112895	Uncharacterized protein	-1.4591	5.14e-10	6.03e-09
GRMZM2G142217	NA	-1.45936	2.07e-05	0.000122369
GRMZM5G833140	NA	-1.45943	2.68e-09	2.86e-08
GRMZM2G127546	Pyruvate dehydrogenase E1 component subunit beta	-1.45998	1.1e-07	9.49e-07
GRMZM5G846343	NA	-1.46007	1.28e-08	1.27e-07
GRMZM2G136680	Uncharacterized protein	-1.46073	6.08e-08	5.44e-07
GRMZM2G081554	NA	-1.46094	1.4e-05	8.54e-05
GRMZM2G110063	Inner membrane protein ALBINO3	-1.46181	6.3e-10	7.33e-09
GRMZM2G018484	translocon at the inner envelope membrane of chloroplasts 55-II	-1.46202	1.12e-09	1.25e-08
GRMZM2G014303	Uncharacterized protein	-1.46253	0.00179354	0.00696174
GRMZM2G079782	Uncharacterized protein	-1.46327	1.43e-09	1.57e-08
GRMZM2G354209	Uncharacterized protein	-1.46338	5.63e-07	4.35e-06
GRMZM2G087103	Uncharacterized protein	-1.46344	3.02e-05	0.000172779
GRMZM2G119485	NA	-1.46355	0.00668709	0.0221153
GRMZM2G021879	Putative RING zinc finger domain superfamily protein	-1.46483	3.74e-07	2.97e-06
GRMZM2G005260	NA	-1.46495	9.49e-09	9.53e-08
GRMZM2G094723	NA	-1.46495	3.92e-06	2.65e-05
GRMZM2G305856	Putative MYB DNA-binding domain superfamily protein	-1.46592	1.69e-05	0.000101565
GRMZM2G093809	NA	-1.46715	1.09e-07	9.38e-07
GRMZM2G179120	Uncharacterized protein	-1.4672	1.16e-08	1.15e-07
AF546187.1_FG011	Cytochrome P450 CYP81N4	-1.46769	0.000209351	0.00101733
GRMZM2G010490	Uncharacterized protein	-1.46814	4.37e-08	3.98e-07
GRMZM2G091825	NA	-1.46848	1.76e-08	1.7e-07
GRMZM2G128641	early-responsive to dehydration stress protein (ERD4)	-1.46955	1.72e-07	1.44e-06
GRMZM2G106408	Cytochrome P450 CYP714B3	-1.46969	5.38e-09	5.55e-08
GRMZM2G438178	Uncharacterized protein	-1.46978	0.000380777	0.00174903
GRMZM2G155546	Ribonucleoside-diphosphate reductase small chain	-1.47077	1.5e-06	1.08e-05
GRMZM2G151993	NA	-1.47149	2.95e-10	3.56e-09
GRMZM2G128212	NA	-1.47256	0.00172156	0.00670863
GRMZM2G354093	Putative uncharacterized protein	-1.47317	3.86e-08	3.55e-07
GRMZM2G008482	Uncharacterized protein	-1.47339	0.000288619	0.0013618
GRMZM2G413337	NA	-1.47377	0.00808266	0.0261367
GRMZM2G005082	O-Glycosyl hydrolases family 17 protein	-1.47399	1.33e-08	1.31e-07
GRMZM2G071401	NA	-1.47444	6.55e-06	4.26e-05
XLOC_030334	unknown	-1.47488	0.00512385	0.0175856
GRMZM2G057820	Uncharacterized protein	-1.47497	1.61e-08	1.56e-07
XLOC_019077	NA	-1.47599	0.000542956	0.00240481
GRMZM2G114184	HLS1	-1.47626	5.26e-05	0.000288236
GRMZM6G761998	Zinc transporter 2	-1.47737	9.01e-06	5.72e-05
GRMZM2G048313	Chloroplast ferredoxin 2	-1.47754	1.23e-08	1.22e-07
GRMZM2G463640	Cytochrome b6	-1.47845	0.00305683	0.0111785
GRMZM2G005844	Methyltransferase MT-A70 family protein	-1.47961	0.000267774	0.00127226
GRMZM2G003662	NA	-1.47961	6.2e-09	6.34e-08
GRMZM2G113473	NA	-1.47999	0.000364978	0.00168456
GRMZM2G173413	NA	-1.48064	3.42e-09	3.61e-08
GRMZM2G159952	NA	-1.48105	2.82e-05	0.000162492
GRMZM2G022213	Uncharacterized protein	-1.48122	1.76e-06	1.26e-05
GRMZM2G380432	NA	-1.48147	0.0122588	0.0374479
GRMZM2G096663	Uncharacterized protein	-1.48171	6.28e-09	6.42e-08
GRMZM2G064657	EXS (ERD1/XPR1/SYG1) family protein	-1.48182	3.85e-06	2.61e-05
GRMZM2G029824	Peroxisomal membrane protein PEX11-1	-1.48267	7.03e-09	7.15e-08
GRMZM2G050697	Tetratricopeptide repeat (TPR)-like superfamily protein	-1.48298	6.55e-09	6.67e-08
GRMZM2G474546	NA	-1.48305	1.22e-07	1.04e-06
GRMZM2G176737	Uncharacterized protein	-1.48312	1.05e-09	1.18e-08
GRMZM2G133844	NAD(P)H:plastoquinone dehydrogenase complex subunit O	-1.48343	2.67e-07	2.18e-06
GRMZM2G100920	Putative uncharacterized protein	-1.48353	1.69e-08	1.64e-07
GRMZM2G076989	NA	-1.48382	3.53e-08	3.27e-07
GRMZM2G456473	Histone deacetylase 10	-1.48432	1.99e-09	2.16e-08
GRMZM2G017080	Uncharacterized protein	-1.48447	2.3e-08	2.19e-07
GRMZM2G133966	Uncharacterized protein	-1.48517	7.67e-05	0.00040774
XLOC_039802	Phosphatidylinositol N-acetyglucosaminlytransferase subunit P-related	-1.48557	9.31e-06	5.89e-05
GRMZM2G007441	chloroplast signal recognition particle component (CAO)	-1.4868	4.61e-09	4.79e-08
XLOC_033605	NA	-1.48714	0.00125058	0.0050555
GRMZM2G166745	NA	-1.48731	0.00611509	0.0204772
GRMZM2G082376	Putative RING zinc finger domain superfamily protein	-1.48751	3.37e-06	2.31e-05
GRMZM2G109448	Histone H2A	-1.4893	6.06e-08	5.42e-07
GRMZM2G148831	Uncharacterized protein	-1.48971	0.000131086	0.000665334
GRMZM2G104925	Leucine-rich repeat receptor-like protein FASCIATED EAR2	-1.49043	5.58e-06	3.68e-05
GRMZM2G459563	Uncharacterized protein	-1.49057	6.14e-08	5.48e-07
GRMZM2G169005	Uncharacterized protein	-1.49212	2.45e-05	0.000142986
GRMZM2G103101	Chlorophyll a-b binding protein 4	-1.49229	4.35e-09	4.53e-08
GRMZM2G090149	Uncharacterized protein	-1.49331	0.000582297	0.00255838
GRMZM2G077206	Glutathione S-transferase GST 27	-1.49404	4.33e-07	3.4e-06
GRMZM2G003424	Uncharacterized protein	-1.49407	5.83e-05	0.000316911
GRMZM5G823826	NA	-1.49496	1.46e-09	1.61e-08
GRMZM2G032132	Receptor-like protein kinase 5	-1.49548	0.000179985	0.000886985
GRMZM2G349536	Uncharacterized protein	-1.49548	1.78e-05	0.000106475
GRMZM2G012276	Thioredoxin superfamily protein	-1.49553	1.32e-09	1.46e-08
GRMZM2G339435	NA	-1.49596	0.000136171	0.000688635
GRMZM2G468740	NA	-1.49735	0.00826684	0.0266509
GRMZM2G015727	Putative uncharacterized protein	-1.49883	1.04e-05	6.51e-05
GRMZM2G175827	KANADI3	-1.49899	0.000661634	0.00287042
GRMZM2G509876	NA	-1.49949	0.000355637	0.0016459
GRMZM2G113159	NA	-1.49968	0.000120316	0.000615244
GRMZM2G444621	Calmodulin	-1.50037	0.00132038	0.00530275
GRMZM2G416322	NA	-1.50061	0.000239476	0.00114846
GRMZM2G023946	NA	-1.50138	4.16e-09	4.34e-08
GRMZM2G170452	NA	-1.50142	5.1e-09	5.28e-08
GRMZM2G036455	Protochlorophyllide reductase B	-1.50149	2.01e-06	1.42e-05
GRMZM2G356204	Uncharacterized protein	-1.50324	0.00044836	0.00202527
GRMZM2G040618	Uncharacterized protein	-1.5039	4.73e-10	5.59e-09
GRMZM2G154165	Uncharacterized protein	-1.50549	2.42e-05	0.00014153
GRMZM5G804893	Nuclear transcription factor Y subunit B	-1.5068	0.000376068	0.00173054
GRMZM2G061990	NA	-1.50693	2.04e-08	1.95e-07
GRMZM2G032478	NA	-1.50775	0.0031298	0.0114168
GRMZM2G088482	Uncharacterized protein	-1.50797	6.65e-09	6.78e-08
GRMZM6G182520	NA	-1.50843	7.01e-10	8.1e-09
GRMZM2G012233	NA	-1.50901	2.27e-06	1.59e-05
GRMZM2G007372	Tetratricopeptide repeat (TPR)-like superfamily protein	-1.50949	1.98e-10	2.45e-09
GRMZM2G095492	nodulin MtN21 /EamA-like transporter family protein	-1.50949	6.9e-10	7.99e-09
GRMZM2G180419	NA	-1.50956	0.00206079	0.0079002
GRMZM2G020840	NA	-1.5104	5.93e-06	3.89e-05
GRMZM2G139123	Transcriptional coactivator/pterin dehydratase	-1.51091	1.6e-07	1.35e-06
GRMZM5G810061	NA	-1.51144	1.22e-08	1.2e-07
GRMZM2G343636	Uncharacterized protein	-1.51196	0.0016724	0.00653671
GRMZM2G085153	Aldo-keto reductase/ oxidoreductase	-1.51205	1.47e-10	1.84e-09
GRMZM2G113205	Uncharacterized protein	-1.5125	5.13e-07	3.99e-06
GRMZM2G304212	Putative uncharacterized protein	-1.51256	4.36e-08	3.98e-07
GRMZM2G019335	NA	-1.51294	1e-06	7.41e-06
GRMZM2G004128	FscO	-1.51326	2.93e-10	3.54e-09
GRMZM2G022945	NA	-1.51334	0.0153331	0.0451637
GRMZM2G112894	Uncharacterized protein	-1.51338	0.000489619	0.00219357
XLOC_015738	NA	-1.51439	0.0168974	0.049098
GRMZM2G132958	NA	-1.51459	0.000685987	0.0029643
GRMZM2G143187	Uncharacterized protein	-1.51521	1.58e-07	1.33e-06
GRMZM2G121128	Carbohydrate kinase-like protein	-1.51588	1.77e-09	1.93e-08
GRMZM2G125314	LOL3	-1.51675	9.57e-06	6.03e-05
GRMZM6G630632	NA	-1.51797	7.6e-10	8.75e-09
AC209257.4_FG003	Uncharacterized protein	-1.51847	0.00588629	0.019831
GRMZM5G842645	Carboxy-lyase	-1.51863	0.00116882	0.00476641
GRMZM2G006791	NA	-1.51908	3.86e-10	4.61e-09
GRMZM2G047652	NA	-1.5197	0.000958827	0.00399765
GRMZM2G412085	Peptidase C45, acyl-coenzyme A/6-aminopenicillanic acid acyl-transferase	-1.52025	6.64e-08	5.9e-07
GRMZM2G114044	NA	-1.52025	6.94e-10	8.03e-09
GRMZM2G065203	Uncharacterized protein	-1.52033	0.000145951	0.000734106
GRMZM5G838388	Pentatricopeptide repeat (PPR) superfamily protein	-1.52039	9.04e-06	5.73e-05
GRMZM2G444560	NA	-1.52085	6.42e-05	0.000345862
GRMZM2G334722	Uncharacterized protein	-1.52264	0.0040292	0.0142212
GRMZM2G455321	Uncharacterized protein	-1.52335	0.000321921	0.00150574
GRMZM2G038365	Cytochrome b6-f complex iron-sulfur subunit	-1.52341	7.11e-09	7.22e-08
GRMZM2G347836	NA	-1.52362	7.32e-08	6.48e-07
GRMZM2G455676	NA	-1.52529	1.83e-07	1.53e-06
GRMZM2G145850	NA	-1.52531	4.93e-08	4.46e-07
GRMZM5G852968	NA	-1.5269	1.44e-09	1.59e-08
GRMZM2G140549	NA	-1.52793	0.0143333	0.0427166
GRMZM2G476914	Ubiquitin-protein ligase	-1.52821	7.52e-08	6.64e-07
GRMZM2G093731	NA	-1.52856	5.54e-09	5.71e-08
GRMZM2G011800	NA	-1.52857	4.75e-06	3.17e-05
GRMZM2G049057	NA	-1.52872	0.000470804	0.00211657
GRMZM2G081816	Uncharacterized protein	-1.52883	1e-05	6.28e-05
GRMZM2G110236	NA	-1.52909	2.28e-09	2.46e-08
GRMZM2G041269	Uncharacterized protein	-1.52956	8.83e-10	1e-08
GRMZM2G164963	NA	-1.53019	1.02e-09	1.15e-08
GRMZM2G099109	Elicitor-responsive protein 3	-1.53051	0.000290544	0.00136941
GRMZM2G038301	cytochrome c biogenesis protein family	-1.53104	1.12e-09	1.25e-08
GRMZM2G110657	PAP fibrillin family protein	-1.53374	9.08e-10	1.03e-08
GRMZM2G475743	Tetratricopeptide repeat (TPR)-like superfamily protein	-1.53408	1.35e-07	1.15e-06
AC233865.1_FG001	Histone H4	-1.53428	0.00036164	0.00167117
GRMZM2G465165	Putative lectin-domain receptor-like protein kinase family protein	-1.53498	0.0096413	0.0304333
GRMZM2G301803	Putative phototropic-resoponsive NPH3 family protein isoform 1	-1.53809	7.38e-11	9.63e-10
GRMZM2G175447	NA	-1.53984	3.64e-09	3.82e-08
GRMZM2G029407	Putative leucine-rich repeat protein kinase family protein	-1.54026	8.37e-11	1.08e-09
GRMZM2G122337	Ferredoxin-1, chloroplastic	-1.54028	5.31e-09	5.49e-08
GRMZM2G084327	NA	-1.54129	6.25e-06	4.08e-05
GRMZM2G170577	NA	-1.54163	7.37e-07	5.59e-06
GRMZM2G348956	DNA mismatch repair protein MutS, type 2	-1.54219	1.38e-09	1.53e-08
GRMZM2G351832	NA	-1.54224	0.0014127	0.00562861
GRMZM2G117855	NA	-1.54328	0.00767393	0.0249709
GRMZM5G840582	Uncharacterized protein	-1.54408	3.9e-10	4.64e-09
GRMZM2G031504	NA	-1.54432	0.000504796	0.00225335
GRMZM2G022997	NA	-1.54442	8.28e-10	9.46e-09
GRMZM2G009189	NA	-1.54447	0.00193727	0.00746677
GRMZM2G087041	Rhodanese/Cell cycle control phosphatase superfamily protein	-1.54575	1.53e-07	1.29e-06
GRMZM2G057374	Peptidyl-prolyl cis-trans isomerase	-1.54659	5.03e-10	5.91e-09
GRMZM2G058456	NA	-1.54677	5.04e-10	5.93e-09
GRMZM2G107199	cytochrome P450, family 724, subfamily A, polypeptide 1	-1.54686	0.012699	0.0386164
GRMZM2G412440	NA	-1.54708	6.22e-06	4.07e-05
GRMZM2G114182	NA	-1.54749	0.0145389	0.0432016
GRMZM2G029065	NA	-1.54816	0.00767415	0.0249709
GRMZM2G166877	Uncharacterized conserved protein (DUF2358)	-1.54819	1.11e-09	1.25e-08
GRMZM2G305007	Protein kinase superfamily protein	-1.5488	3.78e-08	3.48e-07
GRMZM2G337113	Glyceraldehyde-3-phosphate dehydrogenase A, chloroplastic	-1.54907	3.23e-10	3.89e-09
GRMZM2G110878	NA	-1.54959	5.27e-08	4.75e-07
GRMZM2G011006	NA	-1.54964	2.85e-05	0.000164356
GRMZM5G850924	NA	-1.54969	0.0112745	0.0348401
GRMZM2G085019	NADP-dependent malic enzyme, chloroplastic	-1.55006	4.18e-11	5.62e-10
GRMZM2G171170	Uncharacterized protein	-1.55011	8.62e-05	0.000453867
GRMZM2G066213	NA	-1.55072	0.0140833	0.0421168
GRMZM2G034243	Uncharacterized protein	-1.55107	9.84e-11	1.26e-09
GRMZM2G167786	NA	-1.5513	0.00610495	0.0204477
GRMZM2G065040	NA	-1.55189	0.000261473	0.00124462
GRMZM2G103900	NA	-1.55241	2.54e-07	2.08e-06
GRMZM2G447347	Uncharacterized protein	-1.5531	0.00068244	0.00295317
GRMZM2G346757	NA	-1.5539	3.58e-10	4.29e-09
GRMZM2G475257	NA	-1.5539	3.59e-10	4.3e-09
GRMZM2G170851	NA	-1.55425	0.0118005	0.036254
GRMZM2G301848	NA	-1.5544	0.00817252	0.0263912
GRMZM2G455769	NA	-1.55454	7.09e-07	5.39e-06
GRMZM2G089361	NA	-1.55513	0.00855901	0.0274602
GRMZM2G076423	Uncharacterized protein	-1.55522	4.07e-05	0.000227752
GRMZM2G329655	NA	-1.5559	0.00623593	0.0208253
GRMZM2G087590	Tat pathway signal sequence family protein	-1.55622	6.89e-11	9.02e-10
GRMZM2G063473	Arabidopsis thaliana protein of unknown function (DUF794)	-1.55659	8.01e-11	1.04e-09
GRMZM2G113990	NA	-1.5566	8.76e-09	8.83e-08
GRMZM2G126920	Uncharacterized protein	-1.55666	0.000386325	0.00177111
GRMZM2G062854	ATP synthase subunit beta	-1.55706	0.0150771	0.0445381
GRMZM2G130149	Uncharacterized protein	-1.55796	2.28e-06	1.6e-05
GRMZM2G047299	Brain protein 44-like protein	-1.55833	1.27e-05	7.83e-05
GRMZM5G873455	NA	-1.55846	3.14e-08	2.92e-07
GRMZM2G081826	NA	-1.56032	1.55e-06	1.12e-05
GRMZM2G122251	Uncharacterized protein	-1.56079	3.82e-08	3.51e-07
GRMZM2G061791	NA	-1.56089	0.00639299	0.0212603
GRMZM2G318010	Uncharacterized protein	-1.56183	3.86e-10	4.6e-09
GRMZM2G107562	Copper ion binding protein	-1.56268	9.53e-09	9.57e-08
GRMZM2G044752	NA	-1.56314	0.000219371	0.00106132
AC233883.1_FG006	NA	-1.56343	0.0123762	0.0377394
GRMZM2G173669	MTN3	-1.56364	6.11e-08	5.46e-07
GRMZM2G414047	Uncharacterized protein	-1.56414	0.0027216	0.0100835
GRMZM2G144021	NA	-1.5645	1.3e-10	1.64e-09
GRMZM2G021530	NA	-1.56481	8.54e-06	5.44e-05
GRMZM2G092793	Sialin	-1.56524	7.42e-09	7.52e-08
GRMZM2G104639	CASP-like protein 1E1	-1.56546	3.8e-05	0.000213613
XLOC_005320	PREDICTED: uncharacterized serine-rich protein C215.13-like isoform X2	-1.56574	0.000245523	0.00117434
GRMZM2G456960	Putative MYB DNA-binding domain superfamily protein	-1.56604	1.53e-06	1.1e-05
GRMZM2G088964	Uncharacterized protein	-1.5663	0.00221369	0.00840765
GRMZM2G169405	Uncharacterized protein	-1.56721	1.97e-09	2.14e-08
GRMZM2G124281	Mitochondrial glycoprotein	-1.56807	0.0163907	0.0478432
GRMZM2G327595	Uncharacterized protein	-1.56904	9.75e-08	8.46e-07
GRMZM2G090419	Uncharacterized protein	-1.56944	0.00178269	0.00692401
GRMZM2G175782	NA	-1.57018	1.99e-07	1.65e-06
GRMZM5G870219	NA	-1.57172	1.02e-11	1.47e-10
GRMZM2G098999	NA	-1.5723	1.01e-10	1.28e-09
GRMZM2G123719	Putative translation elongation factor family protein	-1.5724	8.35e-10	9.53e-09
GRMZM2G054032	F-box protein	-1.57244	0.00149877	0.00593764
GRMZM2G413943	Uncharacterized protein	-1.57244	0.000898674	0.00377453
GRMZM2G323888	NA	-1.57332	0.00697608	0.0229597
GRMZM2G011590	POT family	-1.5735	1.31e-07	1.12e-06
GRMZM5G881044	Uncharacterized protein	-1.57413	1.36e-09	1.5e-08
GRMZM2G178775	NAD(P)-linked oxidoreductase superfamily protein	-1.57527	5.83e-08	5.23e-07
GRMZM2G179349	NA	-1.57632	1.09e-09	1.23e-08
GRMZM2G328908	NA	-1.57642	3.88e-11	5.24e-10
GRMZM2G122787	Uncharacterized protein	-1.57723	1.05e-09	1.18e-08
GRMZM2G004516	Uncharacterized protein	-1.57745	0.00338085	0.0122255
GRMZM2G040728	Uncharacterized protein	-1.57766	2.24e-10	2.75e-09
GRMZM2G075701	Uncharacterized protein	-1.57808	2.9e-10	3.51e-09
GRMZM2G102160	NA	-1.57888	0.00784578	0.0254673
GRMZM2G305115	Uncharacterized protein	-1.57908	1.11e-07	9.57e-07
GRMZM2G021777	CONSTANS-like protein CO5	-1.57939	1.2e-05	7.41e-05
GRMZM2G133057	Uncharacterized protein	-1.58004	0.000371227	0.00171109
GRMZM2G074252	Uncharacterized protein	-1.5813	9.85e-10	1.11e-08
GRMZM2G347956	Plastid-specific 30S ribosomal protein 1	-1.58272	4.68e-09	4.86e-08
GRMZM2G097981	Tropinone reductase 2	-1.58313	0.00259842	0.00968793
GRMZM2G128902	NA	-1.58344	2.4e-06	1.68e-05
GRMZM2G164470	NA	-1.58381	8.63e-05	0.000454143
GRMZM2G097878	Uncharacterized protein	-1.58496	0.0128027	0.0388702
GRMZM2G468661	Uncharacterized protein	-1.58496	3.57e-05	0.000202011
GRMZM2G060481	3-ketoacyl-CoA synthase	-1.58527	1.02e-08	1.02e-07
GRMZM2G150697	Uncharacterized protein	-1.58619	3.39e-05	0.000192365
AC210046.4_FG002	NA	-1.58807	0.00101075	0.0041863
GRMZM2G061798	NA	-1.58908	1.41e-07	1.2e-06
GRMZM2G353195	Uncharacterized protein	-1.58929	3.61e-10	4.32e-09
GRMZM2G033356	Putative HLH DNA-binding domain superfamily protein	-1.58935	8.26e-05	0.000436879
GRMZM2G471904	ATP binding microtubule motor family protein	-1.59021	2.12e-10	2.61e-09
GRMZM2G102216	Glutathione S-transferase family protein	-1.59146	0.000289922	0.0013669
XLOC_041630	protein ORANGE, chloroplastic-like	-1.59178	6.49e-11	8.53e-10
GRMZM2G381138	NA	-1.59356	0.0047018	0.0162918
GRMZM2G039639	Protein P21	-1.59363	1.85e-09	2.01e-08
GRMZM2G062230	NA	-1.5939	0.000123869	0.000631627
GRMZM5G836190	PAN1	-1.595	7.9e-05	0.000418966
GRMZM2G049549	Uncharacterized protein	-1.59566	2.16e-11	3.01e-10
GRMZM2G162748	Cytochrome b6-f complex iron-sulfur subunit	-1.59763	8.43e-11	1.09e-09
GRMZM2G125557	NA	-1.5979	0.00160143	0.00629241
GRMZM2G122715	NA	-1.59879	1.76e-09	1.93e-08
GRMZM2G404443	Cytokinin dehydrogenase 6	-1.59896	0.0121586	0.0371903
GRMZM2G441144	Thioredoxin-like 5	-1.59981	2.39e-10	2.92e-09
GRMZM2G065030	Uncharacterized protein	-1.60004	1.12e-06	8.24e-06
GRMZM2G102322	plasmodesmata callose-binding protein 5	-1.60068	0.000203004	0.000989153
GRMZM2G023081	Cell number regulator 9	-1.60092	0.00183089	0.00709594
GRMZM2G348452	Cytokinin dehydrogenase 10	-1.60237	0.000708087	0.00304954
GRMZM2G145242	NA	-1.60242	1.62e-10	2.02e-09
GRMZM2G382618	NA	-1.60428	0.000628324	0.00274217
GRMZM2G134797	Nucleoside diphosphate kinase family protein	-1.60434	2.53e-09	2.71e-08
GRMZM2G113382	NA	-1.60497	1.91e-05	0.000113823
GRMZM2G129405	NA	-1.60533	1.41e-09	1.55e-08
GRMZM2G476230	NA	-1.6061	1.44e-07	1.22e-06
XLOC_033420	Chaperone protein DnaJ	-1.60669	0.0127839	0.0388207
GRMZM2G045809	Germin-like protein subfamily 1 member 17	-1.60687	0.00104011	0.00429628
GRMZM2G095144	Putative uncharacterized protein	-1.60729	1.18e-06	8.6e-06
GRMZM2G001875	R2R3MYB-domain protein	-1.60768	0.00844666	0.0271593
GRMZM2G073805	Uncharacterized protein	-1.60768	0.00862572	0.0276482
GRMZM2G019958	Uncharacterized protein	-1.60853	6.01e-11	7.94e-10
GRMZM2G034917	Uncharacterized protein	-1.60864	2.29e-06	1.6e-05
GRMZM2G098764	RNA polymerase Rpb7 N-terminal domain-containing protein	-1.60894	0.00113298	0.00464245
GRMZM2G036872	NA	-1.60981	2.56e-10	3.12e-09
GRMZM2G035202	Protein tyrosine phosphatase-like protein PTPLB	-1.61085	4.11e-05	0.000229886
GRMZM2G319281	Uncharacterized protein	-1.61181	3.9e-06	2.64e-05
GRMZM5G857620	NA	-1.61193	1.03e-06	7.6e-06
GRMZM2G098423	D-3-phosphoglycerate dehydrogenase	-1.61209	2.98e-10	3.6e-09
GRMZM2G474258	NA	-1.61257	0.00794502	0.0257459
GRMZM2G017355	mTERF family protein	-1.61282	1.39e-07	1.18e-06
GRMZM2G157350	Putative uncharacterized protein	-1.61323	2.33e-08	2.21e-07
GRMZM2G057243	NA	-1.6139	3.37e-10	4.04e-09
GRMZM2G126505	Putative cytochrome P450 superfamily protein	-1.61599	0.000573332	0.00252406
GRMZM2G032648	NA	-1.61684	2.75e-06	1.91e-05
XLOC_012971	OB-fold nucleic acid binding domain containing protein	-1.61687	5.64e-08	5.06e-07
GRMZM2G122584	NA	-1.61699	1.09e-09	1.23e-08
GRMZM5G880632	Uncharacterized protein	-1.61771	0.0118074	0.0362679
GRMZM2G362718	NA	-1.61821	1.39e-08	1.36e-07
GRMZM2G104347	NA	-1.61907	1.21e-08	1.2e-07
GRMZM2G140924	Putative RING zinc finger domain superfamily protein isoform 1	-1.6194	8.56e-11	1.1e-09
GRMZM2G017266	Putative uncharacterized protein	-1.61958	2.28e-07	1.88e-06
GRMZM2G404126	NA	-1.6199	0.00734539	0.0240541
AC202439.3_FG001	NA	-1.62001	0.00143963	0.00572628
GRMZM2G170982	NA	-1.62015	0.0135853	0.040853
GRMZM2G095898	Uncharacterized protein	-1.62053	2.39e-07	1.96e-06
GRMZM2G313020	NA	-1.62263	0.00431631	0.015113
GRMZM2G090271	Plastid-specific 30S ribosomal protein 2	-1.62472	2.68e-11	3.69e-10
XLOC_037929	actin-7	-1.62559	1.01e-10	1.29e-09
GRMZM2G104501	NA	-1.6262	5.19e-10	6.08e-09
XLOC_030747	Autophagy-related protein 23	-1.62621	5.82e-10	6.79e-09
GRMZM2G179677	Uncharacterized protein	-1.6273	4.25e-11	5.7e-10
GRMZM2G349062	Pheophorbide a oxygenase	-1.62782	5.95e-11	7.86e-10
GRMZM2G447976	NA	-1.62858	1.7e-06	1.22e-05
GRMZM2G419836	Uncharacterized protein	-1.62926	1.95e-05	0.000115915
GRMZM2G133684	Uncharacterized protein	-1.62959	1.96e-06	1.39e-05
GRMZM2G129777	Putative uncharacterized protein	-1.62975	1.57e-08	1.52e-07
GRMZM2G064584	NA	-1.62985	0.0010613	0.00437325
GRMZM2G127537	Uncharacterized protein	-1.63003	1.42e-07	1.21e-06
GRMZM5G864526	NA	-1.63178	0.00164156	0.00642707
GRMZM2G032351	Phototropin-1	-1.63221	1.73e-08	1.67e-07
GRMZM2G005859	Uncharacterized protein	-1.63233	1.49e-11	2.1e-10
GRMZM2G092123	NA	-1.63524	6.31e-11	8.3e-10
GRMZM2G360698	Uncharacterized protein	-1.63548	8.22e-05	0.000434773
GRMZM2G128665	Uncharacterized protein	-1.63572	1.35e-08	1.32e-07
GRMZM2G056986	MYB-type transcription factor	-1.63577	7.99e-06	5.13e-05
GRMZM2G001457	Nonphototropic hypocotyl 1	-1.6362	3.24e-10	3.91e-09
GRMZM2G095807	Uncharacterized protein	-1.63681	1.43e-08	1.4e-07
GRMZM2G043193	Uncharacterized protein	-1.63743	1.49e-13	2.62e-12
GRMZM2G436214	NA	-1.63743	1.76e-06	1.26e-05
GRMZM2G302074	Putative cytochrome P450 superfamily protein	-1.63751	2.62e-08	2.47e-07
GRMZM2G058087	Uncharacterized protein	-1.63788	1.75e-05	0.000105021
GRMZM2G090018	NA	-1.63818	9.45e-11	1.21e-09
GRMZM2G072133	NA	-1.63873	0.0115153	0.0354913
GRMZM2G069807	NA	-1.63897	2.39e-07	1.96e-06
GRMZM2G330751	NA	-1.63982	0.00667357	0.0220825
GRMZM2G162764	NA	-1.64089	5e-07	3.89e-06
GRMZM2G110908	Putative snRK/SAPK family protein kinase	-1.6409	4.28e-10	5.08e-09
GRMZM2G150024	Putative leucine-rich repeat receptor-like protein kinase family protein	-1.64094	4.04e-11	5.44e-10
GRMZM2G303135	Uncharacterized protein	-1.64131	0.0129152	0.0391576
GRMZM2G074040	Uncharacterized protein	-1.64228	7.36e-08	6.51e-07
GRMZM2G300119	NA	-1.64338	0.0163457	0.0477356
GRMZM2G093035	NA	-1.6436	0.000254111	0.00121277
GRMZM2G036996	NA	-1.64503	2.32e-05	0.000136136
GRMZM2G131727	NA	-1.64507	7.82e-07	5.89e-06
GRMZM2G033413	Putative bZIP transcription factor superfamily protein	-1.64523	0.000171017	0.000847002
GRMZM2G062576	NA	-1.64534	4.18e-05	0.000233314
GRMZM2G436986	PsbQ-like 1	-1.6454	9.47e-11	1.21e-09
GRMZM2G177867	Uncharacterized protein	-1.64553	0.00010177	0.000528146
GRMZM6G865522	Guanylate kinase	-1.64616	7.84e-11	1.02e-09
GRMZM5G825759	ATP synthase B chain	-1.64621	2.69e-12	4.13e-11
GRMZM2G027056	NA	-1.64649	0.000616594	0.00269481
GRMZM2G132140	Pentatricopeptide repeat (PPR-like) superfamily protein	-1.64811	2.43e-07	1.99e-06
GRMZM2G104366	NA	-1.64819	0.000268169	0.00127373
GRMZM2G026910	NA	-1.6492	9.51e-11	1.22e-09
GRMZM2G034120	NA	-1.64976	8.12e-11	1.05e-09
GRMZM2G445575	Putative bZIP transcription factor superfamily protein isoform 1	-1.65146	2.19e-06	1.54e-05
GRMZM2G050485	Uncharacterized protein	-1.65222	7.21e-11	9.41e-10
GRMZM2G590771	NA	-1.65257	0.0144836	0.0430583
GRMZM2G135362	Uncharacterized protein	-1.65283	5.16e-11	6.86e-10
GRMZM2G148277	NA	-1.65382	0.000174582	0.000863265
GRMZM2G028640	NA	-1.65449	1.77e-11	2.49e-10
GRMZM2G069260	Uncharacterized protein	-1.65572	2.36e-10	2.89e-09
GRMZM2G047577	Uncharacterized protein	-1.65828	3.74e-09	3.93e-08
GRMZM2G170013	NAD(P)-binding Rossmann-fold superfamily protein	-1.65852	9.21e-12	1.34e-10
GRMZM6G175135	Major pollen allergen Car b 1 isoforms 1A and 1B	-1.6594	1.4e-06	1.02e-05
GRMZM2G179523	Phosphatidylinositol 3-and 4-kinase family protein	-1.65959	8.04e-12	1.17e-10
GRMZM2G013842	NA	-1.65971	0.00202658	0.0077778
GRMZM2G104397	Uncharacterized protein	-1.65974	3.57e-12	5.41e-11
GRMZM2G110277	oxidoreductases, acting on NADH or NADPH, quinone or similar compound as acceptor	-1.65978	2.53e-11	3.5e-10
GRMZM2G059851	Heat shock factor protein 2	-1.66072	8.85e-06	5.62e-05
GRMZM2G019807	OHP2	-1.66145	9.4e-11	1.21e-09
GRMZM2G077024	NA	-1.66154	8.15e-10	9.33e-09
GRMZM2G419239	Putative MYB DNA-binding domain superfamily protein	-1.6625	0.000111039	0.000571998
GRMZM2G018006	Uncharacterized protein	-1.66266	6.97e-12	1.02e-10
GRMZM2G174984	Photosystem II 10 kDa polypeptide	-1.66306	7.6e-11	9.89e-10
GRMZM2G106921	C4-dicarboxylate transporter/malic acid transport protein	-1.66315	1.51e-07	1.27e-06
GRMZM2G557158	NA	-1.66383	0.0114101	0.035213
GRMZM2G163054	Putative WRKY DNA-binding domain superfamily protein	-1.66456	0.000147487	0.00074086
GRMZM2G568636	Nitrate reductase	-1.66539	3.93e-08	3.61e-07
GRMZM2G087032	Uncharacterized protein	-1.66574	5.23e-11	6.94e-10
GRMZM5G847466	Calmodulin	-1.66606	0.000810583	0.00344602
GRMZM2G028007	NA	-1.66613	1.81e-07	1.52e-06
XLOC_038796	uncharacterized protein LOC100216956	-1.6671	0.00295104	0.010833
GRMZM2G172214	CBS domain containing protein	-1.66725	1.36e-10	1.71e-09
GRMZM2G121704	NA	-1.66985	5.78e-07	4.46e-06
GRMZM2G301642	NA	-1.67145	5.36e-08	4.83e-07
GRMZM2G127184	NA	-1.67225	5.7e-06	3.75e-05
GRMZM2G017533	Putative DUF604-domain containing/glycosyltransferase-related family protein	-1.6726	0.00106479	0.00438643
GRMZM2G060156	enoyl-CoA hydratase/isomerase D	-1.6727	3.55e-09	3.73e-08
GRMZM2G704020	NA	-1.67292	0.000138528	0.000699292
GRMZM2G402092	Uncharacterized protein	-1.67316	7e-12	1.03e-10
GRMZM2G442763	NA	-1.67377	0.00759784	0.0247578
GRMZM2G475059	Uncharacterized protein	-1.67428	0.000163158	0.000811615
GRMZM2G102314	Uncharacterized protein	-1.67548	0.00026334	0.00125254
GRMZM2G062470	Putative uncharacterized protein	-1.67727	1.69e-10	2.1e-09
GRMZM2G070553	Uncharacterized protein	-1.67931	0.000103608	0.000536508
GRMZM2G164131	HPP	-1.67951	2e-08	1.92e-07
GRMZM2G153263	NA	-1.67957	2.4e-05	0.000140168
GRMZM2G166692	NA	-1.67977	4.64e-12	6.95e-11
GRMZM5G843141	Uncharacterized protein	-1.68063	0.0111361	0.0344784
GRMZM2G106588	NA	-1.68101	1.47e-10	1.84e-09
GRMZM2G110504	NA	-1.68159	4.22e-08	3.85e-07
GRMZM2G170812	NA	-1.68312	1.27e-10	1.6e-09
GRMZM2G154211	Uncharacterized protein	-1.68444	7.58e-12	1.11e-10
GRMZM2G141600	Putative uncharacterized protein	-1.68479	2.96e-11	4.04e-10
GRMZM2G410757	NA	-1.68583	4.84e-10	5.71e-09
GRMZM2G140288	Uncharacterized protein	-1.68797	2.16e-08	2.06e-07
GRMZM2G179810	NA	-1.68836	2.35e-07	1.93e-06
GRMZM2G134450	Uncharacterized protein	-1.68857	0.000378018	0.00173848
XLOC_026760	retrotransposon protein	-1.68903	2.16e-05	0.000127464
GRMZM2G010016	NA	-1.68921	0.000432869	0.00196193
GRMZM2G414537	Uncharacterized protein	-1.69039	2.93e-11	4e-10
GRMZM2G344163	Uncharacterized protein	-1.69132	4.18e-11	5.62e-10
GRMZM2G031637	Uncharacterized protein	-1.69223	3.84e-05	0.000216096
XLOC_001482	NA	-1.69257	0.00372963	0.0133077
GRMZM2G004483	Uncharacterized protein	-1.69278	1.08e-07	9.34e-07
AC211652.4_FG002	Uncharacterized protein	-1.69345	8.92e-07	6.65e-06
AC233952.1_FG008	Uncharacterized protein	-1.6938	0.00391446	0.0138801
GRMZM2G091891	Uncharacterized protein	-1.69474	0.00522997	0.0179018
GRMZM2G033267	Uncharacterized protein	-1.69524	5.3e-12	7.87e-11
GRMZM2G479000	ABC-type Co2+ transport system, permease component	-1.69637	7.86e-11	1.02e-09
GRMZM2G122327	Ferredoxin-5, chloroplastic	-1.69692	1.18e-09	1.32e-08
GRMZM2G079904	NA	-1.69805	4.75e-12	7.1e-11
GRMZM2G475265	Aspartic proteinase nepenthesin-1	-1.69925	0.014983	0.0443066
GRMZM2G093291	Tetratricopeptide repeat (TPR)-like superfamily protein	-1.69927	4.15e-12	6.25e-11
GRMZM2G337128	Uncharacterized protein	-1.69968	7.76e-08	6.83e-07
GRMZM2G013170	Uncharacterized protein	-1.70142	3.44e-10	4.12e-09
GRMZM2G083130	Cytokinin-O-glucosyltransferase 2	-1.70202	5.95e-07	4.58e-06
GRMZM2G075562	Uncharacterized protein	-1.70216	1.92e-12	2.99e-11
GRMZM2G073250	Uncharacterized protein	-1.70291	0.00163176	0.00639193
GRMZM2G089136	Phosphoglycerate kinase	-1.70338	5.92e-13	9.75e-12
GRMZM2G010034	Putative uncharacterized protein	-1.70349	7.78e-07	5.86e-06
GRMZM2G168176	NA	-1.70383	4.44e-06	2.98e-05
GRMZM2G001663	NA	-1.70408	7.16e-11	9.37e-10
GRMZM2G000127	NA	-1.70454	0.0166835	0.048564
GRMZM2G118766	NA	-1.70466	0.00683617	0.0225428
XLOC_036726	hypothetical protein	-1.70558	0.00497686	0.0171328
GRMZM5G837595	NA	-1.70594	0.0167868	0.0488182
GRMZM2G101130	Putative uncharacterized protein	-1.70642	1.44e-12	2.27e-11
GRMZM2G701201	Uncharacterized protein	-1.70714	1.81e-11	2.53e-10
GRMZM2G052111	Putative leucine-rich repeat receptor-like protein kinase family protein	-1.7084	0.0124519	0.037946
GRMZM2G477205	NA	-1.70853	1.5e-06	1.08e-05
GRMZM2G358009	NA	-1.70885	3.01e-11	4.11e-10
GRMZM2G093666	S-adenosyl-L-methionine-dependent methyltransferases superfamily protein	-1.70906	2.84e-11	3.89e-10
GRMZM2G057779	Uncharacterized protein	-1.70987	0.00515191	0.017668
GRMZM2G122185	NA	-1.71049	0.000974946	0.00405714
GRMZM2G026943	Uncharacterized protein	-1.71065	9.54e-09	9.58e-08
GRMZM2G025659	alpha/beta-Hydrolases superfamily protein	-1.71098	2.35e-11	3.26e-10
GRMZM2G003762	Uncharacterized protein	-1.71265	2.34e-09	2.51e-08
GRMZM2G136513	NA	-1.71543	0.00819826	0.0264659
GRMZM2G449941	NA	-1.71543	0.00130758	0.0052596
GRMZM5G862467	NA	-1.71693	0.00790306	0.0256234
GRMZM2G426175	Uncharacterized protein	-1.71985	2.42e-07	1.98e-06
AC149818.2_FG007	NA	-1.72045	0.00254329	0.00951415
GRMZM2G012636	SAUR55-auxin-responsive SAUR family member	-1.72049	0.000554853	0.00245184
GRMZM2G039505	NA	-1.72065	5.98e-08	5.35e-07
GRMZM2G171423	NA	-1.72116	3.79e-08	3.49e-07
GRMZM2G097854	Uncharacterized protein	-1.72198	8.8e-10	1e-08
GRMZM2G010555	Alternative oxidase	-1.72229	4.49e-06	3.01e-05
GRMZM5G827611	NA	-1.7225	0.00157167	0.00619232
GRMZM2G043493	NA	-1.7227	3.13e-09	3.32e-08
GRMZM5G818058	NA	-1.72338	4.72e-10	5.57e-09
GRMZM2G105570	Uncharacterized protein	-1.72406	5.23e-12	7.77e-11
GRMZM2G448001	NA	-1.72434	1.78e-11	2.5e-10
GRMZM2G161315	Uncharacterized protein	-1.72445	1.38e-08	1.35e-07
GRMZM2G155253	Fructose-bisphosphate aldolase	-1.72636	8.73e-13	1.41e-11
GRMZM2G125140	Calcineurin-like metallo-phosphoesterase superfamily protein	-1.72797	3.32e-06	2.27e-05
GRMZM2G018849	Uncharacterized protein	-1.72864	0.00133535	0.00535797
GRMZM2G042664	NA	-1.72875	3.6e-09	3.79e-08
GRMZM2G135877	Antiporter/ drug transporter/ transporter	-1.72948	1.66e-07	1.4e-06
GRMZM2G002542	Putative leucine-rich repeat receptor-like protein kinase family protein	-1.72979	0.00135597	0.00543292
GRMZM5G885766	Uncharacterized protein	-1.7312	2.6e-09	2.78e-08
GRMZM2G107142	PHI-1	-1.73141	0.0134709	0.04055
GRMZM2G153444	Uncharacterized protein	-1.7319	1.97e-12	3.08e-11
GRMZM2G002286	NA	-1.73195	1.15e-06	8.45e-06
GRMZM2G095598	NA	-1.73206	6.38e-12	9.43e-11
GRMZM2G071450	Plastocyanin	-1.73219	4.32e-11	5.8e-10
GRMZM2G165042	PIL5	-1.73344	6e-07	4.62e-06
GRMZM2G004006	thylakoid lumenal 17.9 kDa protein, chloroplast	-1.73413	4.32e-12	6.48e-11
XLOC_037707	zinc knuckle (CCHC-type) family protein, partial	-1.73459	4.68e-11	6.25e-10
GRMZM2G323499	NA	-1.73465	8.46e-06	5.4e-05
GRMZM2G120085	Uncharacterized protein	-1.73569	3.35e-06	2.29e-05
GRMZM2G131683	glutaredoxin-related	-1.73612	2.09e-10	2.57e-09
GRMZM2G154578	NA	-1.73637	2.74e-05	0.00015849
GRMZM2G066860	NA	-1.73697	0.00161362	0.00632813
GRMZM2G120814	SnRK1-interacting protein 1	-1.73697	0.00101898	0.00421808
GRMZM2G068947	12-oxo-phytodienoic acid reductase	-1.73778	2.46e-07	2.01e-06
GRMZM2G394941	NA	-1.7386	1.27e-05	7.81e-05
GRMZM2G048120	NA	-1.73863	1.28e-06	9.31e-06
GRMZM5G896540	Uncharacterized protein	-1.73876	0.000291517	0.00137358
GRMZM2G149091	NA	-1.73949	5.11e-05	0.000280291
GRMZM2G040300	Haloacid dehalogenase-like hydrolase (HAD) superfamily protein	-1.7396	6.76e-13	1.1e-11
GRMZM2G042516	alpha/beta-Hydrolases superfamily protein	-1.74087	6.47e-12	9.55e-11
XLOC_041830	ABSCISIC ACID-INSENSITIVE 5-like protein 5	-1.74103	8.23e-08	7.22e-07
GRMZM2G457867	NA	-1.74161	0.0038374	0.0136351
GRMZM2G009719	Uncharacterized protein	-1.7424	7.31e-06	4.72e-05
GRMZM2G109680	NA	-1.74261	5.19e-08	4.69e-07
GRMZM2G085856	Uncharacterized protein	-1.74444	7.35e-05	0.000391808
GRMZM2G014499	NA	-1.74446	3.64e-05	0.000205649
AC155434.2_FG003	NA	-1.74474	0.00335682	0.0121468
GRMZM2G130943	Uncharacterized protein	-1.74476	0.000489081	0.00219159
GRMZM2G128215	F-box protein interaction domain containing protein	-1.74505	2.68e-05	0.000155134
GRMZM2G437445	NA	-1.74545	1.72e-08	1.66e-07
GRMZM2G455809	Sex determination protein tasselseed-2	-1.74578	3.31e-11	4.5e-10
XLOC_000297	PREDICTED: ubiquitin-like-specific protease ESD4 isoform X1	-1.74615	0.00128696	0.00518344
GRMZM5G854533	chloroplast thylakoid lumen protein	-1.74904	1.32e-09	1.46e-08
GRMZM2G056093	Uncharacterized protein	-1.74953	1.32e-08	1.3e-07
GRMZM2G414995	NA	-1.75032	0.0149907	0.0443212
GRMZM2G423137	NA	-1.75247	2.48e-10	3.03e-09
AC200753.3_FG003	C2 calcium/lipid-binding plant phosphoribosyltransferase family protein	-1.75291	0.00656481	0.0217648
GRMZM2G046474	NA	-1.75321	2.64e-06	1.84e-05
AC206951.3_FG017	Uncharacterized protein	-1.75339	5.37e-05	0.00029335
GRMZM2G132032	NA	-1.75349	3.02e-10	3.65e-09
XLOC_037930	actin 7, partial	-1.75363	8.54e-10	9.74e-09
GRMZM2G001956	NA	-1.75378	9.85e-13	1.59e-11
GRMZM2G161673	magnesium-protoporphyrin IX methyltransferase	-1.75513	2.92e-09	3.11e-08
GRMZM2G089974	NA	-1.75532	6.35e-10	7.38e-09
GRMZM5G820163	NA	-1.75663	0.000104619	0.000541467
GRMZM2G099023	Nucleotide binding protein	-1.75793	0.011208	0.0346625
GRMZM2G126975	NA	-1.75813	0.00207274	0.00794108
AC206266.3_FG001	Uncharacterized protein	-1.75818	0.000563513	0.00248475
GRMZM2G048475	NA	-1.75818	0.0127401	0.0387106
GRMZM2G097283	UbiA prenyltransferase family protein	-1.75987	7.79e-10	8.95e-09
GRMZM2G162527	Uncharacterized protein	-1.75993	3.21e-12	4.89e-11
AC233953.1_FG005	Uncharacterized protein	-1.76004	3.35e-11	4.55e-10
GRMZM6G435553	NA	-1.76008	1.9e-10	2.36e-09
GRMZM2G095511	Mitochondrial ribosomal protein S10	-1.76033	0.00215051	0.00820013
GRMZM6G161711	Glycerol-3-phosphate dehydrogenase	-1.76046	2.6e-05	0.000151152
GRMZM2G058447	NA	-1.76055	7.93e-11	1.03e-09
GRMZM2G346133	Dynein light chain LC6, flagellar outer arm	-1.76161	1.15e-11	1.64e-10
GRMZM2G032218	NA	-1.76224	1.51e-08	1.47e-07
GRMZM2G079499	NA	-1.7625	2.94e-05	0.000168784
GRMZM2G463574	NA	-1.76296	0.0115963	0.0356765
GRMZM2G130167	NA	-1.7643	5.88e-05	0.000319042
GRMZM2G012453	NA	-1.76702	0.00574855	0.0194393
GRMZM5G849107	lycopene cyclase	-1.76704	7.1e-10	8.2e-09
GRMZM2G336908	Riboflavin biosynthesis protein ribAB	-1.76752	2.2e-11	3.06e-10
GRMZM6G107785	NA	-1.76755	7.7e-11	1e-09
GRMZM2G176216	NA	-1.76755	0.00222963	0.00845875
GRMZM2G154332	SAUR12-auxin-responsive SAUR family member	-1.76794	9e-05	0.00047172
GRMZM2G063048	NAD(P)-binding Rossmann-fold superfamily protein	-1.7685	4.76e-10	5.63e-09
GRMZM2G172723	Thylakoid lumen protein	-1.76915	1.32e-12	2.09e-11
GRMZM2G047720	NA	-1.77177	9.94e-12	1.44e-10
GRMZM2G159575	NA	-1.77309	0.00833616	0.026849
GRMZM2G098973	Phosphoglycerate mutase family protein	-1.77329	3.77e-11	5.1e-10
GRMZM2G348512	Carbonic anhydrase	-1.77406	5.88e-10	6.85e-09
GRMZM2G125337	NA	-1.77444	0.000800383	0.0034069
GRMZM2G076987	Receptor-like serine-threonine protein kinase	-1.77473	1.26e-09	1.41e-08
GRMZM5G811268	NA	-1.77578	0.0010453	0.00431659
GRMZM2G096391	NA	-1.77613	1.79e-12	2.8e-11
GRMZM2G142751	NA	-1.77688	6.56e-07	5.01e-06
GRMZM2G012391	Putative cytochrome P450 superfamily protein	-1.77749	8.42e-11	1.09e-09
GRMZM2G131165	Anthranilate N-benzoyltransferase protein 1	-1.77809	3.5e-12	5.32e-11
GRMZM2G020556	NA	-1.77954	5.13e-06	3.41e-05
GRMZM2G000633	Uncharacterized protein	-1.78182	0.000973594	0.00405206
GRMZM2G087101	NA	-1.78354	0.000554264	0.00244983
GRMZM2G097804	NA	-1.78406	0.00038447	0.00176392
GRMZM2G129209	Omega-3 fatty acid desaturase	-1.78435	7.97e-11	1.03e-09
GRMZM2G137161	Amino acid/polyamine transporter II	-1.78483	3.28e-07	2.62e-06
GRMZM2G060265	NA	-1.78523	4.07e-07	3.21e-06
GRMZM2G124567	DNA binding protein	-1.78545	1.08e-06	7.95e-06
GRMZM2G472827	NA	-1.7856	0.00572038	0.0193624
GRMZM2G073351	Uncharacterized protein	-1.7858	4.97e-09	5.15e-08
GRMZM2G046284	Fructose-bisphosphate aldolase	-1.78803	7.62e-13	1.24e-11
XLOC_037932	Myb family transcription factor PHL6	-1.7885	0.000289701	0.00136607
GRMZM6G650316	NA	-1.78986	1.38e-10	1.73e-09
GRMZM2G026643	Homeodomain leucine zipper family IV protein	-1.79021	5.09e-09	5.27e-08
GRMZM2G181371	NA	-1.7909	0.0113533	0.035059
GRMZM2G110851	Pentatricopeptide repeat (PPR) superfamily protein	-1.79277	0.000474867	0.00213339
GRMZM2G362131	NA	-1.79355	0.00918178	0.0291899
GRMZM2G012814	Uncharacterized protein	-1.79425	8.02e-06	5.15e-05
GRMZM2G026833	Putative MYB DNA-binding domain superfamily protein	-1.79471	6.4e-08	5.69e-07
GRMZM2G068963	Peptidyl-prolyl cis-trans isomerase	-1.79501	2.08e-12	3.22e-11
GRMZM2G309063	Ubiquitin ligase SINAT3	-1.79584	1.72e-13	3e-12
GRMZM2G429396	Hsp20/alpha crystallin family protein	-1.79658	1.6e-08	1.55e-07
GRMZM2G162529	NA	-1.79662	4.2e-13	7.03e-12
GRMZM2G141009	Uridylate kinase	-1.79664	1.05e-09	1.18e-08
GRMZM2G003682	Uncharacterized protein	-1.79726	0.00556126	0.01888
XLOC_001251	Kinesin-like protein KIN-12E	-1.7997	0.00725918	0.0237844
GRMZM2G152025	Uncharacterized protein	-1.79996	1.54e-12	2.42e-11
GRMZM2G162451	Uncharacterized protein	-1.8005	1.08e-10	1.38e-09
GRMZM2G087256	NA	-1.80057	2.99e-05	0.000171696
GRMZM2G700192	NA	-1.80089	6.18e-06	4.04e-05
GRMZM2G165422	Uncharacterized protein	-1.80094	3.1e-11	4.23e-10
GRMZM2G175453	Uncharacterized protein	-1.8029	9.87e-13	1.59e-11
GRMZM2G073192	NA	-1.804	0.000836392	0.00353762
GRMZM2G050108	Nicotianamine synthase 3	-1.80503	8.35e-10	9.52e-09
GRMZM2G073359	Uncharacterized protein	-1.80518	2.1e-07	1.74e-06
GRMZM2G164704	NA	-1.80564	0.00219798	0.00835416
GRMZM2G441888	Thylakoid lumenal 19 kDa protein	-1.80593	4.7e-08	4.27e-07
GRMZM2G030252	Uncharacterized protein	-1.80718	2.05e-12	3.18e-11
GRMZM2G125259	Uncharacterized protein	-1.80735	0.000193516	0.000947432
GRMZM2G125455	NA	-1.8087	0.002242	0.00849411
XLOC_027931	Protein DETOXIFICATION 44 chloroplastic	-1.8111	0.00903671	0.0287853
GRMZM2G165757	ATP-binding cassette 14	-1.81175	5.79e-06	3.81e-05
GRMZM2G080503	NA	-1.81176	8.04e-12	1.17e-10
GRMZM2G148772	NA	-1.81309	2.33e-12	3.6e-11
GRMZM2G129246	Uncharacterized protein	-1.816	4.66e-11	6.23e-10
GRMZM5G862276	NA	-1.81622	0.00113885	0.00466276
GRMZM2G141289	NA	-1.81867	7.7e-14	1.38e-12
GRMZM2G089056	NA	-1.81876	0.00620215	0.0207258
GRMZM2G423538	Pentatricopeptide repeat (PPR-like) superfamily protein	-1.81928	2.53e-10	3.09e-09
GRMZM2G088007	NA	-1.82103	0.00426674	0.0149633
GRMZM2G056014	Calcium pump1	-1.82205	2.02e-07	1.67e-06
GRMZM2G329750	S-adenosyl-L-methionine-dependent methyltransferases superfamily protein	-1.82221	0.000187978	0.000922231
GRMZM2G041631	Uncharacterized protein	-1.82238	1.92e-11	2.69e-10
AC233850.1_FG003	NA	-1.82254	0.0120688	0.0369414
GRMZM2G037422	Uncharacterized protein	-1.82315	0.0016537	0.00646882
GRMZM2G120657	Uncharacterized protein	-1.82384	9.33e-06	5.9e-05
GRMZM2G053991	NA	-1.82452	0.000505771	0.00225704
GRMZM2G036554	Putative HLH DNA-binding domain superfamily protein	-1.82476	3.91e-06	2.65e-05
GRMZM2G086835	Zinc finger protein 7	-1.82673	2.86e-06	1.98e-05
GRMZM2G070797	Uncharacterized protein	-1.82695	0.000427875	0.00194188
GRMZM2G093323	Protein brittle-1	-1.82703	1.06e-08	1.05e-07
GRMZM5G879127	NA	-1.82709	1.35e-12	2.13e-11
GRMZM2G098346	Alcohol dehydrogenase 2	-1.82809	6.08e-07	4.68e-06
XLOC_010299	PREDICTED: coleoptile phototropism protein 1-like	-1.82862	2.2e-12	3.4e-11
GRMZM2G372632	proton gradient regulation 3	-1.82868	4.96e-12	7.39e-11
GRMZM2G100344	S-adenosyl-L-methionine-dependent methyltransferases superfamily protein	-1.82973	3.45e-14	6.38e-13
GRMZM2G025518	NA	-1.83272	0.00226255	0.0085646
GRMZM2G425004	NA	-1.83323	0.00502468	0.017278
GRMZM2G091857	NA	-1.83375	2.43e-05	0.000141984
GRMZM2G066358	Uncharacterized protein	-1.83383	0.00505818	0.0173799
GRMZM2G114469	NA	-1.83386	2.41e-12	3.7e-11
XLOC_021777	PREDICTED: zinc finger CCCH domain-containing protein 43-like	-1.83432	8.31e-10	9.48e-09
GRMZM2G164036	Cytochrome P450 CYP71C36	-1.83479	1.12e-05	6.95e-05
GRMZM2G178603	NA	-1.83519	0.00772966	0.0251302
GRMZM2G306597	NA	-1.83521	8.9e-08	7.77e-07
GRMZM2G178847	NA	-1.83577	1.37e-12	2.16e-11
GRMZM2G133512	DNA-directed RNA polymerase	-1.8365	0.0143291	0.0427104
GRMZM5G899080	NA	-1.83754	0.0005322	0.00235989
GRMZM2G474153	NA	-1.83864	1.18e-09	1.31e-08
GRMZM2G140299	Uncharacterized protein	-1.83871	8.71e-07	6.51e-06
GRMZM2G412373	Uncharacterized protein	-1.83946	6.48e-06	4.22e-05
GRMZM2G349745	NA	-1.83973	8.64e-13	1.4e-11
GRMZM2G048591	Peptidase S16, lon	-1.84005	9.57e-11	1.22e-09
GRMZM2G162931	Uncharacterized protein	-1.84064	0.00294082	0.0108032
GRMZM2G150859	NA	-1.841	1.36e-05	8.33e-05
GRMZM2G086876	Uncharacterized protein	-1.84199	1.55e-12	2.44e-11
GRMZM2G386281	NA	-1.84258	0.0016524	0.00646456
GRMZM2G081285	Putative RING zinc finger domain superfamily protein	-1.84261	0.00114605	0.00468599
GRMZM2G043295	Anthocyanidin 5,3-O-glucosyltransferase	-1.84386	3.85e-12	5.82e-11
GRMZM2G096029	Putative cytochrome P450 superfamily protein	-1.84522	0.00065132	0.00283127
GRMZM2G424509	NA	-1.84543	0.000145738	0.000733156
GRMZM2G101617	Putative uncharacterized protein	-1.84563	3.31e-10	3.98e-09
GRMZM2G013481	NA	-1.8468	2.89e-05	0.000166208
GRMZM2G034061	Monosaccharide transport protein 4	-1.84701	3.52e-12	5.34e-11
GRMZM2G016084	Nucleic acid-binding proteins superfamily	-1.8476	7.55e-14	1.36e-12
GRMZM2G469414	NA	-1.848	1.86e-05	0.000111347
XLOC_001452	tRNA-splicing endonuclease subunit Sen2-2	-1.84818	5.21e-05	0.000285682
GRMZM2G008892	Oxygen-evolving enhancer protein 3	-1.84835	7.75e-08	6.82e-07
GRMZM2G079683	NA	-1.84879	0.0154774	0.045554
GRMZM2G172410	NA	-1.84891	2.22e-10	2.72e-09
GRMZM5G885710	NA	-1.84987	2.66e-10	3.22e-09
GRMZM2G358279	Uncharacterized protein	-1.85003	1.07e-06	7.89e-06
GRMZM2G068590	NA	-1.85163	2.69e-08	2.53e-07
GRMZM2G162749	Uncharacterized protein	-1.85191	1.28e-07	1.1e-06
GRMZM2G085941	NA	-1.85224	3.88e-06	2.62e-05
GRMZM2G051753	Boron transporter-like protein 2	-1.85356	5.43e-14	9.87e-13
GRMZM2G421256	Uncharacterized protein	-1.85617	8.25e-10	9.44e-09
XLOC_019273	PREDICTED: zinc finger CCCH domain-containing protein 6-like isoform X1	-1.85634	8.31e-05	0.000438817
XLOC_026423	retrotransposon protein	-1.85639	6.11e-09	6.25e-08
GRMZM2G041809	Uncharacterized protein	-1.85666	0.0013159	0.00528824
GRMZM2G166459	Putative MATE efflux family protein	-1.8567	0.00101691	0.00421067
GRMZM2G326707	Uncharacterized protein	-1.85732	8.73e-06	5.55e-05
GRMZM2G111501	NA	-1.85755	1.33e-09	1.47e-08
GRMZM2G135277	Uncharacterized protein	-1.85843	9.93e-08	8.61e-07
GRMZM2G086277	Zinc finger, C2H2 type family protein isoform 1	-1.86016	5.76e-13	9.49e-12
GRMZM2G135586	Uncharacterized protein	-1.86038	1.92e-06	1.36e-05
GRMZM2G018612	Putative cytochrome P450 superfamily protein	-1.86204	0.00190582	0.00735479
GRMZM2G076844	NA	-1.86282	0.00114093	0.00466883
GRMZM2G127821	NA	-1.8665	0.000493849	0.00221026
GRMZM2G007140	Uncharacterized protein	-1.86678	1.04e-06	7.66e-06
GRMZM2G038487	Chlorophyllide a oxygenase	-1.86828	6.12e-10	7.13e-09
GRMZM2G349243	NA	-1.86836	0.000631254	0.00275301
GRMZM2G085892	MYND finger family protein	-1.86899	0.00379684	0.0135145
GRMZM2G312244	NA	-1.86899	3.74e-10	4.47e-09
GRMZM2G023711	NA	-1.8693	3.4e-14	6.29e-13
GRMZM2G091233	Uncharacterized protein	-1.87114	2.63e-07	2.15e-06
GRMZM2G145041	Uncharacterized protein	-1.87447	0.00283674	0.0104621
GRMZM2G463462	NA	-1.87447	1.34e-12	2.12e-11
GRMZM2G479260	Class I heat shock protein 3	-1.87513	0.00869701	0.0278332
GRMZM2G381071	EF hand family protein	-1.87543	9.89e-10	1.12e-08
XLOC_039280	PREDICTED: uncharacterized protein LOC103640263	-1.87641	6.39e-08	5.69e-07
GRMZM5G813363	NA	-1.87772	8.08e-09	8.17e-08
GRMZM2G004898	NA	-1.87942	0.00232209	0.00876298
GRMZM2G037644	NA	-1.88384	3.16e-14	5.87e-13
XLOC_034913	NA	-1.88411	0.000410139	0.00187023
GRMZM2G064750	Uncharacterized protein	-1.8847	6.49e-06	4.22e-05
GRMZM2G094165	Carbonic anhydrase	-1.88471	2.07e-08	1.98e-07
AC195914.2_FG003	NA	-1.88479	0.00322247	0.0117076
GRMZM2G306345	Uncharacterized protein	-1.88484	8.02e-15	1.59e-13
GRMZM5G888999	NA	-1.88514	0.000245025	0.00117251
GRMZM5G841101	RNA-binding (RRM/RBD/RNP motifs) family protein	-1.8856	1.64e-09	1.79e-08
XLOC_038559	PREDICTED: DNA-directed RNA polymerase V subunit 1-like	-1.88567	2.66e-05	0.000154012
GRMZM2G036257	NA	-1.88583	0.00223531	0.00847613
GRMZM2G060183	Uncharacterized protein	-1.88777	5.75e-11	7.61e-10
GRMZM2G349791	O-methyltransferase ZRP4	-1.88832	1.48e-12	2.34e-11
GRMZM2G131611	Protein binding protein	-1.88924	1.83e-11	2.56e-10
GRMZM2G301389	NA	-1.89012	0.00391801	0.013891
GRMZM2G105362	Uncharacterized protein	-1.89181	2.9e-11	3.97e-10
GRMZM2G056335	Cytokinin-O-glucosyltransferase 1	-1.89183	2.32e-14	4.38e-13
GRMZM2G034943	NA	-1.89248	5.06e-05	0.000277991
GRMZM2G137151	Uncharacterized protein	-1.89349	8.14e-11	1.05e-09
GRMZM2G140909	Gibberellin receptor GID1L2	-1.89393	6.82e-11	8.94e-10
GRMZM5G823824	Uncharacterized protein	-1.8953	0.00340369	0.0122976
GRMZM2G098084	NA	-1.89624	2.6e-05	0.000150782
GRMZM2G179827	Uncharacterized protein	-1.89678	4.26e-05	0.000237751
GRMZM2G322593	Uncharacterized protein	-1.89689	4.99e-12	7.43e-11
GRMZM2G074987	NA	-1.89719	3.37e-05	0.000191186
GRMZM2G178261	Growth-regulating factor 1	-1.89754	0.000503366	0.00224762
GRMZM2G050514	Glutamine synthetase root isozyme 1	-1.89843	2.72e-12	4.18e-11
GRMZM2G135617	NA	-1.89868	6.49e-15	1.3e-13
GRMZM2G138258	Putative uncharacterized protein	-1.89964	1.76e-15	3.7e-14
GRMZM2G362368	Putative uncharacterized protein	-1.89976	4.43e-07	3.48e-06
GRMZM2G165655	Uncharacterized protein	-1.90092	1.04e-06	7.65e-06
GRMZM2G128012	Uncharacterized protein	-1.90254	1.25e-14	2.42e-13
GRMZM2G155525	Metal ion binding protein	-1.90306	6.86e-10	7.94e-09
GRMZM2G064015	Uncharacterized protein	-1.90385	7.5e-06	4.83e-05
GRMZM2G042171	Uncharacterized protein	-1.90451	2.28e-12	3.51e-11
GRMZM2G157197	Uncharacterized protein	-1.90539	1.33e-08	1.3e-07
GRMZM2G087435	Putative uncharacterized protein	-1.906	2.02e-07	1.67e-06
GRMZM2G052796	NA	-1.9073	1.8e-06	1.28e-05
GRMZM2G127138	NA	-1.90837	0.000830217	0.00351602
GRMZM2G179146	ATP synthase protein I -related	-1.90868	1.65e-14	3.16e-13
GRMZM5G893392	NA	-1.90992	4.45e-14	8.14e-13
GRMZM2G033846	Caltractin	-1.9107	1.27e-11	1.81e-10
GRMZM2G180775	Uncharacterized protein	-1.91166	0.0124222	0.037861
XLOC_033407	NA	-1.91754	0.00674033	0.0222722
GRMZM2G000353	Putative RING zinc finger domain superfamily protein	-1.91897	2.02e-06	1.43e-05
GRMZM2G106053	Uncharacterized protein	-1.91933	9.06e-05	0.00047462
GRMZM2G061408	Putative WRKY DNA-binding domain superfamily protein	-1.92088	0.0142319	0.042462
GRMZM2G005040	NA	-1.92182	2.78e-06	1.93e-05
GRMZM2G000587	Uncharacterized protein	-1.92238	0.00829977	0.026743
GRMZM2G472654	Carnitine racemase like protein	-1.92271	0.000730169	0.00313234
GRMZM5G821139	NA	-1.92479	9.3e-06	5.88e-05
GRMZM2G374309	Uncharacterized protein	-1.9253	0.000125605	0.000639628
GRMZM2G109865	NA	-1.92634	6.17e-08	5.51e-07
GRMZM2G465953	NA	-1.92694	0.00938295	0.0297248
GRMZM2G382569	Flavonol synthase/flavanone 3-hydroxylase	-1.92875	5.06e-10	5.95e-09
GRMZM2G009869	Uncharacterized protein	-1.93029	3.85e-07	3.05e-06
GRMZM2G077197	Uncharacterized protein	-1.93051	1.59e-06	1.14e-05
GRMZM2G081180	NA	-1.93178	0.000342692	0.0015932
GRMZM2G077181	NA	-1.93213	7.43e-16	1.62e-14
GRMZM2G016622	Photosystem I reaction center subunit IV A	-1.93283	2.23e-12	3.44e-11
GRMZM5G863385	Regulatory subunit	-1.93429	1.42e-12	2.24e-11
GRMZM2G383088	Plastidic 2-oxoglutarate/malate transporter	-1.93437	4.01e-14	7.38e-13
GRMZM2G164945	NA	-1.93441	5.3e-07	4.11e-06
GRMZM2G155806	NA	-1.9349	0.0148064	0.0438782
GRMZM2G100747	NA	-1.93529	0.000373697	0.00172092
GRMZM2G428168	Glutathione S-transferase	-1.9359	7.07e-12	1.04e-10
GRMZM5G886185	Xyloglucan endotransglucosylase/hydrolase protein 26	-1.93622	5.83e-05	0.000316864
GRMZM2G071272	NA	-1.9386	6.7e-07	5.1e-06
GRMZM2G413647	Uncharacterized protein	-1.93879	2.14e-11	2.99e-10
GRMZM2G015976	MtN3-like protein	-1.93963	0.00725778	0.0237824
GRMZM2G130379	Uncharacterized protein	-1.93994	4.63e-15	9.35e-14
GRMZM5G850015	Pyridoxin biosynthesis protein ER1	-1.94031	1.27e-10	1.6e-09
GRMZM2G134182	Nuclear transport factor 2 (NTF2) family protein	-1.94113	1.06e-09	1.2e-08
GRMZM2G081268	Uncharacterized protein	-1.94235	1.56e-14	2.99e-13
GRMZM2G454056	NA	-1.94319	0.000211157	0.00102498
GRMZM2G111300	Uncharacterized protein	-1.94379	3.05e-12	4.65e-11
GRMZM2G361611	Ocs element-binding factor 1	-1.94401	5.45e-08	4.91e-07
GRMZM2G056762	NA	-1.94426	1.56e-15	3.31e-14
XLOC_022284	Os01g0536600-like protein	-1.94587	0.00985154	0.0309918
GRMZM2G111898	NA	-1.94715	0.00155587	0.00613692
GRMZM2G318635	NA	-1.94744	3.03e-09	3.22e-08
GRMZM2G034876	Uncharacterized protein	-1.94791	0.00519681	0.0177992
GRMZM2G039586	GATA transcription factor 20	-1.94817	1.27e-06	9.22e-06
XLOC_008443	PREDICTED: LOW QUALITY PROTEIN: ABC transporter C family member 4	-1.95109	4.09e-05	0.000229125
GRMZM2G010460	NA	-1.95134	1.75e-08	1.69e-07
GRMZM2G379835	NA	-1.95385	0.00375228	0.0133776
GRMZM2G072744	Malate dehydrogenase	-1.95557	4.75e-13	7.9e-12
GRMZM2G104608	NA	-1.95584	1.51e-13	2.65e-12
GRMZM5G803334	Uncharacterized protein	-1.9578	1.65e-09	1.8e-08
GRMZM2G071100	Uncharacterized protein	-1.95809	8.1e-09	8.19e-08
GRMZM2G003426	NA	-1.95814	3.07e-07	2.47e-06
GRMZM2G154789	NA	-1.95824	0.000201431	0.000982738
GRMZM2G102681	Uncharacterized protein	-1.95845	1.84e-06	1.31e-05
GRMZM2G377079	NA	-1.96007	0.000197523	0.000965047
GRMZM2G471635	Putative HLH DNA-binding domain superfamily protein	-1.96253	0.00230575	0.00871095
GRMZM2G069525	NA	-1.96319	0.000152114	0.000761862
GRMZM2G701576	NA	-1.96347	0.00963548	0.0304244
GRMZM2G126682	24-methylenesterol C-methyltransferase 2	-1.96419	1.31e-08	1.29e-07
GRMZM5G830932	Uncharacterized protein	-1.96479	4.79e-15	9.64e-14
GRMZM2G146623	NA	-1.96498	0.000118162	0.000605439
GRMZM5G872254	NA	-1.96523	0.000750971	0.00321216
XLOC_015233	glycerol-3-phosphate dehydrogenase	-1.96538	0.000971254	0.00404397
GRMZM5G856929	Putative uncharacterized protein	-1.96638	1.98e-05	0.000117728
GRMZM2G129783	Tetratricopeptide repeat (TPR)-like superfamily protein	-1.96692	1.33e-09	1.47e-08
GRMZM2G023422	Uncharacterized protein	-1.96733	0.0001378	0.000695843
GRMZM2G171994	Pentatricopeptide repeat (PPR) superfamily protein	-1.96865	1.61e-08	1.56e-07
GRMZM2G357631	NA	-1.96879	0.001368	0.00547396
GRMZM2G113340	Uncharacterized protein	-1.96941	4.15e-10	4.94e-09
XLOC_041668	Polyketide cyclase / dehydrase and lipid transport protein	-1.96942	0.000331457	0.00154611
GRMZM2G041442	NA	-1.97033	0.000112698	0.000579378
GRMZM2G467187	Uncharacterized protein	-1.971	1.3e-05	7.97e-05
GRMZM2G035853	NA	-1.97119	0.000905545	0.00380183
GRMZM2G022402	Uncharacterized protein	-1.97229	8.21e-07	6.16e-06
GRMZM2G175423	Sorbitol dehydrogenase	-1.97231	1.56e-14	2.98e-13
GRMZM2G127421	Uncharacterized protein	-1.97412	1.13e-10	1.43e-09
GRMZM2G097395	Nodulin-like protein	-1.97545	7.55e-12	1.11e-10
GRMZM2G018786	Protein Kinase C630.09c	-1.9755	8.39e-12	1.22e-10
GRMZM2G067675	Putative leucine-rich repeat receptor-like protein kinase family protein	-1.97643	2.02e-05	0.000119641
GRMZM2G160515	NA	-1.97719	0.00772179	0.0251073
GRMZM6G577189	NA	-1.97949	3.21e-09	3.39e-08
GRMZM2G154508	NA	-1.9797	6.13e-11	8.09e-10
GRMZM2G097706	Cytosolic aldehyde dehydrogenase RF2D	-1.981	5.86e-09	6.02e-08
GRMZM2G003246	Uncharacterized protein	-1.98122	4.27e-09	4.46e-08
XLOC_004735	NA	-1.98156	0.00159002	0.00624996
GRMZM2G132506	Photosystem II reaction center psb28 protein	-1.98177	6.54e-12	9.64e-11
GRMZM2G037209	NA	-1.98355	9.88e-06	6.21e-05
XLOC_012462	Os05g0475600	-1.9837	0.00249937	0.00936866
GRMZM2G421541	NA	-1.98372	3.21e-09	3.39e-08
GRMZM5G839644	Putative leucine-rich repeat receptor-like protein kinase family protein	-1.9844	1.96e-05	0.000116657
GRMZM2G168143	Uncharacterized protein	-1.98478	5.26e-15	1.05e-13
GRMZM2G093766	NA	-1.9857	5.7e-05	0.000310078
XLOC_038642	uncharacterized protein LOC100502162	-1.98615	2.3e-05	0.000134901
GRMZM2G348846	Putative FAD-binding Berberine family protein	-1.98668	1.11e-12	1.79e-11
GRMZM2G073054	Starch branching enzyme IIa	-1.98711	1.89e-13	3.28e-12
GRMZM2G428393	NA	-1.98966	0.001191	0.00484525
GRMZM2G404977	NA	-1.9904	3.51e-07	2.8e-06
GRMZM2G062458	NA	-1.99072	0.00495055	0.0170499
GRMZM2G108255	Domain of unknown function (DUF1767)	-1.99217	7.77e-09	7.87e-08
GRMZM2G058081	NA	-1.99547	1.5e-06	1.08e-05
GRMZM2G425136	NA	-1.99576	0.000212537	0.00103102
GRMZM5G885392	NA	-1.99615	3.28e-16	7.39e-15
GRMZM2G031904	NA	-1.99632	0.00294623	0.0108166
GRMZM2G016066	Photosystem I reaction center subunit IV A	-1.99762	3.98e-13	6.68e-12
GRMZM2G008263	UDP-Glycosyltransferase superfamily protein	-1.99829	1.17e-11	1.68e-10
GRMZM2G113618	Uncharacterized protein	-1.99964	2.32e-14	4.37e-13
GRMZM2G365515	Mitochondrial carrier-like protein	-2.00199	9.01e-09	9.06e-08
GRMZM2G116029	NA	-2.00276	5.32e-11	7.06e-10
AC233908.1_FG001	NA	-2.00313	0.00222095	0.00843418
GRMZM2G010349	STT7 homolog STN7	-2.00387	1.4e-11	1.98e-10
GRMZM2G048907	ATP synthase subunit gamma, chloroplastic Inceptin	-2.00389	4.15e-15	8.4e-14
GRMZM2G161459	NA	-2.00465	4.16e-12	6.26e-11
GRMZM2G324248	NA	-2.00495	0.000400014	0.00182813
GRMZM5G844143	Photosystem Q(B) protein	-2.00509	0.00146802	0.00582634
GRMZM2G172826	NA	-2.00685	8.64e-14	1.54e-12
GRMZM2G131822	NA	-2.00727	0.00493397	0.0170004
GRMZM2G094490	NA	-2.00988	7.64e-06	4.92e-05
GRMZM2G121360	Putative heavy metal transport/detoxification superfamily protein	-2.01101	2.08e-06	1.47e-05
GRMZM5G873765	NA	-2.0126	0.00403147	0.014226
GRMZM2G443843	NA	-2.01394	7.07e-15	1.41e-13
GRMZM2G066500	Uncharacterized protein	-2.01655	3.05e-10	3.67e-09
GRMZM2G026580	Uncharacterized protein	-2.01707	0.00825552	0.0266284
GRMZM2G156019	NA	-2.01718	5.32e-08	4.8e-07
GRMZM2G104118	N-acetylglucosaminyltransferase III	-2.01765	0.000186498	0.000915845
GRMZM2G480850	CP12-1	-2.01832	1.94e-15	4.07e-14
GRMZM2G145632	NA	-2.01874	0.000972213	0.00404742
GRMZM2G074844	F-box protein interaction domain containing protein	-2.0188	6.07e-09	6.21e-08
GRMZM2G050150	NA	-2.019	0.000367676	0.00169625
GRMZM2G093276	ZIP zinc/iron transport family protein	-2.01928	2.83e-12	4.33e-11
GRMZM2G326663	Putative NAC domain transcription factor superfamily protein	-2.01937	0.0101507	0.031832
GRMZM2G419606	Putative uncharacterized protein	-2.01988	1.84e-10	2.28e-09
GRMZM2G309970	NA	-2.02048	1.01e-09	1.14e-08
XLOC_013877	hypothetical protein ZEAMMB73_Zm00001d006122	-2.02062	3.65e-09	3.83e-08
GRMZM2G083841	Phosphoenolpyruvate carboxylase 1	-2.02127	8.28e-14	1.48e-12
GRMZM2G142063	inositol transporter 2	-2.02152	3.63e-12	5.5e-11
GRMZM2G070011	Uncharacterized protein	-2.02208	5.1e-13	8.46e-12
GRMZM2G106164	NA	-2.02229	4.22e-15	8.52e-14
GRMZM2G122954	Endosomal targeting BRO1-like domain-containing protein	-2.0242	6.32e-08	5.63e-07
GRMZM2G105387	Putative MADS-box transcription factor family protein	-2.0248	4.9e-05	0.000269935
GRMZM2G129954	Response regulator 6	-2.02503	7.59e-07	5.74e-06
GRMZM2G078480	NA	-2.02647	8.19e-06	5.24e-05
GRMZM2G355381	NA	-2.02975	0.00142444	0.00567026
GRMZM2G467123	NA	-2.03395	9.55e-05	0.000497825
GRMZM2G152419	Uncharacterized protein	-2.03618	7.05e-13	1.15e-11
GRMZM2G543629	RNA polymerase sigma factor 2	-2.03646	9.13e-17	2.16e-15
GRMZM2G117012	NA	-2.0373	0.0139392	0.041751
GRMZM2G064096	Germin-like protein	-2.03776	2.98e-08	2.79e-07
GRMZM2G055545	NA	-2.03797	0.0100902	0.0316777
GRMZM2G122520	NA	-2.03807	7.1e-05	0.000379821
GRMZM2G175562	Uncharacterized protein	-2.03823	1.87e-13	3.25e-12
GRMZM2G111637	NA	-2.03891	4.49e-10	5.31e-09
GRMZM2G068967	Uncharacterized protein	-2.03914	0.000289551	0.00136557
GRMZM2G024391	NA	-2.0398	1.08e-08	1.07e-07
GRMZM2G066369	Glutathione S-transferase GST 38	-2.04043	6.28e-09	6.42e-08
GRMZM2G099049	NA	-2.04073	5.11e-15	1.03e-13
GRMZM2G125747	NA	-2.04158	0.000166091	0.000824999
GRMZM2G129453	Desaturase/cytochrome b5 protein	-2.04197	5.94e-13	9.77e-12
GRMZM2G058070	Oxygen-evolving enhancer protein 3-1, chloroplastic	-2.04207	1.39e-11	1.97e-10
GRMZM2G439195	Nicotianamine synthase 3	-2.0443	1.07e-13	1.9e-12
GRMZM2G074393	Protein of unknown function (DUF1118)	-2.0446	1.23e-14	2.38e-13
GRMZM2G433616	NA	-2.04474	0.0139636	0.0418119
GRMZM2G122187	Uncharacterized protein	-2.0449	0.00116308	0.00474488
GRMZM2G062591	DNA-binding protein	-2.0456	4.4e-13	7.36e-12
GRMZM2G105644	Geranylgeranyl hydrogenase	-2.0459	3.04e-09	3.23e-08
GRMZM2G117558	Uncharacterized protein	-2.04608	1.27e-09	1.41e-08
GRMZM2G171468	DNA binding protein	-2.04673	0.000189315	0.000928344
GRMZM2G096348	NA	-2.04755	3.07e-09	3.26e-08
GRMZM2G313529	NA	-2.04876	0.00677567	0.0223721
GRMZM2G351259	Uncharacterized protein	-2.04886	1.03e-15	2.22e-14
GRMZM2G055037	Uncharacterized protein	-2.05082	8.23e-05	0.000435148
GRMZM2G095299	NA	-2.05284	6.6e-14	1.19e-12
GRMZM2G059502	NA	-2.05499	7.72e-07	5.82e-06
GRMZM5G873519	Uncharacterized protein	-2.05508	9.44e-16	2.04e-14
GRMZM2G006714	Uncharacterized protein	-2.05614	0.0121765	0.0372268
GRMZM2G046459	Uncharacterized protein	-2.05634	5.8e-08	5.2e-07
GRMZM2G143469	OHP2	-2.05719	5.41e-13	8.94e-12
GRMZM2G039841	NA	-2.05872	8.88e-15	1.75e-13
GRMZM2G091543	Uncharacterized protein	-2.05889	7.04e-05	0.000376706
GRMZM2G169167	Uncharacterized protein	-2.05889	0.000187385	0.00091976
GRMZM2G025954	Putative thioredoxin superfamily protein	-2.06138	3.44e-14	6.37e-13
GRMZM2G163418	WRKY74-superfamily of TFs having WRKY and zinc finger domains	-2.06541	0.00186356	0.00721089
GRMZM5G822098	Uncharacterized protein	-2.06673	1.61e-13	2.82e-12
GRMZM2G164202	NA	-2.06705	8.06e-12	1.17e-10
GRMZM2G134878	NA	-2.06728	3.4e-06	2.33e-05
GRMZM2G312910	protein containing PDZ domain, a K-box domain, and a TPR region	-2.06758	1.95e-17	4.84e-16
GRMZM2G086464	Uncharacterized protein	-2.06774	7.15e-15	1.42e-13
[truncated: 1,098 more rows]

## Sheet: 0 h vs 4 h
Data S3 All down-regulated differentially expressed genes in maize leaves induced by O. furnacalis for 2, 4, 12 and 24 h with a cutoff of 2 times change in relative to control.
Gene ID	Description	log2 (FC)	P-value	FDR
GRMZM2G152328	Actin-1	-1.00057	0.000313707	0.00142748
GRMZM2G027663	thiaminC	-1.00074	0.00176143	0.00645282
GRMZM2G317330	Uncharacterized protein	-1.00134	0.000323118	0.00146637
GRMZM2G045178	NA	-1.00154	0.0117313	0.0331357
GRMZM2G142507	NA	-1.00189	0.000197613	0.000951859
GRMZM2G029055	methionyl-tRNA synthetase / methionine--tRNA ligase / MetRS (cpMetRS)	-1.00233	0.00561405	0.0176261
XLOC_018441	PREDICTED: pentatricopeptide repeat-containing protein At4g39530	-1.00277	0.00186944	0.00680279
GRMZM2G053726	Uncharacterized protein	-1.00294	0.00262471	0.00910952
GRMZM2G376067	NA	-1.00303	0.000778506	0.00316837
GRMZM2G043109	NA	-1.00328	0.0023552	0.00830493
GRMZM2G118062	NA	-1.00357	0.00036373	0.00163067
GRMZM2G077541	Class I glutamine amidotransferase-like superfamily protein	-1.00365	0.000633109	0.00264986
GRMZM2G430710	Tetratricopeptide repeat (TPR)-like superfamily protein	-1.00419	0.0115579	0.0327275
GRMZM2G099862	Uncharacterized protein	-1.00419	0.00313938	0.0106635
GRMZM2G103755	PIT1	-1.00487	0.000264718	0.00122964
GRMZM2G053927	Na+/H+ antiporter, probable CP0838	-1.00489	0.00210165	0.007508
GRMZM2G168281	Formyltetrahydrofolate deformylase	-1.00569	0.00123198	0.00473076
GRMZM2G078373	fatty acid desaturase family protein	-1.00601	0.000440187	0.00192647
AC197246.3_FG003	60S ribosomal protein L32	-1.00636	0.00881657	0.0259331
XLOC_032983	unknown	-1.00637	0.0187942	0.0493237
GRMZM2G056120	Auxin response factor 11	-1.00654	0.0156468	0.0422924
GRMZM2G367092	NA	-1.00683	0.00500889	0.0159681
GRMZM2G013450	Uncharacterized protein	-1.00693	0.000520856	0.00223342
GRMZM2G072861	NA	-1.00725	0.00597276	0.0185876
GRMZM2G329532	Uncharacterized protein	-1.0078	0.00925541	0.0270371
GRMZM2G033493	photosystem II reaction center PSB29 protein	-1.00786	0.00191091	0.00693422
GRMZM2G027499	NA	-1.00803	0.000250023	0.00116967
GRMZM2G049954	NA	-1.00805	0.00114695	0.00444768
GRMZM2G074103	ABC transporter family protein	-1.00858	0.00218799	0.00778511
GRMZM2G059449	pentatricopeptide (PPR) repeat-containing protein	-1.00858	0.00696609	0.0212012
GRMZM2G035664	NA	-1.00869	0.00073822	0.00302342
GRMZM5G829928	NA	-1.009	0.00358949	0.0119777
GRMZM2G038598	Uncharacterized protein	-1.00901	0.000405013	0.00179195
GRMZM2G178917	Cyclopropane fatty acid synthase	-1.00905	0.00702248	0.0213491
GRMZM2G048821	Thymidine kinase	-1.00906	3.13726e-05	0.000186216
GRMZM2G169994	NA	-1.01003	0.000278484	0.00128559
GRMZM2G150754	Putative uncharacterized protein	-1.01012	9.39133e-05	0.000494605
GRMZM2G113244	Uncharacterized protein	-1.01048	0.000717627	0.00295075
GRMZM2G177070	NA	-1.01111	0.0033681	0.0113412
XLOC_015645	UPF0051 protein ABCI8 chloroplastic	-1.01115	0.000140014	0.000701493
GRMZM2G363229	Antiporter/ drug transporter/ transporter	-1.01159	0.0159135	0.0429124
GRMZM2G063001	NA	-1.01193	0.00704938	0.0214204
GRMZM2G011592	Uncharacterized protein	-1.0127	0.000479642	0.00207691
GRMZM2G101438	NA	-1.01271	0.0017781	0.00650701
GRMZM2G059110	Putative RING zinc finger domain superfamily protein	-1.01312	0.00134933	0.00512001
GRMZM2G012654	DNA polymerase epsilon subunit 3	-1.01345	0.000559925	0.00237913
GRMZM5G833140	NA	-1.01389	0.000434923	0.00190692
GRMZM2G442523	Uncharacterized protein	-1.01405	0.00107842	0.00421667
GRMZM2G022897	NA	-1.01451	0.00186785	0.0067986
GRMZM2G036921	Peroxiredoxin-5	-1.01454	0.00170834	0.00628277
GRMZM2G130358	50S ribosomal protein L31	-1.01476	0.0034222	0.011491
GRMZM2G333833	chloride channel E	-1.01513	3.52673e-05	0.000206067
GRMZM2G057237	NA	-1.01542	0.000515105	0.00221045
GRMZM2G180903	NA	-1.01564	0.000871072	0.00349295
GRMZM2G160458	NA	-1.01574	0.000553323	0.00235494
GRMZM2G014400	NA	-1.01604	0.000545031	0.0023241
GRMZM2G421690	Tetratricopeptide repeat (TPR)-like superfamily protein	-1.01615	0.00337056	0.0113483
GRMZM2G163427	Uncharacterized protein	-1.01635	0.00222161	0.00788759
GRMZM2G147727	Nuclear ribonuclease Z	-1.0164	0.00273372	0.00943729
GRMZM2G039671	Uncharacterized protein	-1.01649	0.00239587	0.00842828
GRMZM2G180086	NA	-1.01659	0.00543965	0.0171426
GRMZM2G030275	NA	-1.01705	8.5305e-05	0.000454195
GRMZM2G012758	Glucan endo-1,3-beta-glucosidase 7	-1.01742	7.39282e-05	0.000399856
GRMZM2G003038	Protein arginine N-methyltransferase 1	-1.0179	0.000290016	0.00133269
GRMZM2G094072	CFM2 alternative polyadenylation form 1	-1.01826	0.00879393	0.0258696
GRMZM2G437445	NA	-1.01858	0.00015374	0.000762028
GRMZM2G364528	NA	-1.01858	0.000457218	0.00199175
GRMZM2G013773	Uncharacterized protein	-1.01876	0.00371968	0.0123537
GRMZM5G862955	Cytochrome c oxidase subunit 2	-1.01896	0.016275	0.0437544
GRMZM2G171118	Cytochrome P450 CYP71W7	-1.01897	0.0079035	0.0236072
GRMZM2G113002	Uncharacterized protein	-1.01926	0.000601159	0.00253114
GRMZM2G043212	NA	-1.01937	0.0104235	0.0299925
GRMZM2G151934	Uncharacterized protein	-1.01937	0.00294431	0.0100769
GRMZM2G009719	Uncharacterized protein	-1.01966	0.00198384	0.00716207
GRMZM2G168416	Uncharacterized protein	-1.01968	0.0105127	0.030209
GRMZM2G153476	Uncharacterized protein	-1.02022	0.00241583	0.00848885
GRMZM2G058250	PSRP4	-1.02061	0.00397605	0.0130877
GRMZM2G059851	Heat shock factor protein 2	-1.02068	0.00545943	0.0171875
GRMZM2G126956	damaged DNA binding 2	-1.02071	0.00987234	0.0286106
GRMZM2G030072	ATP-dependent Clp protease proteolytic subunit	-1.02076	0.00530956	0.0167803
GRMZM2G140051	Uncharacterized protein	-1.02157	0.00801621	0.0238933
GRMZM2G379929	NA	-1.02219	0.0100536	0.0290735
GRMZM2G102572	Isoamyl acetate-hydrolyzing esterase	-1.02221	0.00195957	0.00708904
GRMZM2G175549	NA	-1.02269	0.0145514	0.039785
GRMZM2G163641	Putative homeodomain-like transcription factor superfamily protein	-1.02269	0.00270836	0.00936219
GRMZM2G041797	NA	-1.02332	0.0102933	0.0296702
GRMZM2G078806	NA	-1.02356	0.0110564	0.0315103
GRMZM2G177970	Nucleotidylyl transferase superfamily protein	-1.02475	0.00172213	0.00632826
GRMZM2G154509	NA	-1.02499	6.75233e-05	0.000368808
GRMZM5G884466	PPR8522	-1.02539	0.00102513	0.00402958
GRMZM2G396114	Uncharacterized protein	-1.02542	0.000435805	0.00191025
GRMZM2G119249	Shikimate kinase family protein	-1.02556	0.00199442	0.00719356
GRMZM2G459702	Uncharacterized protein	-1.0256	0.000305271	0.00139229
XLOC_022458	PREDICTED: lysine-specific demethylase 8-like	-1.02571	0.00434476	0.0141233
GRMZM2G139600	gamma-glutamyl transpeptidase 4	-1.02604	0.000136411	0.000686872
GRMZM5G827485	Putative pentatricopeptide repeat family protein	-1.02609	0.0163308	0.0438741
GRMZM2G405368	Constans1 isoform 1	-1.02613	2.65647e-05	0.000160749
GRMZM2G369931	Uncharacterized protein	-1.02644	0.00185962	0.00677104
GRMZM2G168959	NA	-1.02672	7.09046e-05	0.000385583
GRMZM2G015033	NA	-1.027	0.00621085	0.0192087
GRMZM5G891373	Uncharacterized protein	-1.02705	0.000927857	0.00368923
GRMZM2G005980	DNA-binding protein	-1.02726	0.00167775	0.00618713
GRMZM2G027021	GTP-binding protein hflX	-1.02749	0.00571533	0.0178904
GRMZM2G399313	Peptidyl-prolyl cis-trans isomerase	-1.02795	0.000390183	0.001734
GRMZM2G078472	Asparagine synthetase	-1.02829	0.0121248	0.0340461
GRMZM2G168166	NA	-1.02842	0.00593328	0.0184827
GRMZM2G358540	VAMP protein SEC22	-1.02852	0.0069208	0.0210875
GRMZM2G118286	Uncharacterized protein	-1.02894	0.00101093	0.00398285
GRMZM2G052546	NA	-1.02915	0.000604181	0.00254352
GRMZM5G892080	NA	-1.02961	0.0134877	0.0372934
GRMZM2G131575	ATP synthase	-1.0299	0.000369213	0.00165239
GRMZM2G164088	Uncharacterized protein	-1.03016	0.00340948	0.0114545
GRMZM2G119691	Uncharacterized protein	-1.03071	0.00405805	0.0133195
GRMZM2G178775	NAD(P)-linked oxidoreductase superfamily protein	-1.03129	0.000199161	0.000958869
GRMZM2G047695	NA	-1.03174	0.00159121	0.00590232
GRMZM2G411956	NA	-1.03178	0.000209605	0.0010017
GRMZM2G106552	NA	-1.03203	0.000698052	0.00287902
GRMZM2G164018	Uncharacterized protein	-1.03229	0.00017769	0.000865962
GRMZM5G822180	NA	-1.03255	0.00173646	0.00637413
GRMZM2G021149	Small nuclear ribonucleoprotein-associated protein	-1.03259	0.00314424	0.0106789
GRMZM2G043948	Pseudouridine synthase family protein	-1.03271	0.000514803	0.00220946
GRMZM2G140924	Putative RING zinc finger domain superfamily protein isoform 1	-1.03283	2.60151e-05	0.000157868
GRMZM2G003033	Uncharacterized protein	-1.03289	0.00018288	0.000888051
GRMZM2G158024	RNA binding	-1.03315	0.00540026	0.0170323
GRMZM5G857641	NA	-1.03325	7.10302e-05	0.000386198
GRMZM2G102985	NA	-1.03333	0.0107517	0.0308056
GRMZM2G166459	Putative MATE efflux family protein	-1.03358	0.01894	0.0496391
GRMZM2G012966	Lycopene epsilon cyclase1	-1.0336	0.000942613	0.00374119
GRMZM2G029184	Fiber protein Fb34	-1.03364	0.00531939	0.0168045
GRMZM2G099467	Gibberellin 20 oxidase 2	-1.03428	0.0033339	0.0112432
GRMZM2G013970	NA	-1.03435	7.4077e-05	0.000400591
GRMZM2G130085	Trypsin family protein with PDZ domain	-1.0351	0.000637972	0.00266699
GRMZM2G002656	Uncharacterized protein	-1.03546	0.000694156	0.00286638
GRMZM2G145662	Uncharacterized protein	-1.03559	9.68192e-05	0.000507586
GRMZM2G121957	NA	-1.03582	0.0095508	0.0277824
AC226235.2_FG003	NA	-1.03595	0.0110074	0.0314139
GRMZM2G150337	Uncharacterized protein	-1.0362	0.000274592	0.0012697
GRMZM2G101271	NA	-1.03734	0.00819034	0.0243237
GRMZM2G168590	Uncharacterized protein	-1.03775	0.00224744	0.00797018
GRMZM2G147791	60S ribosomal protein L29	-1.03876	0.00320944	0.0108765
AC206582.2_FG002	NA	-1.03904	0.0180442	0.0476938
GRMZM2G010351	NA	-1.03918	0.00813992	0.0241994
GRMZM2G179907	NA	-1.0394	0.000236197	0.00111219
GRMZM2G451965	NA	-1.04001	6.5471e-05	0.000359114
GRMZM2G148811	NA	-1.04033	0.000104277	0.00054202
GRMZM2G085320	Uncharacterized protein	-1.0404	0.00176467	0.0064624
GRMZM2G442057	Uncharacterized protein	-1.04106	0.00497701	0.0158779
GRMZM2G142918	Uncharacterized protein	-1.04115	0.00319796	0.0108447
GRMZM2G009888	NA	-1.0414	0.00274878	0.00948295
XLOC_040906	GTP pyrophosphokinase	-1.04182	0.00106866	0.00418398
GRMZM5G873635	NA	-1.04191	0.0134874	0.0372934
XLOC_014386	TMS membrane protein/tumor differentially expressed protein containing protein	-1.0421	0.0170425	0.0454987
GRMZM2G054065	Uncharacterized protein	-1.0423	0.000693824	0.00286539
GRMZM2G049609	prenylated RAB acceptor 1.H	-1.04248	0.000495589	0.00213762
GRMZM5G898735	Sec-independent protein translocase protein TATB, chloroplastic	-1.04277	0.00324952	0.010992
GRMZM2G030299	NA	-1.04304	0.000811844	0.00328555
GRMZM2G041344	Putative RING zinc finger domain superfamily protein	-1.04357	0.00364924	0.0121536
GRMZM2G145595	Uncharacterized protein	-1.04363	0.0034828	0.0116718
GRMZM2G085845	Putative cytochrome P450 superfamily protein	-1.04383	7.7563e-05	0.000417553
GRMZM2G009894	60S ribosomal protein L29	-1.04414	0.00275981	0.00951359
GRMZM2G322493	Uncharacterized protein	-1.04439	0.00507051	0.0161397
XLOC_009465	PREDICTED: zinc finger CCCH domain-containing protein 43-like	-1.04453	0.00233957	0.00825638
AC205077.3_FG003	NA	-1.04532	0.00124213	0.00476325
GRMZM2G069162	Uncharacterized protein	-1.04536	9.82748e-05	0.000514176
GRMZM2G127453	Putative uncharacterized protein	-1.04572	0.00041019	0.00181203
GRMZM2G153648	NA	-1.04644	0.000634528	0.00265434
GRMZM2G174776	Uncharacterized protein	-1.04687	0.00251691	0.0087884
XLOC_032969	F-box domain containing protein	-1.04702	0.00028549	0.0013152
GRMZM2G068506	Glucose-1-phosphate adenylyltransferase	-1.04719	0.000583072	0.00246433
GRMZM2G117968	Cyclophilin-like peptidyl-prolyl cis-trans isomerase family protein	-1.0474	0.00114095	0.00442828
GRMZM2G419318	NA	-1.04752	0.009372	0.0273314
GRMZM2G109879	NA	-1.04764	0.00127813	0.00488262
GRMZM2G058923	Ribosomal protein L18e/L15 superfamily protein	-1.04797	0.00199653	0.00719928
XLOC_029682	P protein-like	-1.04854	0.00111892	0.00435202
GRMZM2G092797	Uncharacterized protein	-1.04869	0.000735559	0.00301411
GRMZM2G398527	NA	-1.04913	0.00456456	0.0147391
GRMZM2G008627	Uncharacterized protein	-1.04952	0.000565686	0.00239999
GRMZM6G028994	Deoxyhypusine synthase	-1.04964	9.15768e-06	6.14195e-05
GRMZM2G056989	NA	-1.04975	0.0154583	0.0418557
GRMZM2G366520	NA	-1.04988	0.0165127	0.0442862
GRMZM2G154087	Uncharacterized protein	-1.04988	0.000736437	0.00301732
GRMZM2G005452	NBS-LRR type disease resistance protein	-1.0503	8.27083e-05	0.00044158
GRMZM2G079499	NA	-1.05048	0.00944641	0.0275148
GRMZM2G046888	Vegetative storage protein	-1.05063	0.0190639	0.0498985
AC148152.3_FG008	Glycosyl hydrolase superfamily protein	-1.05079	0.000495747	0.00213764
GRMZM2G087079	Uncharacterized protein	-1.05096	0.0019522	0.00706673
GRMZM2G076885	semialdehyde dehydrogenase family protein	-1.05181	0.0139337	0.0383119
GRMZM2G017077	NA	-1.0521	0.00163528	0.0060463
GRMZM2G008859	Uncharacterized protein	-1.05245	0.003944	0.0130029
GRMZM2G116858	Putative AAA-type ATPase	-1.05285	0.00240226	0.00844786
GRMZM2G013657	NA	-1.05295	0.0120022	0.033772
GRMZM2G009406	Uncharacterized protein	-1.05299	0.0187403	0.0491988
GRMZM2G064612	Arginine/serine-rich splicing factor RSP41 isoform 1	-1.05338	0.0039311	0.0129672
GRMZM2G108643	Ribosomal protein L17 family protein	-1.05342	0.00308445	0.0104976
GRMZM2G021610	Uncharacterized protein	-1.05358	0.00364762	0.0121495
GRMZM2G332801	NA	-1.05362	4.31216e-05	0.000247674
GRMZM2G133314	Uncharacterized protein	-1.0539	0.00114213	0.00443119
GRMZM5G818978	Pentatricopeptide repeat (PPR-like) superfamily protein	-1.05421	0.00338712	0.0113966
GRMZM2G024104	Glutamine synthetase root isozyme 2	-1.05424	0.000860749	0.00346048
GRMZM2G111756	ATP-dependent Clp protease proteolytic subunit	-1.05447	0.000337707	0.00152667
GRMZM2G031143	NA	-1.05486	0.000136978	0.000688837
GRMZM2G168519	Uncharacterized protein	-1.05513	0.0180823	0.0477619
GRMZM2G055204	AP2 domain-containing protein	-1.05518	0.000277758	0.0012832
GRMZM2G117189	Class I glutamine amidotransferase-like superfamily protein	-1.05533	0.0041673	0.0136363
GRMZM2G013814	Uncharacterized protein	-1.05555	0.005855	0.0182755
GRMZM2G072041	Uncharacterized protein	-1.05559	0.00395322	0.0130291
AC204539.4_FG002	NA	-1.05565	0.000533232	0.00228194
GRMZM2G363728	Uncharacterized protein	-1.05578	0.0011216	0.00436024
GRMZM2G043277	Uncharacterized protein	-1.05621	3.49509e-05	0.000204448
GRMZM2G121074	NA	-1.05629	0.00013574	0.000683936
XLOC_019077	NA	-1.05667	0.0081913	0.0243242
GRMZM2G161212	Uncharacterized protein	-1.05686	0.00421688	0.0137696
GRMZM2G104658	ATP binding protein	-1.05705	2.72489e-05	0.000164313
GRMZM2G054149	Uncharacterized protein	-1.05717	0.00464438	0.0149595
GRMZM2G088482	Uncharacterized protein	-1.05741	0.000214001	0.00101863
GRMZM2G171444	Uncharacterized protein	-1.05808	0.00179491	0.00656389
GRMZM2G472382	Peptide chain release factor 2	-1.05816	0.00260355	0.0090506
GRMZM2G069708	NAD(P)-binding Rossmann-fold superfamily protein	-1.05902	0.000569986	0.00241593
GRMZM2G162968	Putative chaperone clbp family protein	-1.05912	0.00027476	0.0012701
GRMZM2G474019	NA	-1.0592	0.00381909	0.012638
GRMZM2G174479	NA	-1.05993	0.000250358	0.00117106
GRMZM2G000964	NA	-1.06025	0.00122747	0.0047152
GRMZM5G830329	Flavonoid 3-monooxygenase	-1.06027	0.00660329	0.0202409
GRMZM2G111713	NA	-1.06061	0.00196395	0.00710181
GRMZM2G327655	Transducin/WD40 repeat-like superfamily protein	-1.06116	0.00142023	0.00535505
GRMZM2G178014	alpha/beta-Hydrolases superfamily protein	-1.06155	0.00635985	0.0196012
GRMZM2G020840	NA	-1.0616	0.00186004	0.00677176
GRMZM2G417835	NA	-1.06162	0.000289532	0.00133125
GRMZM2G177019	Putative uncharacterized protein	-1.06164	0.00152931	0.00570677
GRMZM2G068352	NA	-1.06264	0.000186797	0.000904383
GRMZM2G031504	NA	-1.06298	0.00421166	0.0137583
GRMZM2G129540	Transposon protein	-1.06376	0.0167692	0.0448734
GRMZM2G084719	NA	-1.06427	0.000255742	0.00119301
GRMZM2G105184	Putative uncharacterized protein	-1.06562	0.000137993	0.000693377
GRMZM2G312944	FUNCTIONS IN: molecular_function unknown	-1.0665	0.00903053	0.0264847
GRMZM2G455243	Origin recognition complex subunit 1	-1.06699	0.00244257	0.00856306
GRMZM2G089308	Uncharacterized protein	-1.06739	0.00302108	0.0103147
GRMZM2G700683	Uncharacterized protein	-1.06746	0.00061649	0.00258903
XLOC_009447	Starch synthase 3 chloroplastic/amyloplastic	-1.06762	0.000512053	0.00219857
GRMZM2G393935	Pentatricopeptide repeat (PPR) superfamily protein	-1.06764	0.0173112	0.0461053
GRMZM2G106928	Superoxide dismutase	-1.06771	0.00355258	0.0118724
GRMZM2G151975	Uncharacterized protein	-1.06789	0.00447903	0.0145112
GRMZM2G169207	NA	-1.06799	0.000341004	0.00153922
GRMZM2G477503	Uncharacterized protein	-1.06839	3.35532e-05	0.000197238
GRMZM2G110408	Filamentation temperature-sensitive H 2A isoform 1	-1.06862	0.00112534	0.00437369
GRMZM2G442546	Uncharacterized protein	-1.06874	0.00083868	0.00337974
GRMZM2G050885	Uncharacterized protein	-1.0689	2.2306e-05	0.000137033
GRMZM2G081175	Uncharacterized protein	-1.06892	0.0002557	0.001193
GRMZM2G111511	ABC transporter family protein	-1.06899	0.00038791	0.00172539
GRMZM2G040441	MLO-like protein	-1.06929	0.00363135	0.0121018						Acc:AT1G63680]
GRMZM2G433433	Putative U-box domain protein kinase family	-1.07006	1.59379e-05	0.00010109
XLOC_034824	PREDICTED: uncharacterized protein LOC103626025	-1.0705	0.00599791	0.0186466
GRMZM2G082484	Uncharacterized protein	-1.07052	0.000632763	0.00264877
GRMZM2G475980	Tetratricopeptide repeat (TPR)-like superfamily protein	-1.07187	0.0188572	0.0494681
GRMZM2G039396	Protoporphyrinogen IX oxidase	-1.07213	0.00302625	0.0103289
GRMZM2G031637	Uncharacterized protein	-1.07221	0.00565012	0.017725
GRMZM2G465806	NA	-1.07259	3.5334e-05	0.000206417
GRMZM2G075058	NA	-1.07276	2.21277e-05	0.0001361
XLOC_041630	protein ORANGE, chloroplastic-like	-1.07303	3.39279e-06	2.5107e-05
GRMZM2G442804	S-adenosyl-L-methionine-dependent methyltransferases superfamily protein	-1.07347	0.000137855	0.000692909
GRMZM2G134270	NA	-1.07523	0.000553309	0.00235494
GRMZM2G458824	NA	-1.07619	0.000352396	0.00158581
GRMZM2G111017	Mitochondrial substrate carrier family protein	-1.07627	2.62057e-05	0.000158917
GRMZM2G113382	NA	-1.07628	0.00248196	0.00868002
GRMZM2G448142	NAD(P)H-quinone oxidoreductase subunit K, chloroplastic	-1.0763	0.00519675	0.0164757
GRMZM6G818567	Uncharacterized protein	-1.07635	0.000333931	0.00151103
GRMZM2G124066	HXXXD-type acyl-transferase family protein	-1.07659	0.00280108	0.00964089
GRMZM2G059392	Uncharacterized protein	-1.07668	0.00028976	0.00133211
GRMZM2G077404	Arginine N-methyltransferase 2	-1.07736	0.00129443	0.0049364
GRMZM2G174896	CBL-interacting protein kinase	-1.07819	0.000494132	0.00213282
GRMZM2G081144	NA	-1.07825	0.000905016	0.00361088
GRMZM5G894486	Tetratricopeptide repeat (TPR)-like superfamily protein	-1.07829	0.00643929	0.0198068
GRMZM2G044388	F-box family protein	-1.07831	3.52195e-05	0.000205835
GRMZM2G113618	Uncharacterized protein	-1.0784	9.48434e-06	6.3337e-05
GRMZM6G101378	NA	-1.07886	7.02418e-05	0.000382446
GRMZM2G131683	glutaredoxin-related	-1.07894	1.53296e-05	9.76902e-05
GRMZM2G104639	CASP-like protein 1E1	-1.07986	0.000875228	0.00350825
GRMZM2G093643	Uncharacterized protein	-1.0802	0.000495014	0.00213544
GRMZM2G063262	NA	-1.08065	9.47469e-05	0.000498404
GRMZM2G011129	Nucleic acid-binding protein	-1.08089	0.00307237	0.0104633
GRMZM2G091245	NA	-1.08106	0.0015321	0.00571375
GRMZM2G091560	GLU-ADT subunit B	-1.08132	0.00635296	0.0195858
GRMZM2G450125	Beta-amylase	-1.08199	4.13895e-05	0.000238829
GRMZM2G078272	NA	-1.08206	0.00189205	0.00687459
GRMZM2G026223	MADS-box transcription factor 56	-1.08234	0.000101288	0.000528076
GRMZM2G433162	Uncharacterized protein	-1.08244	9.23848e-05	0.000487381
GRMZM2G315121	Pentapeptide repeat-containing protein	-1.08262	0.000631264	0.00264392
GRMZM2G129907	NA	-1.08271	0.00026604	0.00123494
GRMZM2G137968	Ku80 family protein	-1.08333	0.00203491	0.00730906
GRMZM2G058472	NA	-1.08383	0.000118313	0.000604858
GRMZM2G313101	Allyl alcohol dehydrogenase-like protein	-1.08434	0.00110585	0.00430981
GRMZM2G036829	Uncharacterized protein	-1.08434	0.00638897	0.0196812
GRMZM2G128358	Nuclear transport factor 2 (NTF2) family protein	-1.08487	0.000799148	0.00324122
GRMZM2G393436	NA	-1.08492	0.00739064	0.0223155
GRMZM2G081816	Uncharacterized protein	-1.08556	0.000387886	0.00172539
GRMZM2G157207	NA	-1.0857	0.00165047	0.00609582
GRMZM2G083964	NA	-1.08691	0.00218613	0.00778029
GRMZM2G361164	NA	-1.087	0.00201881	0.00726347
GRMZM2G093815	NA	-1.08709	0.00238877	0.00840711
GRMZM2G399320	NA	-1.08823	0.00453536	0.0146692
GRMZM2G149330	NA	-1.08852	0.00469794	0.0151023
GRMZM2G359038	Uncharacterized protein	-1.08957	0.00362759	0.0120918
GRMZM2G091419	Nucleic acid-binding, OB-fold-like protein	-1.08982	0.0141731	0.0388704
GRMZM2G078118	Uncharacterized protein	-1.08993	0.00105406	0.00413075
GRMZM2G030809	Putative uncharacterized protein	-1.09005	4.7135e-05	0.000267756
GRMZM2G082998	Uncharacterized protein	-1.09034	0.00119041	0.00459214
GRMZM2G010196	Uncharacterized protein	-1.0905	0.00468261	0.0150624
GRMZM2G477236	Lil3 protein	-1.09123	0.00140686	0.005313
GRMZM2G455085	NA	-1.09124	0.00153581	0.00572414
GRMZM2G145496	ribosomal protein large subunit 27	-1.09168	0.00255364	0.00890065
GRMZM2G025042	NA	-1.09245	0.000661051	0.00274831
GRMZM2G145958	Iron-sulphur cluster biosynthesis family protein	-1.09247	0.00131945	0.0050201
GRMZM2G129208	ATP binding	-1.0932	0.00201436	0.00725036
GRMZM2G084369	NA	-1.09322	0.00262418	0.00910869
GRMZM2G083935	Uncharacterized protein	-1.09344	0.00163026	0.00602917
GRMZM2G346982	NA	-1.09394	0.000294739	0.0013516
GRMZM2G058734	NA	-1.09398	3.45552e-05	0.000202406
GRMZM2G024247	HMG1/2-like protein	-1.09399	0.00163944	0.00606022
GRMZM2G074946	6-phosphogluconolactonase	-1.09402	0.0134993	0.0373154
GRMZM2G087226	Uncharacterized protein	-1.09444	0.0022658	0.00802887
GRMZM2G036609	Ferredoxin-dependent glutamate synthase, chloroplastic	-1.0951	0.000318616	0.00144806
GRMZM2G388892	nuclear RNA polymerase A2	-1.09544	0.00668737	0.0204625
GRMZM2G093098	Pentatricopeptide repeat (PPR) superfamily protein	-1.09546	0.000189437	0.000915597
GRMZM2G174669	Ribosomal RNA adenine dimethylase family protein	-1.09584	2.11747e-05	0.000130755
GRMZM2G095782	tRNA pseudouridine synthase	-1.09585	0.00125892	0.00481813
GRMZM2G105922	NA	-1.09654	5.34144e-06	3.78074e-05
GRMZM2G131943	Putative nucleolin-like family protein	-1.09663	0.00952484	0.0277173
GRMZM2G063517	Uncharacterized protein	-1.09803	0.000115981	0.000594701
GRMZM2G348675	FUNCTIONS IN: molecular_function unknown	-1.09882	0.000876965	0.00351431
GRMZM2G002879	Methionine aminopeptidase	-1.09887	0.000494413	0.00213373
GRMZM2G002165	NA	-1.0989	0.00140636	0.00531242
GRMZM2G113476	NA	-1.09913	0.00179761	0.00657143
AC203841.3_FG002	Tetratricopeptide repeat (TPR)-like superfamily protein	-1.09964	0.00359357	0.0119887
GRMZM2G151266	NA	-1.10001	0.00917769	0.0268578
GRMZM2G576002	Putative uncharacterized protein	-1.10022	0.000412943	0.00182264
GRMZM2G447976	NA	-1.10023	0.00135585	0.00514351
GRMZM2G033962	NA	-1.10031	0.00530621	0.0167714
GRMZM2G010491	Thioredoxin H-type 5	-1.10037	6.66549e-05	0.000364642
GRMZM2G083732	Putative DUF947 domain containing family protein	-1.10056	0.0104064	0.0299488
GRMZM2G109126	NA	-1.10077	0.000884473	0.00354028
GRMZM2G700665	AP2 domain transcription factor	-1.1017	0.000415601	0.00183255
GRMZM2G176253	Major facilitator superfamily protein	-1.10191	0.0012105	0.00466036
AC234520.1_FG003	NA	-1.10284	1.23791e-05	8.05561e-05
GRMZM2G408379	NA	-1.10324	0.00356567	0.0119136
GRMZM2G464295	Glyoxalase/bleomycin resistance protein/dioxygenase	-1.10369	0.00317188	0.0107645
GRMZM2G430027	Uncharacterized protein	-1.10406	0.00011263	0.000579334
GRMZM2G378653	Putative HLH DNA-binding domain superfamily protein	-1.10407	0.00886224	0.0260477
GRMZM2G093766	NA	-1.10426	0.00696631	0.0212012
GRMZM2G179696	Polygalacturonase	-1.10439	0.00874082	0.0257432
GRMZM2G038388	Uncharacterized protein	-1.10448	0.00154965	0.00577019
GRMZM2G097959	Tic22-like family protein	-1.10503	1.26259e-05	8.20419e-05
GRMZM2G042492	Ribosomal protein L34	-1.10541	0.00224994	0.0079763
GRMZM2G082199	Elicitor-responsive protein 1	-1.10587	0.00201894	0.00726347
GRMZM2G092481	Ankyrin repeat protein	-1.10593	0.00109973	0.00428917
GRMZM2G119933	transferases	-1.10618	0.000107426	0.000556249
GRMZM2G087598	NA	-1.10622	0.000434493	0.00190531
GRMZM2G142413	NA	-1.10633	0.00350266	0.0117244
GRMZM2G004222	NA	-1.10659	0.0028143	0.0096795
GRMZM2G080816	Rhodanese/Cell cycle control phosphatase superfamily protein	-1.1072	0.00559334	0.0175682
GRMZM2G012126	NA	-1.10748	0.000461402	0.00200744
GRMZM2G125148	NA	-1.10796	0.00272838	0.00942197
GRMZM2G039969	NA	-1.10815	0.00403184	0.0132475
XLOC_003109	NA	-1.10827	0.0112538	0.0320024
GRMZM2G088162	Putative uncharacterized protein	-1.10844	0.0181491	0.0478855
GRMZM2G083081	Protein of unknown function (DUF565)	-1.10911	4.03233e-06	2.93366e-05
GRMZM2G150450	Metal ion binding protein	-1.10942	0.000244978	0.00114936
GRMZM2G137046	Transcription factor HY5	-1.10984	0.00961173	0.0279382
GRMZM2G012821	Uncharacterized protein	-1.11023	0.00810048	0.0241052
GRMZM5G855776	NA	-1.11089	0.000590702	0.00249218
GRMZM2G416322	NA	-1.11099	0.00279768	0.00963238
GRMZM2G122843	signal peptide peptidase	-1.11121	0.00027162	0.00125765
GRMZM2G065839	Uncharacterized protein	-1.11129	0.000145642	0.000726641
GRMZM2G121960	NA	-1.11142	0.000792673	0.00321802
GRMZM2G170699	Uncharacterized protein	-1.1115	0.000588742	0.00248525
GRMZM2G178333	Uncharacterized protein	-1.11218	8.15421e-05	0.000436404
GRMZM2G420723	pentatricopeptide (PPR) domain protein 40	-1.11232	0.00238672	0.0084028
GRMZM2G060726	NA	-1.11271	0.00246643	0.00863346
GRMZM2G151807	NA	-1.11291	0.00079827	0.0032382
GRMZM2G456000	Uncharacterized protein	-1.11296	2.86025e-06	2.14937e-05
GRMZM2G127963	Uncharacterized protein	-1.11321	0.00242937	0.00852295
GRMZM2G041876	NA	-1.11336	6.56639e-05	0.000359918
GRMZM2G048557	ribosomal protein L29 family protein	-1.11376	0.0130401	0.0362428
GRMZM5G888263	NA	-1.11389	0.00161768	0.00598835
GRMZM2G043198	Pyruvate dehydrogenase E1 beta subunit isoform 1	-1.11463	0.00215492	0.0076824
GRMZM2G107114	Prohibitin	-1.11497	0.000241861	0.00113628
GRMZM2G023059	NA	-1.11512	0.000183209	0.000889509
GRMZM2G010452	Uncharacterized protein	-1.11548	0.0143743	0.0393525
GRMZM2G327635	Ubiquitin carboxyl-terminal hydrolase	-1.11638	0.0001385	0.000695138
GRMZM2G029845	NA	-1.11673	0.000263683	0.00122564
GRMZM5G831887	Uncharacterized protein	-1.11676	0.000247111	0.00115849
GRMZM2G022945	NA	-1.11692	0.0163469	0.0439134
XLOC_040971	PREDICTED: transcription factor bHLH91-like	-1.11696	0.000507859	0.00218418
GRMZM2G011456	Uncharacterized protein	-1.11722	0.00401922	0.0132158
GRMZM2G051276	myo-inositol monophosphatase like 1	-1.11731	0.000355072	0.00159669
GRMZM2G075851	NA	-1.11759	0.000342971	0.00154765
GRMZM2G107226	NA	-1.11767	0.0045344	0.0146677
GRMZM2G427826	NA	-1.1177	0.00803048	0.0239336
GRMZM2G091811	Uncharacterized protein	-1.11803	0.00132137	0.00502557
GRMZM2G091044	NA	-1.11827	0.000380467	0.00169738
GRMZM2G130366	NA	-1.11841	0.00114949	0.00445363
GRMZM2G084958	Uncharacterized protein	-1.11843	0.0066765	0.0204332
GRMZM6G007923	homologue of bacterial MinE 1	-1.11852	0.000319311	0.001451
XLOC_041830	ABSCISIC ACID-INSENSITIVE 5-like protein 5	-1.11886	0.000461778	0.00200823
GRMZM2G144782	RING finger and CHY zinc finger domain-containing protein 1	-1.11953	0.00102814	0.00403886
GRMZM2G087196	Nucleolar protein 10	-1.1196	0.000972952	0.00385128
XLOC_005726	bile acid sodium symporter	-1.12023	0.00273697	0.00944746
GRMZM5G873015	NA	-1.12073	0.00383829	0.0126934
GRMZM2G118646	DEGP protease 5	-1.12105	0.000760945	0.00310463
GRMZM2G357734	NA	-1.1214	6.64432e-05	0.00036374
GRMZM2G165290	Membrane-associated salt-inducible protein like	-1.12178	5.6851e-05	0.000316412
GRMZM2G360615	Fiber protein Fb34	-1.1221	5.0476e-05	0.000284964
GRMZM2G099045	Uncharacterized protein	-1.1223	8.92889e-05	0.000473056
GRMZM2G172021	SMAD/FHA domain-containing family protein isoform 1	-1.12264	0.00256098	0.00891923
GRMZM2G065245	NA	-1.12269	0.000339137	0.00153213
GRMZM2G018006	Uncharacterized protein	-1.12282	2.20553e-05	0.000135735
GRMZM2G086835	Zinc finger protein 7	-1.1234	0.00174883	0.00641425
GRMZM2G167689	NA	-1.12466	0.0147336	0.0402052
GRMZM2G167422	Pentatricopeptide repeat (PPR) superfamily protein	-1.125	0.0024279	0.00852067
GRMZM2G109165	Ribosomal protein L3 family protein	-1.12522	0.00256318	0.00892488
GRMZM2G152548	Uncharacterized protein	-1.12556	0.000357112	0.00160448
GRMZM2G060817	periodic tryptophan protein 2	-1.12581	0.00233094	0.00822966
GRMZM2G084935	Polcalcin Jun o 2	-1.12585	4.58577e-05	0.000261504
AC190609.3_FG003	Uncharacterized protein	-1.12591	0.00744177	0.0224438
GRMZM2G305856	Putative MYB DNA-binding domain superfamily protein	-1.12627	0.000204814	0.000981826
GRMZM2G091362	Uncharacterized protein	-1.12635	0.00538466	0.0169883
GRMZM2G095898	Uncharacterized protein	-1.12666	0.000946473	0.00375555
GRMZM2G107076	Uncharacterized protein	-1.12677	0.000547935	0.00233617
GRMZM2G405185	NA	-1.12704	0.000678755	0.00281175
GRMZM2G048194	Erwinia induced protein 1	-1.12711	0.00967055	0.028094
GRMZM2G033413	Putative bZIP transcription factor superfamily protein	-1.12765	0.00227589	0.00806096
GRMZM2G014833	Uncharacterized protein	-1.12817	5.85601e-05	0.000324993
GRMZM2G039173	NA	-1.12822	0.000463861	0.00201628
GRMZM5G897976	Uncharacterized protein	-1.12822	0.00269272	0.00932112
GRMZM2G060114	Uncharacterized protein	-1.1283	1.42636e-05	9.14784e-05
GRMZM2G454176	NA	-1.12928	0.00446251	0.0144622
GRMZM2G013677	NA	-1.12964	0.000442755	0.00193689
GRMZM2G036203	Uncharacterized protein	-1.1297	0.00907626	0.0266063
GRMZM2G042006	Double-stranded RNA binding motif family protein	-1.13019	0.00102037	0.00401436
GRMZM2G000719	Carboxyl-terminal-processing protease	-1.13105	0.000953753	0.00378154
GRMZM2G102639	Uncharacterized protein	-1.13117	0.000297887	0.00136362
GRMZM2G082581	Isocitrate dehydrogenase	-1.13127	0.000175359	0.000856213
GRMZM2G144982	Putative uncharacterized protein	-1.13179	0.000175613	0.000856812
GRMZM2G018280	Uncharacterized protein	-1.13204	1.68093e-05	0.000106184
GRMZM2G001500	Uncharacterized protein	-1.13217	0.00130493	0.00497216
GRMZM2G158884	RNA-binding KH domain-containing protein	-1.13228	0.0031191	0.0106027
GRMZM2G154664	Alanyl-tRNA synthetase, class IIc	-1.13233	0.00121765	0.00468325
GRMZM2G481163	Uncharacterized protein	-1.13265	0.000143946	0.000719337
GRMZM2G053303	NA	-1.13305	0.000253124	0.00118204
XLOC_017931	PREDICTED: glutathione S-transferase T3-like	-1.13347	0.00285024	0.00978731
GRMZM5G828182	Phospho-2-dehydro-3-deoxyheptonate aldolase 2	-1.13355	0.000175515	0.000856626
GRMZM2G370332	Homeobox protein knotted-1-like 6	-1.13362	9.10517e-05	0.000481247
GRMZM2G171420	NA	-1.13384	0.000219465	0.00104209
GRMZM2G130121	NA	-1.13401	0.000295588	0.00135449
GRMZM2G349749	Uncharacterized protein	-1.13451	0.0111221	0.0316771
GRMZM2G339435	NA	-1.13452	0.00148881	0.00557706
GRMZM2G103740	ATPase family associated with various cellular activities (AAA)	-1.13452	0.0017279	0.00634645
GRMZM2G079668	Uncharacterized protein	-1.1346	0.00232312	0.00820577
GRMZM2G019450	NA	-1.13468	0.000619842	0.00260064
XLOC_038959	PREDICTED: probable mediator of RNA polymerase II transcription subunit 26b	-1.1347	0.00174371	0.00639698
GRMZM2G054938	NA	-1.13477	0.00375323	0.0124505
GRMZM2G024561	NA	-1.13578	0.00486431	0.0155711
GRMZM2G116461	NA	-1.13605	0.00065438	0.00272531
GRMZM5G826194	dehydroascorbate reductase 1	-1.13708	0.000451118	0.00196931
GRMZM2G076844	NA	-1.1375	0.0183094	0.0482184
GRMZM2G083410	Putative uncharacterized protein	-1.13779	3.16162e-05	0.000187447
GRMZM2G075153	Uncharacterized protein	-1.13846	0.000538146	0.00229885
GRMZM2G381059	NA	-1.13857	5.267e-05	0.000295632
GRMZM2G026117	Uncharacterized protein	-1.13911	0.00564701	0.0177188
GRMZM2G057907	Catalytic/ protein phosphatase type 2C	-1.13922	0.00210062	0.00750684
GRMZM2G079754	NA	-1.13924	0.00153722	0.00572734
GRMZM2G533147	NA	-1.13924	0.00509528	0.0162053
GRMZM2G123896	NA	-1.13947	0.000990587	0.00391211
GRMZM2G035651	Import inner membrane translocase subunit TIM50	-1.13977	0.00235427	0.00830262
GRMZM2G377761	NA	-1.14009	0.00432392	0.0140673
GRMZM2G150796	Isoamylase-type starch debranching enzyme ISO3	-1.14051	2.72424e-05	0.000164306
GRMZM2G480171	Chloroplast DNA polymerase	-1.1408	0.00188416	0.00684913
GRMZM2G054115	Uncharacterized protein	-1.14129	2.58665e-05	0.000157057
GRMZM2G064466	Bell-like homeodomain protein 3	-1.14185	0.000692443	0.00286045
GRMZM2G011213	Glycoprotein	-1.14188	0.0121044	0.0340012
GRMZM2G348873	Uncharacterized protein	-1.14266	0.000402948	0.00178308
GRMZM2G109383	Phosphoglucomutase, cytoplasmic 1	-1.14275	0.00050388	0.00216917
GRMZM2G179693	peptide deformylase 1B	-1.14321	0.000210957	0.00100686
GRMZM2G113866	Sigma factor sigB regulation protein rsbQ	-1.14405	0.000147838	0.000735944
GRMZM2G109244	subunit NDH-M of NAD(P)H:plastoquinone dehydrogenase complex	-1.14463	0.000413967	0.00182638
GRMZM2G042592	NA	-1.14491	0.000392146	0.00174123
GRMZM2G000674	NA	-1.14535	0.0029181	0.00999406
GRMZM2G148884	Uclacyanin-2	-1.14549	0.00101017	0.00398036
GRMZM2G159166	NA	-1.14562	0.0102947	0.0296713
GRMZM2G095206	NAD(P)-binding Rossmann-fold superfamily protein	-1.14614	3.39684e-05	0.000199228
GRMZM2G048129	NA	-1.14638	4.44122e-05	0.000254381
GRMZM2G170632	NA	-1.14674	0.00134709	0.00511214
GRMZM2G402675	NA	-1.14684	5.45612e-05	0.000305089
GRMZM2G354851	NA	-1.14691	0.000690271	0.00285185
GRMZM2G011800	NA	-1.147	0.000128887	0.000653329
GRMZM2G039639	Protein P21	-1.14705	7.77974e-06	5.30597e-05
GRMZM2G032293	NA	-1.14735	0.00312894	0.0106327
GRMZM2G074040	Uncharacterized protein	-1.14765	4.6389e-05	0.000264097
GRMZM5G851815	Lycopene beta/epsilon cyclase protein	-1.14785	0.00111788	0.0043496
GRMZM2G071401	NA	-1.14826	0.000202911	0.000974337
GRMZM2G431309	Uncharacterized protein	-1.14835	0.017456	0.0464193
GRMZM5G812553	Uncharacterized protein	-1.14853	0.000307825	0.00140291
GRMZM2G003096	Protein phosphatase 2C	-1.14859	0.000406096	0.00179625
AC212570.3_FG006	Small nucleolar ribonucleoprotein complex subunit	-1.14972	0.0175255	0.0465605
GRMZM2G148872	SOUL heme-binding family protein	-1.14984	0.00018465	0.000895664
GRMZM2G110574	NA	-1.15055	0.000120882	0.000616932
GRMZM2G701045	NA	-1.15062	0.000452088	0.001973
GRMZM2G701047	NA	-1.15062	0.0004523	0.00197365
GRMZM2G457415	ARM repeat superfamily protein	-1.15124	0.00370017	0.0123047
GRMZM2G010933	Cytochrome c oxidase copper chaperone	-1.15157	0.000121482	0.00061933
GRMZM2G056661	Protein of unknown function (DUF3414)	-1.15169	0.000627342	0.00262892
GRMZM2G141600	Putative uncharacterized protein	-1.152	1.65901e-05	0.00010497
GRMZM2G102347	Uncharacterized protein	-1.152	0.00563929	0.0176995
GRMZM2G169320	NA	-1.15256	0.000661696	0.00275062
GRMZM2G124576	NA	-1.15258	0.00172557	0.00633863
GRMZM2G114882	NA	-1.15319	0.00164473	0.0060769
GRMZM2G143187	Uncharacterized protein	-1.15327	0.000664664	0.00276037
GRMZM2G156765	Uncharacterized protein	-1.15366	0.000939665	0.0037314
GRMZM2G019838	Ankyrin repeat family protein	-1.15386	0.00200161	0.00721364
GRMZM2G154896	Pollen-specific protein like	-1.15426	0.000433809	0.00190338
GRMZM2G079316	NA	-1.15433	0.0015151	0.00566053
GRMZM2G159890	Glycerol-3-phosphate acyltransferase	-1.15466	0.000195439	0.000942699
GRMZM2G113228	Uncharacterized protein	-1.15468	0.00589843	0.0183981						Viruses NA 0	Other Eukaryotes NA 128 (source: NCBI BLink).	Source:Projected from Arabidopsis thaliana (AT2G38570) TAIR	Acc:AT2G38570]
GRMZM2G021710	Tetratricopeptide repeat (TPR)-like superfamily protein	-1.15503	0.0083366	0.0247061
GRMZM2G013546	NA	-1.15512	0.0046396	0.0149488
GRMZM2G101142	Strictosidine synthase 1	-1.15541	0.000417062	0.00183847
GRMZM2G121456	NA	-1.1555	0.00492855	0.0157475
GRMZM2G094444	Mitochondrial substrate carrier family protein	-1.15579	0.00763291	0.0229268
GRMZM2G112228	NA	-1.1564	0.0025856	0.00899591
GRMZM2G085932	Glycoprotein	-1.15671	0.00127689	0.00487909
GRMZM2G016930	Serine/threonine-protein phosphatase	-1.15681	0.00190743	0.006924
GRMZM2G168888	NA	-1.15686	4.40961e-05	0.000252664
GRMZM2G104357	Myosin heavy chain-related protein	-1.15693	0.000113281	0.000582391
GRMZM2G108912	NA	-1.15693	6.38664e-05	0.000351118
AC234157.1_FG002	Uncharacterized protein	-1.15714	0.0019151	0.00694698
GRMZM2G107089	Class II aaRS and biotin synthetases superfamily protein	-1.15731	0.00188115	0.00683981
GRMZM2G174784	Uncharacterized protein	-1.15746	0.000302425	0.00138134
GRMZM2G038066	Uncharacterized protein	-1.1576	0.00131849	0.00501867
GRMZM2G025731	NA	-1.15763	0.000250004	0.00116967
GRMZM2G301208	Putative uncharacterized protein	-1.15804	5.89986e-06	4.13456e-05
GRMZM2G027331	Haloacid dehalogenase-like hydrolase (HAD) superfamily protein	-1.15812	2.92708e-05	0.00017518
GRMZM2G360352	Uncharacterized protein	-1.15812	5.63465e-05	0.000313886
GRMZM2G440313	NA	-1.15839	0.000145401	0.000725905
GRMZM2G068271	Uncharacterized protein	-1.15874	0.000327191	0.00148269
GRMZM2G351832	NA	-1.15875	0.00534024	0.0168636
GRMZM2G104390	GATA transcription factor 22	-1.15877	1.51632e-05	9.67683e-05
GRMZM2G074097	Thiamine thiazole synthase 2, chloroplastic	-1.15893	0.00594958	0.018526
GRMZM2G459391	NA	-1.1596	1.12193e-05	7.3875e-05
GRMZM2G179651	NA	-1.16039	0.00860913	0.0254023
GRMZM2G540403	Mitochondrial substrate carrier family protein	-1.16062	0.00147988	0.00554696
GRMZM2G168163	Uncharacterized protein	-1.16106	0.000109295	0.000564987
GRMZM2G165867	NA	-1.16148	0.00116564	0.00450608
GRMZM2G004377	Uncharacterized protein	-1.16194	4.28879e-05	0.00024656
GRMZM2G434557	NA	-1.16199	0.00264267	0.00916777
GRMZM2G172956	NA	-1.16206	0.00429134	0.013976
GRMZM2G084248	NA	-1.16227	0.0147228	0.0401828
GRMZM2G154725	Uncharacterized protein	-1.16232	1.67292e-05	0.000105699
XLOC_038670	myosin heavy chain-related	-1.16237	0.0143157	0.0392165
GRMZM2G424491	NA	-1.16264	0.000512001	0.00219857
GRMZM2G109448	Histone H2A	-1.16284	0.00148676	0.00557006
GRMZM2G058133	Pentatricopeptide repeat (PPR) superfamily protein	-1.16288	0.00892281	0.0262059
AC209858.4_FG002	transducin family protein / WD-40 repeat family protein	-1.16301	0.000481586	0.00208446
GRMZM2G067514	Putative uncharacterized protein	-1.16339	3.98177e-05	0.000230616
XLOC_036726	hypothetical protein	-1.16387	0.0181857	0.0479642
XLOC_028179	PREDICTED: DNA-directed RNA polymerase III subunit RPC2	-1.16402	0.00112937	0.00438772
GRMZM2G302045	Protein of unknown function (DUF1624)	-1.16403	0.000788869	0.00320425
GRMZM2G082874	NA	-1.16427	5.14216e-06	3.65471e-05
GRMZM2G126128	Uncharacterized protein	-1.16451	0.000154957	0.000767325
GRMZM2G039797	NA	-1.16457	0.00014707	0.000732707
GRMZM2G061442	Putative uncharacterized protein	-1.16473	0.000887064	0.00354928
GRMZM2G074987	NA	-1.16481	0.00188709	0.00685899
XLOC_022800	RNA-metabolising metallo-beta-lactamase family protein	-1.16493	0.000344249	0.00155252
GRMZM2G120918	NA	-1.16546	8.39243e-05	0.000447534
GRMZM2G423169	Ribosomal protein L25/Gln-tRNA synthetase, anti-codon-binding domain	-1.16592	0.0102016	0.0294414
GRMZM2G047513	Ribosomal protein S10p/S20e family protein	-1.16638	0.00305824	0.010421
GRMZM2G083745	Ribosomal RNA methyltransferase 1	-1.16646	4.56901e-05	0.00026074
GRMZM2G126182	NA	-1.16721	0.00241976	0.00849693
GRMZM5G843368	Uncharacterized protein	-1.16761	0.00103134	0.00404889
GRMZM2G448633	ATP binding protein	-1.16781	0.000219238	0.00104117
GRMZM2G180418	NA	-1.16822	0.00140348	0.00530283
GRMZM5G860498	NA	-1.16826	0.00566358	0.0177583
GRMZM2G169593	Tryptophan synthase beta chain 1	-1.16827	0.000171912	0.000840969
GRMZM2G012863	Uncharacterized protein	-1.16864	0.000700677	0.00288908
GRMZM2G457003	NA	-1.16877	0.000802482	0.00325147
GRMZM2G146878	NA	-1.16995	0.00160866	0.00595851
GRMZM2G332843	Pentatricopeptide repeat (PPR) superfamily protein	-1.17049	0.00130235	0.00496479
GRMZM2G033653	Translation elongation factor EF1B/ribosomal protein S6 family protein	-1.17088	0.00254737	0.00888177
GRMZM2G036019	CONTAINS InterPro DOMAIN/s: Nrap protein (InterPro:IPR005554)	-1.17101	0.00458638	0.0148004
GRMZM2G055717	NA	-1.17121	0.00110476	0.00430719
GRMZM2G406601	NA	-1.17142	0.0064845	0.0199281
GRMZM2G099109	Elicitor-responsive protein 3	-1.17151	0.00187665	0.0068251
GRMZM2G328438	Uncharacterized protein	-1.17152	8.78952e-05	0.000466627
GRMZM2G148106	ATP-dependent Clp protease proteolytic subunit	-1.1718	0.0040426	0.01328
GRMZM2G121612	Starch synthase IIIb-1	-1.17262	6.55305e-05	0.000359377
GRMZM2G103840	purine permease 5	-1.17278	0.000898293	0.00358867
GRMZM2G143235	Uncharacterized protein	-1.17424	0.00227905	0.00806937
GRMZM2G404375	Uncharacterized protein	-1.17436	0.000393734	0.00174704
XLOC_041946	Polyketide cyclase / dehydrase and lipid transport protein	-1.17467	3.91358e-05	0.00022692
GRMZM5G815808	alpha/beta-Hydrolases superfamily protein	-1.17479	0.000780344	0.0031746
GRMZM6G953609	NA	-1.17505	0.00642516	0.019777
GRMZM2G137064	Tetratricopeptide repeat (TPR)-like superfamily protein	-1.1752	0.000853021	0.00343252
GRMZM2G062554	Vacuolar processing enzyme, beta-isozyme	-1.17622	0.00029554	0.00135449
GRMZM2G056594	NA	-1.17653	0.0108241	0.0309801
GRMZM2G412440	NA	-1.17658	0.000245584	0.00115186
GRMZM5G895400	NA	-1.17694	7.47757e-05	0.000403877
GRMZM2G073551	NA	-1.178	0.000649455	0.0027077
GRMZM2G047042	NA	-1.1785	0.00101993	0.00401321
GRMZM2G127714	NA	-1.17893	0.00224389	0.00795941
GRMZM2G169087	Uncharacterized protein	-1.17922	0.000221953	0.00105326
GRMZM2G140223	NA	-1.17949	0.000401068	0.00177654
GRMZM2G079381	Ferredoxin--nitrite reductase, chloroplastic	-1.17991	0.000302976	0.00138345
GRMZM2G087712	transducin family protein / WD-40 repeat family protein	-1.18031	0.0020428	0.00733573
GRMZM2G100719	NA	-1.18033	0.0150211	0.0408785
XLOC_019659	LRR receptor-like serine/threonine-protein kinase EFR	-1.18126	0.00020418	0.000979694
GRMZM2G134508	Nucleoporin p58/p45	-1.18165	0.000588173	0.00248319
GRMZM2G011479	NA	-1.18165	0.000542331	0.00231355
GRMZM2G145242	NA	-1.18224	0.000340826	0.00153864
GRMZM2G130109	Uncharacterized protein	-1.18229	5.38754e-06	3.81034e-05
GRMZM2G095655	Uncharacterized protein	-1.18258	0.000253523	0.00118338
GRMZM2G032551	NA	-1.18322	0.0157336	0.042479
GRMZM2G039848	NA	-1.18326	0.00174066	0.00638655
GRMZM2G115156	Ribosome-binding factor A	-1.18379	0.000133902	0.000675555
GRMZM2G144995	NA	-1.18409	0.00281448	0.0096795
GRMZM2G053066	NA	-1.18486	7.2246e-05	0.000391848
GRMZM2G084928	Uncharacterized protein	-1.18497	0.000249034	0.00116627
GRMZM2G329434	NA	-1.18654	0.013432	0.0371626
GRMZM2G054120	NA	-1.18665	0.000166904	0.000819433
GRMZM2G302074	Putative cytochrome P450 superfamily protein	-1.18679	8.43234e-05	0.000449431
GRMZM2G324390	NA	-1.18688	0.000903936	0.00360755
GRMZM5G887647	Uncharacterized protein	-1.18712	0.000382983	0.0017064
GRMZM2G454952	Zeta-carotene desaturase, chloroplastic/chromoplastic	-1.18734	0.000476817	0.00206554
GRMZM2G043295	Anthocyanidin 5,3-O-glucosyltransferase	-1.18763	0.000991158	0.00391301
GRMZM2G051059	Domain of unknown function (DUF1995)	-1.1886	0.000807961	0.00327154
GRMZM5G878823	Uncharacterized protein	-1.18894	0.0020184	0.00726319
GRMZM2G171324	NA	-1.18953	8.35893e-05	0.0004459
GRMZM5G861800	Thioredoxin-like 2	-1.19032	0.000419623	0.00184818
GRMZM2G116526	NA	-1.19044	0.00340822	0.0114525
GRMZM5G821139	NA	-1.19058	0.00112099	0.00435897
GRMZM2G132021	NA	-1.19116	0.000511724	0.0021978
GRMZM2G174949	Putative regulator of chromosome condensation (RCC1) family protein	-1.19161	5.71649e-05	0.000317818
GRMZM5G827611	NA	-1.19171	0.018077	0.047756						Viruses NA 0	Other Eukaryotes NA 60 (source: NCBI BLink).	Source:Projected from Arabidopsis thaliana (AT1G63810) TAIR	Acc:AT1G63810]
GRMZM2G145879	Putative cyclin-dependent kinase family protein	-1.19229	0.000189381	0.000915469
GRMZM5G813886	Uncharacterized protein	-1.19239	1.44365e-05	9.25299e-05
GRMZM2G180659	LHT1	-1.19258	0.00143665	0.00540382
GRMZM2G438178	Uncharacterized protein	-1.19265	0.00518588	0.0164446
GRMZM2G076257	NA	-1.19278	0.000835416	0.0033691
GRMZM2G073123	NA	-1.19304	0.00231846	0.00819249
GRMZM2G098346	Alcohol dehydrogenase 2	-1.19314	0.00924855	0.0270221
GRMZM2G110908	Putative snRK/SAPK family protein kinase	-1.19387	0.000138371	0.000694719
XLOC_005164	expressed protein	-1.19444	0.00343247	0.0115205
GRMZM2G319357	NA	-1.19479	7.27536e-05	0.000394189
GRMZM2G461808	Uncharacterized protein	-1.19539	0.00735728	0.0222343
XLOC_040714	Ras protein Rab11A	-1.19545	0.000294495	0.00135068
XLOC_039802	Phosphatidylinositol N-acetyglucosaminlytransferase subunit P-related	-1.19551	0.000266249	0.00123572
GRMZM2G396553	Arginine decarboxylase	-1.19556	0.000644335	0.00268925
GRMZM2G360821	Ribulose bisphosphate carboxylase large chain	-1.19579	0.000775932	0.00315914
GRMZM2G057778	NA	-1.19582	0.000516448	0.0022156
GRMZM2G301663	NA	-1.19587	0.00079199	0.00321567
XLOC_031690	Tetratricopeptide repeat (TPR)-like superfamily protein	-1.1959	0.00123487	0.00473953
GRMZM2G301803	Putative phototropic-resoponsive NPH3 family protein isoform 1	-1.19613	3.77785e-06	2.76796e-05
GRMZM2G043602	Uncharacterized protein	-1.1963	0.000923968	0.00367423
GRMZM2G068566	Putative uncharacterized protein	-1.19636	0.000236166	0.00111219
GRMZM2G377641	Uncharacterized protein	-1.19642	0.000119836	0.000612042
GRMZM2G109526	Uncharacterized protein	-1.19709	0.00164611	0.00608129
GRMZM2G139160	NA	-1.1971	0.000486219	0.00210246
GRMZM2G068943	Uncharacterized protein	-1.19765	8.25797e-05	0.000441081
GRMZM2G177050	CBL-interacting serine/threonine-protein kinase 11	-1.19778	0.0164185	0.0440754
GRMZM2G023436	Uncharacterized protein	-1.19794	0.0106042	0.0304392
GRMZM2G043453	ALBINA 1	-1.19905	0.00250932	0.00876485
GRMZM2G134419	NA	-1.19957	0.000555759	0.00236434
GRMZM2G353195	Uncharacterized protein	-1.19984	9.66531e-05	0.000506886
GRMZM5G820808	NA	-1.19986	0.000133802	0.000675157
GRMZM2G072034	Temperature-induced lipocalin-1	-1.20015	0.000659282	0.00274242
GRMZM2G029868	NA	-1.20033	0.000127811	0.00064872
GRMZM2G122569	Uncharacterized protein	-1.20039	0.000894542	0.00357598
GRMZM2G001905	NA	-1.20043	0.000345523	0.00155691
GRMZM2G023999	Pentatricopeptide repeat (PPR) superfamily protein	-1.20121	0.00937306	0.0273319
GRMZM2G141818	Argonaute104	-1.20135	0.00118182	0.00456352
GRMZM2G025518	NA	-1.20137	0.0125073	0.0349652
GRMZM2G180419	NA	-1.20143	0.00624784	0.019302
GRMZM2G146673	Tsi1-interacting protein TSIP1	-1.20163	3.07669e-05	0.000183051
GRMZM2G479987	NA	-1.20179	0.00053772	0.00229784
GRMZM2G068471	Uncharacterized protein	-1.202	0.00227769	0.00806641
GRMZM2G129775	NA	-1.20209	0.00867369	0.0255637
GRMZM2G167492	Putative NAC domain transcription factor superfamily protein	-1.20249	0.000443556	0.0019393
GRMZM2G701207	Uncharacterized protein	-1.20258	0.00064073	0.00267636
GRMZM5G809292	Tetratricopeptide repeat (TPR)-like superfamily protein	-1.20483	0.00358028	0.0119521
GRMZM2G060924	Uncharacterized protein	-1.20497	0.000256945	0.00119773
GRMZM6G300210	NA	-1.20512	0.000389053	0.00172972
AC217300.3_FG005	Uncharacterized protein	-1.20532	0.000965786	0.00382584
GRMZM2G040840	NA	-1.20568	0.00602657	0.018722
GRMZM2G427067	NA	-1.20605	0.00304848	0.0103911
GRMZM2G101900	Aspartate carbamoyltransferase 1 isoform 1	-1.20605	0.000125991	0.0006399
AC217401.3_FG001	Non-cyanogenic beta-glucosidase	-1.20607	0.000398423	0.00176608
GRMZM2G304212	Putative uncharacterized protein	-1.20607	1.35402e-05	8.72344e-05
GRMZM2G168335	SAP-like protein BP-73	-1.20623	0.000484134	0.00209403
GRMZM5G804772	Glutathione S-transferase, N-terminal domain containing protein	-1.20662	6.54155e-05	0.000358873
GRMZM2G028216	50S ribosomal protein L29, chloroplastic	-1.20713	0.000970065	0.0038423
XLOC_019582	hAT family dimerisation domain containing protein	-1.2075	0.00243294	0.00853261
GRMZM2G175827	KANADI3	-1.2084	0.00260365	0.0090506
GRMZM2G017821	NA	-1.20844	2.12321e-05	0.000131032
GRMZM2G138441	NA	-1.20866	0.000801495	0.00324917
GRMZM2G162233	Putative uncharacterized protein	-1.20899	0.000199734	0.00096118
XLOC_031727	Os07g0652800	-1.20945	0.00902874	0.026482
GRMZM2G114184	HLS1	-1.20967	0.000158527	0.000783008
GRMZM2G524937	SWIb domain-containing protein	-1.2098	0.00224864	0.00797262
GRMZM2G399433	NA	-1.2098	0.0043113	0.0140366
GRMZM2G092981	NA	-1.20994	1.22265e-06	9.98725e-06
AC214119.3_FG009	Uncharacterized protein	-1.2104	0.00121265	0.00466632
GRMZM2G084407	Cytochrome P450 CYP709H1	-1.21064	0.00070993	0.00292297
GRMZM2G142097	NA	-1.21139	0.00130689	0.00497904
GRMZM2G006229	Thioredoxin family protein	-1.21144	0.00241254	0.00847826
AC212684.3_FG012	Pentatricopeptide repeat (PPR) superfamily protein	-1.21266	0.0013163	0.00501242
GRMZM2G144197	ATP binding protein	-1.21281	0.000274635	0.00126971
GRMZM2G025855	Ribosomal protein S5 family protein	-1.21286	0.00153694	0.005727
GRMZM2G083950	CRP1	-1.21287	0.000158193	0.000781481
GRMZM2G163157	6b-interacting protein 1	-1.21288	1.29663e-05	8.40781e-05
GRMZM2G029641	Uncharacterized protein	-1.21364	0.0014414	0.00541906
GRMZM2G077320	Tetratricopeptide repeat (TPR)-like superfamily protein	-1.21391	0.000201082	0.00096662
XLOC_009320	P-loop containing nucleoside triphosphate hydrolase superfamily protein	-1.21391	0.0166147	0.0445214
GRMZM2G059363	NA	-1.2141	0.000772944	0.00314986
GRMZM2G045404	Uncharacterized protein	-1.21433	8.30852e-05	0.00044344
GRMZM2G132593	NA	-1.21488	0.00259905	0.00903762
GRMZM6G748721	Peroxisomal membrane protein 2	-1.21519	1.87645e-05	0.000117223
GRMZM2G053170	NA	-1.21537	0.00340809	0.0114525
GRMZM2G009189	NA	-1.21547	0.0156978	0.0423933
GRMZM2G130773	mTERF family protein	-1.2157	5.98139e-06	4.1832e-05
GRMZM2G158839	Tetratricopeptide repeat (TPR)-like superfamily protein	-1.21573	0.00535477	0.0169043
GRMZM2G040970	NA	-1.21651	0.000261837	0.00121834
GRMZM6G761998	Zinc transporter 2	-1.21784	4.24663e-05	0.000244362
GRMZM2G175755	50S ribosomal protein L35	-1.21802	0.000561391	0.00238373
GRMZM2G165613	NA	-1.21855	0.000882616	0.00353376
GRMZM2G302639	FUNCTIONS IN: molecular_function unknown	-1.21922	9.5298e-05	0.000500794
GRMZM2G467134	NA	-1.21931	0.00122881	0.00471974
XLOC_005222	PREDICTED: LOW QUALITY PROTEIN: threonine--tRNA ligase, mitochondrial-like	-1.21954	0.000911398	0.00363308
GRMZM2G053196	Chloroplast RNA splicing4	-1.2203	0.000718212	0.00295277
GRMZM2G057535	Elongation factor 1-alpha	-1.22062	0.000101147	0.000527517
GRMZM2G573324	IAA19-auxin-responsive Aux/IAA family member	-1.22088	2.84445e-05	0.000170728
GRMZM2G072415	Protein translocase/ protein transporter	-1.2211	0.00249613	0.00872466
GRMZM2G133262	NA	-1.2211	0.00564635	0.0177185
GRMZM2G154119	NA	-1.22135	0.00067727	0.00280635
XLOC_010588	RING/U-box superfamily protein	-1.22149	4.62622e-05	0.000263521
AC226368.2_FG006	Transferase, transferring glycosyl groups	-1.22149	0.0121904	0.0342024
GRMZM2G033267	Uncharacterized protein	-1.22158	2.21898e-05	0.000136454
GRMZM2G413460	NA	-1.22191	0.017171	0.0457926
GRMZM2G141707	Thioredoxin z	-1.2233	0.000675444	0.00279916
GRMZM2G109725	Uncharacterized protein	-1.22331	5.15437e-05	0.000290306
GRMZM2G106056	Mre11A	-1.22358	0.00113179	0.00439493
GRMZM2G158662	Uncharacterized protein	-1.22392	0.000185653	0.000900108
GRMZM2G039505	NA	-1.22396	8.17301e-06	5.54861e-05
GRMZM2G023163	Actin-like ATPase superfamily protein	-1.22433	6.19103e-07	5.36608e-06
GRMZM2G124434	NA	-1.22467	0.00013049	0.000660701
GRMZM2G384293	NA	-1.22472	0.00168307	0.00620234
GRMZM2G083538	ACR5	-1.22549	4.03491e-06	2.93485e-05
GRMZM2G145201	NA	-1.22561	3.23612e-05	0.000191317
GRMZM2G179523	Phosphatidylinositol 3-and 4-kinase family protein	-1.22588	3.11052e-05	0.000184841
GRMZM2G158147	Bifunctional 3-phosphoadenosine 5-phosphosulfate synthetase 2	-1.22666	1.4612e-05	9.35391e-05
GRMZM2G134687	Putative NAC domain transcription factor superfamily protein	-1.22677	0.00491719	0.0157145
GRMZM5G884325	Small nuclear ribonucleoprotein Sm D3	-1.2275	0.00205136	0.00736049
GRMZM2G039455	Uncharacterized protein	-1.22788	0.00102799	0.0040388
GRMZM2G145633	plastid division2	-1.22858	0.000813942	0.00329232
GRMZM2G061127	NA	-1.22867	0.000364917	0.00163481
GRMZM2G158789	3'-5'-exoribonuclease family protein	-1.22891	0.00022301	0.00105763
GRMZM2G048287	Uncharacterized protein	-1.22932	0.00529603	0.0167443
GRMZM2G461804	NA	-1.22948	0.0151412	0.0411656
GRMZM2G068952	Uncharacterized protein	-1.22981	0.000991063	0.00391301
GRMZM2G148492	Cytochrome c biogenesis ATP-binding export protein ccmA-like	-1.23037	2.38075e-05	0.000145567						Acc:B6SM59]
GRMZM2G109566	NA	-1.23064	0.00588554	0.0183597
GRMZM5G823826	NA	-1.23068	3.77265e-05	0.000219486
GRMZM2G134393	NA	-1.23099	0.000207076	0.000991138
GRMZM2G086486	40S ribosomal protein S11	-1.23144	0.000576483	0.00243981
GRMZM2G038487	Chlorophyllide a oxygenase	-1.23183	2.42054e-05	0.000147781
GRMZM2G478664	NA	-1.23211	0.00169919	0.00625285
GRMZM2G060481	3-ketoacyl-CoA synthase	-1.23214	2.58063e-05	0.00015674
GRMZM2G080546	Uncharacterized protein	-1.23244	0.000191615	0.000925119
GRMZM2G392798	Uncharacterized protein	-1.2332	0.00445082	0.0144273
GRMZM2G069078	Tetratricopeptide repeat (TPR)-like superfamily protein	-1.23339	0.00195974	0.00708904
AC217975.3_FG001	Uncharacterized protein	-1.23366	0.0020583	0.00738283
XLOC_000839	Serine/arginine-rich SC35-like splicing factor SCL28	-1.23404	9.63052e-05	0.000505489
GRMZM2G156255	Uncharacterized protein	-1.23447	0.000922544	0.00367045
GRMZM2G427468	60S ribosomal protein L27a-2	-1.23452	0.000209733	0.00100216
GRMZM2G168693	NA	-1.23482	0.000177915	0.000866923
GRMZM2G005061	SnRK1-interacting protein 1	-1.23497	0.000216956	0.00103128
GRMZM2G402936	Light harvesting complex mesophyll7	-1.23508	0.00192489	0.00697763
GRMZM2G083572	NA	-1.23571	3.14275e-06	2.34296e-05
GRMZM2G151407	NA	-1.236	0.000125668	0.000638782
GRMZM2G365134	NA	-1.23641	0.000515199	0.00221055
AC204539.4_FG001	NA	-1.23647	0.000214207	0.00101946
GRMZM2G040145	NA	-1.23722	1.95117e-05	0.000121448
GRMZM2G348666	Uncharacterized protein	-1.23823	0.000980539	0.00387785
GRMZM2G082613	S-adenosyl-L-methionine-dependent methyltransferases superfamily protein	-1.23829	2.49409e-05	0.000151988
GRMZM2G099367	Uncharacterized protein	-1.23869	9.98733e-05	0.000521486
GRMZM5G807823	NA	-1.23871	0.00541665	0.0170736
GRMZM5G808017	NA	-1.23902	0.0107742	0.0308587
GRMZM2G391936	Glucose-1-phosphate adenylyltransferase	-1.23906	7.26379e-05	0.000393631
GRMZM2G131165	Anthranilate N-benzoyltransferase protein 1	-1.23929	2.31172e-06	1.76796e-05
GRMZM2G090718	Uncharacterized protein	-1.23942	0.00025634	0.0011954
GRMZM2G165963	Putative uncharacterized protein	-1.23981	0.000411606	0.00181751
GRMZM2G041269	Uncharacterized protein	-1.24049	6.99704e-07	5.99943e-06
GRMZM2G111200	NA	-1.2408	2.73679e-07	2.54535e-06
GRMZM2G019356	EXORDIUM like 3	-1.24101	0.0102401	0.0295415
GRMZM2G155998	Uncharacterized protein	-1.24101	0.0069441	0.021144
GRMZM2G127312	Uncharacterized protein	-1.24107	0.000147137	0.000732925
GRMZM2G303752	ATP-dependent rRNA helicase spb4	-1.24111	0.000200833	0.000965718
GRMZM2G469414	NA	-1.24126	0.00198334	0.00716119
GRMZM2G324478	Uncharacterized protein	-1.24128	2.8126e-05	0.000168979
GRMZM2G111917	NA	-1.2415	0.00325918	0.0110223
GRMZM2G087103	Uncharacterized protein	-1.24163	0.000104969	0.000545163
GRMZM2G090149	Uncharacterized protein	-1.24302	0.000616885	0.00259033
GRMZM2G113159	NA	-1.2435	0.000217888	0.00103508
GRMZM2G129135	tetraspanin10	-1.24393	0.0115909	0.0328019
XLOC_033352	uncharacterized protein LOC100381596	-1.24476	0.00108141	0.00422623
GRMZM2G053322	sulfoquinovosyldiacylglycerol 1	-1.24482	0.000420206	0.00185049
GRMZM2G038162	Uncharacterized protein	-1.24488	0.00368747	0.0122638
GRMZM2G096962	ribosomal protein L9	-1.24527	0.00137671	0.00521434
GRMZM2G154422	NA	-1.24542	0.000187342	0.000906357
GRMZM2G084825	Protein kinase	-1.24579	1.44444e-06	1.15977e-05
GRMZM2G020187	NA	-1.24672	0.0100296	0.0290176
GRMZM2G454081	NA	-1.24701	0.009866	0.0285949
GRMZM2G332838	Histone H4	-1.24752	0.000225371	0.0010677
AC197672.3_FG002	Uncharacterized protein	-1.2477	0.00960934	0.0279344
GRMZM2G169516	Uncharacterized protein	-1.24827	0.00147153	0.00551898
XLOC_014998	Heat shock 70 kDa protein 6 chloroplastic	-1.24839	0.002148	0.00766037
GRMZM2G546254	Uncharacterized protein	-1.24899	0.000551003	0.00234763
GRMZM2G039988	NA	-1.24956	0.000745336	0.00304815
GRMZM5G843141	Uncharacterized protein	-1.25032	0.0153704	0.0416612
GRMZM2G361569	Plastid-specific 30S ribosomal protein 3	-1.25039	0.00143458	0.00539721
AC220972.3_FG001	Uncharacterized protein	-1.25052	0.0169306	0.0452506
GRMZM2G040511	ATATH13	-1.25055	0.000114736	0.000589205
GRMZM2G302233	GTP-binding family protein	-1.25099	0.00395599	0.0130355
GRMZM2G007453	Arabidopsis thaliana protein of unknown function (DUF794)	-1.25115	9.92242e-05	0.000518184
GRMZM2G006763	Pentatricopeptide repeat (PPR) superfamily protein	-1.25132	0.00150945	0.00564214
GRMZM2G137673	NA	-1.25137	1.03529e-06	8.57398e-06
GRMZM2G143767	Zinc-binding protein	-1.25222	0.00102916	0.00404184
GRMZM2G180951	Uncharacterized protein	-1.25267	2.43271e-05	0.000148481
GRMZM5G862107	30S ribosomal protein S1	-1.2528	0.00197281	0.00712888
XLOC_037929	actin-7	-1.25281	3.89811e-07	3.53034e-06
GRMZM2G377115	Protein kinase superfamily protein	-1.25283	1.45986e-05	9.34722e-05
GRMZM2G038152	Uncharacterized protein	-1.25298	0.00253097	0.00882952
GRMZM2G169648	Protection of telomeres 1a protein	-1.25333	3.28722e-06	2.4448e-05
XLOC_037840	PREDICTED: uncharacterized RNA methyltransferase pc1998	-1.25397	0.00420763	0.0137495
GRMZM2G300133	Leucine-rich repeat receptor-like kinase protein THICK TASSEL DWARF1	-1.25409	2.5847e-07	2.42203e-06
GRMZM2G085675	50S ribosomal protein L21	-1.25497	0.000660364	0.00274582
GRMZM2G061798	NA	-1.25505	7.44786e-06	5.10202e-05
GRMZM2G091235	NA	-1.25517	0.00110674	0.00431219
AC233914.1_FG001	NA	-1.25527	0.000201241	0.000967084
GRMZM2G085336	Uncharacterized protein	-1.25562	0.000903269	0.00360577
GRMZM2G024865	Peptidase/ serine-type peptidase	-1.25587	1.89955e-05	0.000118548
GRMZM2G443881	Uncharacterized protein	-1.25618	0.00798274	0.0238164
GRMZM2G131708	NA	-1.25623	0.0014719	0.00551905
GRMZM2G017257	Uncharacterized protein	-1.25639	0.000291242	0.00133734
GRMZM2G113181	Mitochondrial transcription termination factor family protein	-1.25653	0.000276136	0.00127608
GRMZM2G130064	NA	-1.25666	0.000238766	0.00112326
GRMZM2G137816	NA	-1.25712	4.48239e-05	0.000256362
GRMZM2G165655	Uncharacterized protein	-1.25762	0.00958	0.027857
GRMZM2G106042	NA	-1.2582	0.000437661	0.00191676
GRMZM2G075027	Uncharacterized protein	-1.2583	0.000174103	0.000850882
GRMZM2G003424	Uncharacterized protein	-1.25873	8.39471e-05	0.000447579
GRMZM2G171912	Putative bZIP transcription factor superfamily protein	-1.25892	0.00816319	0.0242523
GRMZM2G099529	ATP-dependent Clp protease proteolytic subunit	-1.25923	0.000787438	0.00320011
GRMZM2G033526	Pyruvate kinase	-1.25924	0.000540798	0.00230795
GRMZM2G042027	Uncharacterized protein	-1.25956	0.00132761	0.00504523
GRMZM2G087628	Plastid S1-binding domain protein	-1.26017	0.000281084	0.00129683
GRMZM2G051782	alpha-1 tubulin	-1.26124	6.61596e-06	4.58674e-05
GRMZM2G133757	NA	-1.26176	0.00106885	0.00418398
GRMZM2G113325	Ferrochelatase	-1.26217	5.04635e-05	0.000284945
GRMZM2G061996	NA	-1.26235	0.00263841	0.00915403
GRMZM2G001850	NA	-1.26238	0.000482185	0.00208676
GRMZM2G061702	Uncharacterized protein	-1.26251	1.25932e-05	8.18463e-05
GRMZM2G122185	NA	-1.26303	0.0024171	0.00849143
GRMZM2G481904	Uncharacterized protein	-1.26389	0.000137134	0.000689509
GRMZM2G088669	Heavy metal transport/detoxification superfamily protein	-1.26407	0.000877268	0.00351507
GRMZM2G457699	Uncharacterized protein	-1.26412	0.00111327	0.0043349
GRMZM2G440529	Putative uncharacterized protein	-1.2644	0.000259586	0.00120842
GRMZM2G373420	Uncharacterized protein	-1.26454	0.000462858	0.00201265
GRMZM2G047577	Uncharacterized protein	-1.26455	8.60091e-07	7.25451e-06
GRMZM2G038512	NA	-1.26461	4.21608e-06	3.05376e-05
GRMZM2G383052	NAD(P)H-quinone oxidoreductase subunit 2 A, chloroplastic	-1.26531	7.82853e-06	5.33573e-05						BEST Arabidopsis thaliana protein match is: tetratricopeptide repeat (TPR)NAcontaining protein (TAIR:AT1G02910.1)	Has 30201 Blast hits to 17322 proteins in 780 species: Archae NA 12	Bacteria NA 1396	Metazoa NA 17338	Fungi NA 3422	Plants NA 5037	Viruses NA 0	Other Eukaryotes NA 2996 (source: NCBI BLink).	Source:Projected from Arabidopsis thaliana (AT4G28740) TAIR	Acc:AT4G28740]
GRMZM2G703858	NA	-1.26593	0.000447156	0.00195367
GRMZM2G172787	DNA topoisomerase	-1.26614	0.00106845	0.00418398
GRMZM2G176820	50S ribosomal protein L11	-1.26657	0.00252196	0.00880209
GRMZM2G347322	Uncharacterized protein	-1.26671	0.0039791	0.013095
GRMZM2G032219	MLO-like protein	-1.26713	0.000347113	0.00156339
GRMZM2G368902	Uncharacterized protein	-1.26717	7.51118e-05	0.000405411
GRMZM2G170870	50S ribosomal protein L6	-1.26787	0.000823442	0.00332599
GRMZM2G044858	NA	-1.26788	0.00415477	0.0136025
GRMZM2G418752	Rubisco methyltransferase family protein	-1.26856	0.0021212	0.00757262
GRMZM2G119906	Putative uncharacterized protein	-1.26881	0.0024036	0.00845126
GRMZM2G568636	Nitrate reductase	-1.26882	0.00267484	0.00926798
GRMZM2G132607	NA	-1.26897	8.26711e-06	5.60637e-05
GRMZM2G306104	Uncharacterized protein	-1.26919	0.00309905	0.0105438
GRMZM2G117754	Alpha-L-fucosidase 2	-1.26944	1.03267e-07	1.03845e-06
GRMZM2G094490	NA	-1.26994	0.000463888	0.00201628
GRMZM5G890190	USP family protein	-1.27006	2.32901e-06	1.78031e-05
GRMZM2G117961	Putative MADS-box transcription factor family protein	-1.27009	0.00541831	0.0170771
GRMZM2G325019	endonucleases	-1.27026	0.000571644	0.00242098
GRMZM2G010389	Uncharacterized protein	-1.27039	0.00408033	0.0133813
GRMZM2G148908	Uncharacterized protein	-1.27091	1.74406e-06	1.37581e-05
GRMZM2G009715	K+ efflux antiporter 3	-1.27091	0.000225771	0.00106893
GRMZM2G058087	Uncharacterized protein	-1.27121	0.000732872	0.00300508
GRMZM2G013761	NA	-1.27131	5.383e-05	0.000301545
GRMZM2G048912	NA	-1.2719	1.09652e-06	9.0334e-06
GRMZM2G159632	Sulfate transporter	-1.27213	0.000160135	0.000789697
GRMZM2G129018	Uncharacterized protein	-1.27225	3.29101e-05	0.000194119
GRMZM2G002754	2Fe-2S ferredoxin-like superfamily protein	-1.27319	0.000418164	0.0018428
AC216353.2_FG005	NA	-1.27375	0.00114937	0.00445363
GRMZM2G055178	Uncharacterized protein	-1.27389	0.000151824	0.000753493
GRMZM2G086788	50S ribosomal protein L6	-1.27392	0.00141026	0.00532389
GRMZM2G036554	Putative HLH DNA-binding domain superfamily protein	-1.27479	0.00312442	0.0106197
GRMZM5G848603	Putative serine peptidase S28 family protein	-1.27484	7.69161e-05	0.000414429
GRMZM2G097706	Cytosolic aldehyde dehydrogenase RF2D	-1.27489	6.42075e-06	4.45936e-05
XLOC_033580	Ribonuclease 3-like protein 1	-1.27496	0.000166355	0.000817127
GRMZM2G052685	NA	-1.27507	2.84588e-06	2.14013e-05
GRMZM2G341479	NA	-1.27507	0.00114754	0.00444773
GRMZM2G040618	Uncharacterized protein	-1.2754	1.89579e-05	0.00011836
GRMZM2G032266	NA	-1.27544	0.000610236	0.00256658
GRMZM2G025031	Uncharacterized protein	-1.2755	0.0023354	0.00824446
GRMZM2G069317	NA	-1.27572	0.000464151	0.00201714
GRMZM2G129304	Uncharacterized protein	-1.27574	4.77112e-05	0.000270485
GRMZM2G536644	Uncharacterized protein	-1.27577	0.000376988	0.00168428
GRMZM2G161932	NA	-1.27577	0.000806	0.00326402
GRMZM2G003765	NA	-1.27581	0.000409126	0.00180759
GRMZM2G015219	no pollen germination related 1	-1.27583	0.000377727	0.00168734
GRMZM2G031981	Putative uncharacterized protein	-1.27591	0.000182211	0.000885079
GRMZM2G116670	Putative uncharacterized protein	-1.27592	5.47123e-05	0.000305824
GRMZM2G162453	Uncharacterized protein	-1.27631	4.18707e-06	3.03487e-05
GRMZM2G030494	NA	-1.27634	0.000665511	0.00276278
GRMZM2G107620	Uncharacterized protein	-1.27706	0.000273501	0.00126503
GRMZM2G052373	NA	-1.27711	8.87285e-05	0.000470247
GRMZM2G130149	Uncharacterized protein	-1.27714	0.000148817	0.000740227
GRMZM2G038964	Uncharacterized protein	-1.27766	0.000212509	0.00101293
GRMZM2G077258	Rubisco methyltransferase family protein	-1.27778	0.000479482	0.00207651
GRMZM2G136522	Thioredoxin reductase	-1.27827	0.000493279	0.00212973
GRMZM2G040509	NA	-1.27855	0.000775888	0.00315914
GRMZM2G034917	Uncharacterized protein	-1.27868	6.72066e-05	0.000367272
GRMZM2G136534	Putative uncharacterized protein	-1.27872	0.000152103	0.000754757
GRMZM2G071977	MYB-related transcription factor	-1.27925	0.00280407	0.00964905
GRMZM2G050697	Tetratricopeptide repeat (TPR)-like superfamily protein	-1.27926	2.60137e-05	0.000157868
GRMZM2G118917	Uncharacterized protein	-1.28047	0.000137944	0.000693243
GRMZM2G046804	Glyceraldehyde-3-phosphate dehydrogenase 1, cytosolic	-1.28048	0.000151231	0.00075103
GRMZM2G150030	Pentatricopeptide repeat (PPR) superfamily protein	-1.28137	0.00158774	0.00589295
GRMZM2G177867	Uncharacterized protein	-1.2823	0.000623159	0.00261279
XLOC_004218	PREDICTED: glycerol-3-phosphate acyltransferase, chloroplastic-like isoform X2	-1.2823	9.14026e-05	0.000482937
GRMZM2G411084	NA	-1.28293	0.000493528	0.00213051
GRMZM2G065083	NA	-1.2832	9.07515e-05	0.00048015
GRMZM2G176521	NA	-1.28365	0.00339856	0.0114314
GRMZM2G463574	NA	-1.28379	0.017111	0.0456505
GRMZM2G351125	Uncharacterized protein	-1.28386	0.00278549	0.00959574
GRMZM2G035042	P-loop containing nucleoside triphosphate hydrolases superfamily protein	-1.28411	0.000139066	0.000697303
GRMZM2G020864	Pentatricopeptide repeat protein PPR868-14 isoform 1	-1.28422	0.000441314	0.00193086
GRMZM2G161641	NA	-1.28431	1.53091e-06	1.22319e-05
GRMZM2G141647	NA	-1.28445	7.00447e-05	0.000381574
GRMZM2G014750	NA	-1.28516	0.000569597	0.00241461
GRMZM2G100754	O-methyltransferase ZRP4	-1.28528	0.00691863	0.0210829
GRMZM2G430362	ATP-dependent RNA helicase SUV3	-1.28533	1.29401e-05	8.39605e-05
GRMZM2G091845	Uncharacterized protein	-1.28557	6.1878e-05	0.000341577
GRMZM2G027962	NA	-1.2856	0.00512757	0.0162913
GRMZM2G465165	Putative lectin-domain receptor-like protein kinase family protein	-1.28624	0.0113009	0.0321098
GRMZM2G157157	Uncharacterized protein	-1.28652	0.00786377	0.0235043
GRMZM2G138587	NA	-1.28668	0.0153511	0.0416197
GRMZM2G014395	NA	-1.28688	0.0164235	0.0440848
GRMZM2G462625	Putative pentatricopeptide repeat family protein	-1.28745	0.000829312	0.00334709
GRMZM2G097827	Calcium ion binding protein	-1.28759	0.000166719	0.000818658
GRMZM2G103843	fructokinase-like 2	-1.28778	0.0065141	0.0200032
GRMZM2G111216	chloroplast stem-loop binding protein of 41 kDa	-1.28789	3.21123e-05	0.000190098
GRMZM2G133952	MUTL-homologue 1	-1.28863	0.00426736	0.0139095
GRMZM2G175140	Uncharacterized protein	-1.28886	1.01719e-06	8.44208e-06
GRMZM2G072133	NA	-1.28907	0.0110554	0.0315103
GRMZM2G156069	Uncharacterized protein	-1.28956	7.06974e-05	0.00038459
GRMZM2G060265	NA	-1.29063	0.000110133	0.000568559
XLOC_000723	Shaggy kinase-like protein	-1.2909	0.0109014	0.0311657
GRMZM5G823990	NA	-1.29138	0.0107566	0.030817
GRMZM2G166407	Pentatricopeptide repeat (PPR) superfamily protein	-1.2914	3.23692e-05	0.000191328
GRMZM2G043955	Uncharacterized protein	-1.29223	0.000141828	0.000709552
GRMZM2G057554	Acetyltransferase, GNAT family isoform 1	-1.29295	1.03645e-05	6.87564e-05
GRMZM2G022866	Uncharacterized protein	-1.2931	3.08867e-05	0.000183718
XLOC_023905	Myb family transcription factor PHL6	-1.29378	9.59498e-06	6.40071e-05
GRMZM2G157267	NA	-1.29385	9.86343e-06	6.56428e-05
GRMZM2G090419	Uncharacterized protein	-1.29405	0.00262247	0.0091038
GRMZM2G351482	NA	-1.29418	0.0082743	0.0245448
GRMZM2G422641	NA	-1.29418	0.00229454	0.0081196
GRMZM2G129777	Putative uncharacterized protein	-1.29422	8.58328e-05	0.000456692
GRMZM2G027640	Lil3 protein	-1.29459	0.000551077	0.00234763
XLOC_026809	Histone deacetylase complex subunit SAP18	-1.29473	0.00146273	0.0054913
GRMZM2G135706	NA	-1.29501	0.0118403	0.0333775
GRMZM2G105266	AP2 domain containing protein	-1.2958	0.00255627	0.00890682
GRMZM2G062788	Bundle sheath defective protein 2	-1.29598	0.000592176	0.00249805
GRMZM2G427444	NA	-1.29618	0.000162458	0.000799884
GRMZM2G164277	histone-lysine N-methyltransferase ATXR2	-1.29627	0.00503193	0.0160383
GRMZM2G177508	NA	-1.2964	0.000181813	0.000883421
GRMZM5G817759	NA	-1.29652	0.000339788	0.0015344
GRMZM2G448834	Secondary cell wall-related glycosyltransferase family 47	-1.29704	0.000186379	0.000902923
GRMZM2G300408	Thylakoid assembly5	-1.29713	0.00053781	0.00229784
GRMZM2G056270	Putative RING zinc finger domain superfamily protein	-1.29725	4.6542e-05	0.00026485
GRMZM2G432850	genomes uncoupled 1	-1.29726	7.49887e-05	0.000404887
GRMZM2G177991	NA	-1.29736	0.000830158	0.00334963
GRMZM2G435592	Putative D-mannose binding lectin receptor-like protein kinase family protein	-1.29751	0.000663307	0.00275584
GRMZM2G003662	NA	-1.29751	2.15113e-06	1.65943e-05
GRMZM2G472266	NA	-1.29758	5.96144e-06	4.17113e-05
GRMZM2G159250	Ribosome recycling factor	-1.29787	0.000938707	0.00372807
XLOC_015257	chloroplast srp54 receptor 1	-1.29787	0.00144788	0.00544278
AC197387.3_FG004	NA	-1.29797	0.000669116	0.00277589
GRMZM2G022192	Glutamyl-tRNA(Gln) amidotransferase subunit A, chloroplastic/mitochondrial	-1.29849	0.00126999	0.00485631
GRMZM2G090034	Uncharacterized protein	-1.29858	0.00154218	0.00574444
GRMZM2G082203	Uncharacterized protein	-1.30029	0.000136632	0.000687763
XLOC_038034	PREDICTED: GDSL esterase/lipase At5g45920-like	-1.30042	0.00771186	0.0231214
GRMZM2G048161	Uncharacterized protein	-1.30064	0.00142947	0.00538074
GRMZM2G140549	NA	-1.30075	0.0127727	0.0355984
GRMZM2G106165	Retinoid-inducible serine carboxypeptidase, mRNA	-1.30111	0.000509338	0.00218963
GRMZM2G014303	Uncharacterized protein	-1.30146	0.00168263	0.00620234
GRMZM2G044997	Uncharacterized protein	-1.30164	0.00245156	0.00858918
GRMZM2G113473	NA	-1.30166	0.000923166	0.00367198
GRMZM2G433025	NA	-1.30218	0.000345023	0.00155511
GRMZM2G096153	NA	-1.30249	0.000911761	0.0036334
XLOC_039280	PREDICTED: uncharacterized protein LOC103640263	-1.30267	0.000118892	0.000607519
GRMZM2G144224	NA	-1.30298	0.000389634	0.00173206
GRMZM2G346757	NA	-1.30358	2.05559e-05	0.000127263
GRMZM2G475257	NA	-1.30358	2.05518e-05	0.000127263
XLOC_013849	Long chain base biosynthesis protein 1	-1.30359	2.88263e-05	0.000172819
GRMZM2G301642	NA	-1.30399	9.27912e-05	0.000489192
GRMZM2G007907	NA	-1.30439	0.000114739	0.000589205
GRMZM2G436328	NA	-1.30533	1.81876e-05	0.000114032
GRMZM5G876518	Uncharacterized protein	-1.30547	3.07087e-05	0.000182764
GRMZM2G098290	Glutamine synthetase, chloroplastic	-1.30588	0.00181363	0.00662142
GRMZM2G410515	Phytoene dehydrogenase, chloroplastic/chromoplastic	-1.30657	0.000223599	0.00106026
GRMZM5G891783	NA	-1.30663	0.00231023	0.00817046
AC233751.1_FG002	Squamosa promoter-binding protein-like (SBP domain) transcription factor family protein	-1.30666	0.00578901	0.0180859
GRMZM2G077797	NA	-1.30695	0.000460455	0.0020036
GRMZM2G090594	Putative WRKY DNA-binding domain superfamily protein	-1.30807	0.000106941	0.000554201
GRMZM2G402779	NA	-1.30863	0.000813584	0.00329148
GRMZM2G089092	Expressed protein	-1.30872	0.000519791	0.00222932						nucleosideNAtriphosphatases	Source:Projected from Arabidopsis thaliana (AT5G50340) TAIR	Acc:AT5G50340]
GRMZM2G047546	NA	-1.30941	0.000205932	0.000986117
GRMZM6G847892	Uncharacterized protein	-1.30984	0.0132588	0.0367422
GRMZM2G412601	Uncharacterized protein	-1.31039	0.00245664	0.00860114
GRMZM2G089696	NA	-1.31044	0.00205092	0.00735976
GRMZM2G083580	Uncharacterized protein	-1.31118	0.000249643	0.0011686
GRMZM2G136283	Uncharacterized protein	-1.31134	0.00127561	0.0048748
GRMZM2G455587	Tetratricopeptide repeat (TPR)-like superfamily protein	-1.3114	0.00160723	0.00595433
GRMZM2G044862	Uncharacterized protein	-1.31145	3.84771e-05	0.000223644
GRMZM2G052479	Uncharacterized protein	-1.31149	4.84837e-07	4.28846e-06
GRMZM2G041356	Uncharacterized protein	-1.31154	0.000135988	0.000684967
GRMZM2G163988	Ribosomal protein rpS20	-1.31167	0.000715666	0.00294347
AC233851.1_FG014	Uncharacterized protein	-1.31175	0.000333011	0.0015073
GRMZM2G119471	50S ribosomal protein L5	-1.31217	0.000826281	0.00333572
GRMZM2G143392	Sigma factor SIG2A	-1.31233	0.00173209	0.00636035
GRMZM2G139462	NA	-1.3124	0.000639731	0.0026729
XLOC_037930	actin 7, partial	-1.31285	1.09658e-06	9.0334e-06
GRMZM2G076484	DEA(D/H)-box RNA helicase family protein	-1.31314	0.000450037	0.00196487
GRMZM2G162988	Uncharacterized protein	-1.31526	0.000133161	0.000672471
GRMZM2G148831	Uncharacterized protein	-1.31552	0.000243715	0.0011443
XLOC_032883	Phospholipid:diacylglycerol acyltransferase 1	-1.31657	0.0164133	0.0440651
GRMZM2G043193	Uncharacterized protein	-1.31681	7.98726e-08	8.2236e-07
GRMZM2G165757	ATP-binding cassette 14	-1.31721	0.000147325	0.000733745
GRMZM2G319760	Uncharacterized protein	-1.31774	0.0190356	0.0498519
GRMZM2G354209	Uncharacterized protein	-1.31874	5.076e-05	0.000286463
GRMZM2G465769	NA	-1.31912	0.000890094	0.00355957
GRMZM2G078368	NA	-1.31935	6.18142e-05	0.000341346
XLOC_002195	Nucleolin 2	-1.3195	0.0184324	0.0484971
GRMZM2G069024	Uncharacterized protein	-1.31969	0.000750524	0.00306735
GRMZM2G169699	NA	-1.3199	0.00011533	0.000591948
GRMZM2G076450	Regulatory protein NPR1	-1.32003	2.15234e-05	0.000132698
GRMZM2G066341	NA	-1.32053	0.00303858	0.0103619
GRMZM2G161295	NAD(P)H dehydrogenase 18	-1.32213	8.98731e-05	0.000475746
GRMZM2G106578	Uncharacterized protein	-1.32214	8.43849e-07	7.133e-06
GRMZM2G410991	Uncharacterized protein	-1.3222	0.000571502	0.00242076
GRMZM2G136960	NA	-1.32234	1.86426e-06	1.45841e-05
GRMZM2G158228	Uncharacterized protein	-1.32286	0.000140641	0.000704407
GRMZM2G144083	Putative ATP dependent copper transporter	-1.3235	0.000372748	0.00166725
GRMZM2G142266	NA	-1.32474	0.00260537	0.00905453
AC217965.2_FG012	NA	-1.3248	0.00124681	0.00477707
GRMZM2G148864	NA	-1.32493	0.000300012	0.00137153
GRMZM2G084274	NA	-1.32508	2.0457e-06	1.58479e-05
GRMZM2G129405	NA	-1.32516	2.55319e-05	0.000155255
GRMZM2G100286	Uncharacterized protein	-1.32517	0.000740056	0.00303014
GRMZM2G170532	Immature colon carcinoma transcript 1 protein	-1.32607	1.92636e-05	0.000120076
GRMZM2G018441	Uncharacterized protein	-1.32633	6.36897e-05	0.000350395
GRMZM2G081037	NA	-1.3265	0.00070867	0.00291817
GRMZM5G898269	NA	-1.32686	0.0036684	0.0122082
GRMZM2G138632	NA	-1.32698	0.00500464	0.0159562
GRMZM2G352898	NA	-1.32704	0.0087006	0.0256381
XLOC_014997	stromal 70 kDa heat shock-related protein, chloroplastic-like	-1.3277	0.00118317	0.00456818
GRMZM2G460617	NA	-1.3282	1.9453e-06	1.51685e-05
GRMZM2G085550	NA	-1.32862	0.0125728	0.0351282
GRMZM2G030106	Uncharacterized protein	-1.32931	0.00539692	0.0170235
GRMZM2G344848	NA	-1.32944	0.000539094	0.00230195
GRMZM2G175718	NA	-1.33058	9.60474e-05	0.000504476
GRMZM2G166899	Uncharacterized protein	-1.33099	0.000385336	0.00171541
GRMZM2G002756	ATP-dependent Clp protease adaptor protein ClpS containing protein	-1.33121	1.09693e-05	7.23361e-05
GRMZM5G818631	Uncharacterized protein	-1.33374	3.03097e-05	0.000180666
GRMZM2G056093	Uncharacterized protein	-1.33406	7.52514e-07	6.42034e-06
GRMZM2G180218	NA	-1.33534	0.00340185	0.0114364
GRMZM2G128454	THA9	-1.33536	0.000947455	0.00375849
GRMZM2G043749	Brain protein 44	-1.33541	1.17222e-06	9.60811e-06
GRMZM5G858471	Uncharacterized protein	-1.33557	9.10211e-05	0.000481167
GRMZM5G819140	NA	-1.33613	8.92317e-06	6.00801e-05
GRMZM2G061492	Uncharacterized protein	-1.33646	0.0115433	0.032694
GRMZM2G031169	3-beta hydroxysteroid dehydrogenase/isomerase	-1.33728	0.000125083	0.000636329
GRMZM2G095598	NA	-1.33746	5.89136e-07	5.13211e-06
GRMZM2G169160	Seryl-tRNA synthetase	-1.33751	0.000432676	0.00189922
GRMZM2G041068	NA	-1.33801	0.000326367	0.0014796
GRMZM2G327595	Uncharacterized protein	-1.33803	1.18906e-06	9.73331e-06
GRMZM2G034645	Vegetative storage protein	-1.33859	0.00116171	0.00449314
GRMZM2G161368	Selenium-binding protein-like	-1.33922	2.96874e-05	0.000177365
GRMZM5G899787	NA	-1.34001	9.2208e-05	0.000486613
GRMZM2G177845	Tetratricopeptide repeat (TPR)-like superfamily protein	-1.34047	0.000805247	0.00326225
GRMZM2G080044	NADH dehydrogenase	-1.34054	6.26639e-05	0.000345424
GRMZM2G028108	NA	-1.34086	1.58297e-06	1.25993e-05
GRMZM2G064845	NA	-1.34119	0.00194243	0.00703463
GRMZM2G044684	GrpE protein homolog	-1.34125	0.00358012	0.0119521
GRMZM5G824336	Uncharacterized protein	-1.3415	5.16572e-06	3.66974e-05
GRMZM2G102692	Pentatricopeptide repeat protein PPR868-14	-1.34204	0.0140648	0.0386279
GRMZM6G820695	Tumor-related protein	-1.34257	0.0131058	0.0363833
XLOC_015581	PREDICTED: calmodulin-binding receptor-like cytoplasmic kinase 2	-1.34284	0.00332012	0.011204
GRMZM2G052610	Rhodanese-like domain containing protein	-1.34295	0.00102217	0.00402049
GRMZM2G075712	NA	-1.3443	0.0120731	0.0339347
GRMZM6G477257	Glucose-6-phosphate isomerase, cytosolic	-1.34434	3.87678e-05	0.000224996
GRMZM2G449681	Putative WRKY DNA-binding domain superfamily protein isoform 1	-1.34441	0.0071598	0.0217177
GRMZM2G143718	Salt tolerance-like protein	-1.34524	2.12676e-07	2.02218e-06
GRMZM2G022181	NA	-1.34577	0.000120565	0.000615461
GRMZM2G060183	Uncharacterized protein	-1.34582	0.0001418	0.000709526
GRMZM2G163440	Tetratricopeptide repeat (TPR)-like superfamily protein	-1.34702	0.000567697	0.00240787
GRMZM2G114692	Uncharacterized protein	-1.3472	0.00118954	0.00459048
GRMZM2G157007	NA	-1.34763	0.000814362	0.00329316
GRMZM2G165972	Uncharacterized protein	-1.34771	8.85802e-06	5.96544e-05
GRMZM2G076989	NA	-1.34811	0.00143979	0.00541432
GRMZM2G050845	RAP	-1.34835	0.000117089	0.000599389
GRMZM2G169384	NA	-1.34972	0.000569002	0.00241242
GRMZM2G077531	NAD(P)-binding Rossmann-fold superfamily protein	-1.34975	7.01442e-05	0.000381982
GRMZM2G126361	Uncharacterized protein	-1.35001	7.74429e-05	0.000417051
GRMZM2G022130	NAD(P)-linked oxidoreductase superfamily protein	-1.35063	0.000265135	0.0012311
AC233935.1_FG005	DOF30 transcription factor	-1.35072	3.46715e-06	2.55963e-05
GRMZM2G175989	Uncharacterized protein	-1.35086	9.51579e-05	0.000500227
GRMZM2G024811	Putative FKBP-type peptidyl-prolyl cis-trans isomerase family protein	-1.35094	0.0053174	0.0168017
GRMZM2G174716	Pseudouridine synthase family protein	-1.35119	8.49763e-05	0.000452678
GRMZM5G805134	NA	-1.35193	9.52762e-06	6.35714e-05
GRMZM2G171468	DNA binding protein	-1.35193	0.0024425	0.00856306
GRMZM2G036590	Uncharacterized protein	-1.35203	0.000208111	0.000995631
GRMZM2G070673	NA	-1.35204	0.000819141	0.00330948
GRMZM2G160523	NA	-1.35242	9.06497e-07	7.59439e-06
GRMZM2G420865	NA	-1.35258	0.000424872	0.00186892
GRMZM2G068443	FtsJ-like methyltransferase family protein	-1.35263	0.0032786	0.0110747
GRMZM2G126580	Structural constituent of ribosome	-1.35338	0.000125874	0.000639516
GRMZM2G029933	Putative mitochondrial transcription termination factor family protein	-1.35381	1.35063e-06	1.09292e-05
GRMZM2G077486	Caffeoyl-CoA O-methyltransferase 1	-1.35395	0.000563551	0.00239159
GRMZM2G070723	Peptide chain release factor 1	-1.35398	0.00016843	0.000826275
GRMZM2G155877	NA	-1.35425	0.00622575	0.0192434
GRMZM2G048635	Uncharacterized protein	-1.35484	0.00509208	0.0161984
GRMZM2G085089	Pentatricopeptide repeat (PPR) superfamily protein	-1.35491	0.000213981	0.00101863
GRMZM2G044744	Starch synthase IV	-1.35519	1.07973e-05	7.12781e-05
GRMZM2G103116	Microtubule motor	-1.35537	0.00887673	0.0260804
GRMZM2G476914	Ubiquitin-protein ligase	-1.3558	8.2065e-05	0.000438975
GRMZM2G074914	NA	-1.35628	2.42506e-06	1.84601e-05
GRMZM2G078756	Uncharacterized protein	-1.35645	0.00081866	0.00330796
GRMZM2G346133	Dynein light chain LC6, flagellar outer arm	-1.3574	2.88821e-06	2.16828e-05
GRMZM2G129071	Putative putrescine-binding domain family protein	-1.35763	9.6184e-05	0.000505073
GRMZM2G141353	NA	-1.35781	0.00422857	0.0138007
GRMZM5G849600	Uncharacterized protein	-1.35796	0.0059316	0.0184793
GRMZM2G003762	Uncharacterized protein	-1.35829	4.62534e-05	0.000263521
GRMZM2G150408	NA	-1.3583	0.0143448	0.0392822
GRMZM2G073376	Indole-3-acetate beta-glucosyltransferase	-1.35905	0.000472138	0.00204699
GRMZM2G043857	NA	-1.3594	0.00106511	0.00417196
GRMZM2G470862	RNA-binding (RRM/RBD/RNP motifs) family protein	-1.35962	2.68408e-06	2.02778e-05
GRMZM2G587368	NA	-1.35967	0.0156837	0.0423647
GRMZM2G026807	Ribulose-phosphate 3-epimerase	-1.36008	4.33024e-05	0.000248667
GRMZM2G395778	Uncharacterized protein	-1.36018	0.00420069	0.0137301
GRMZM2G133629	NA	-1.3611	0.000297673	0.00136284
AC194970.5_FG009	RuvB-like 2	-1.36112	6.77713e-05	0.000369903
GRMZM2G171478	Putative uncharacterized protein	-1.36167	0.00337728	0.0113697
GRMZM2G040878	PAP fibrillin family protein	-1.36218	6.44858e-05	0.000354273
GRMZM2G456086	Ribose 5-phosphate isomerase, type A protein	-1.36233	8.17559e-06	5.54915e-05
GRMZM2G358279	Uncharacterized protein	-1.36236	0.000471862	0.00204608
GRMZM2G095147	NA	-1.36271	7.83851e-07	6.66938e-06
GRMZM2G111300	Uncharacterized protein	-1.36285	6.30441e-05	0.000347273
GRMZM2G018080	NA	-1.36443	0.000455718	0.00198605
GRMZM2G052148	NA	-1.36453	5.88024e-05	0.000326163
GRMZM2G019695	DANA2	-1.36462	3.45122e-05	0.000202225
GRMZM2G055507	2-isopropylmalate synthase B	-1.36462	7.00667e-05	0.000381627
GRMZM2G002642	NA	-1.36465	0.000357403	0.00160555
GRMZM5G872118	NA	-1.36485	3.12956e-05	0.000185794
GRMZM2G092125	Aquaporin PIP2-2	-1.36498	5.43151e-05	0.000303932
GRMZM2G346865	NA	-1.365	0.0011024	0.00429851
GRMZM2G163396	Putative pentatricopeptide repeat family protein	-1.365	0.00040875	0.00180644
GRMZM2G087590	Tat pathway signal sequence family protein	-1.36505	1.41894e-07	1.39483e-06
GRMZM2G103900	NA	-1.36558	5.42973e-05	0.000303887
XLOC_035891	Os01g0694400	-1.36585	6.427e-05	0.000353275
GRMZM2G337768	Putative lectin-like receptor protein kinase family protein	-1.36587	0.00574364	0.0179658
GRMZM2G097282	tRNA/rRNA methyltransferase (SpoU) family protein	-1.36588	0.000237155	0.00111629
GRMZM2G113682	Protein of unknown function (DUF1005)	-1.36677	2.04747e-08	2.33215e-07
XLOC_008265	RING/U-box superfamily protein	-1.36678	4.9677e-05	0.00028081
GRMZM2G056697	NA	-1.36705	2.93021e-05	0.00017528
GRMZM2G133684	Uncharacterized protein	-1.3673	0.0129802	0.0361054
GRMZM2G407996	Elongation factor Tu	-1.36746	0.000334154	0.00151182
GRMZM5G813259	Uncharacterized protein	-1.36763	4.67142e-05	0.000265705
GRMZM2G031588	Pentatricopeptide repeat (PPR) superfamily protein	-1.36773	0.014589	0.0398806
GRMZM2G003426	NA	-1.36791	0.000300911	0.00137491
GRMZM2G064501	Pentatricopeptide repeat (PPR-like) superfamily protein	-1.36793	0.00014561	0.000726603
GRMZM2G080103	NA	-1.36866	6.22345e-06	4.33202e-05
GRMZM2G041442	NA	-1.36955	0.00124348	0.00476668
GRMZM2G017266	Putative uncharacterized protein	-1.36959	0.00259125	0.00901454
GRMZM2G005486	F-box domain containing protein	-1.36987	0.00086511	0.00347197
GRMZM2G120814	SnRK1-interacting protein 1	-1.36991	0.00603833	0.0187498
GRMZM2G064001	NA	-1.37046	4.77559e-06	3.42233e-05
GRMZM2G039930	plastidic type i signal peptidase 1	-1.37101	0.00799301	0.0238356
GRMZM2G058954	Uncharacterized protein	-1.37105	0.000176641	0.000861389
GRMZM2G147756	NA	-1.37106	0.00100809	0.00397267
GRMZM2G326263	NA	-1.37126	0.00670778	0.0205129
GRMZM2G172014	Putative leucine-rich repeat transmembrane protein kinase family protein	-1.37156	0.00219603	0.00780568
GRMZM2G179518	NA	-1.37187	1.57078e-06	1.25151e-05
GRMZM2G128432	Uncharacterized protein	-1.37205	0.00420496	0.0137422
GRMZM2G389118	Uncharacterized protein	-1.37212	0.000384105	0.00171042
GRMZM2G127546	Pyruvate dehydrogenase E1 component subunit beta	-1.37344	4.91253e-07	4.33287e-06
XLOC_037410	PREDICTED: histidine--tRNA ligase-like isoform X2	-1.37364	0.000580977	0.00245649
GRMZM2G440916	structural maintenance of chromosomes 5	-1.37426	6.03961e-08	6.34579e-07
GRMZM2G051697	Uncharacterized protein	-1.37453	3.33964e-05	0.000196465
GRMZM2G017355	mTERF family protein	-1.3755	0.000359041	0.00161151
GRMZM2G077214	NAD(P)-linked oxidoreductase superfamily protein	-1.37554	0.000916546	0.00364846
GRMZM5G834354	NA	-1.37651	0.000138183	0.000694165
XLOC_003828	65-kDa microtubule-associated protein 3	-1.37702	0.0135215	0.0373616
GRMZM2G543629	RNA polymerase sigma factor 2	-1.37741	4.19534e-06	3.04015e-05
GRMZM2G082894	Uncharacterized protein	-1.37752	4.012e-06	2.92092e-05
GRMZM2G351318	NA	-1.37792	0.000398407	0.00176608
GRMZM2G024738	Uroporphyrinogen decarboxylase	-1.37842	0.000681747	0.00282114
GRMZM2G086656	NA	-1.37851	0.00287382	0.00986068
GRMZM2G099023	Nucleotide binding protein	-1.37851	0.0118963	0.0335195
GRMZM2G315806	Ribosomal large subunit pseudouridine synthase B	-1.37861	0.000727157	0.00298463
XLOC_026423	retrotransposon protein	-1.37911	8.70234e-05	0.000462394
GRMZM5G813783	NA	-1.37943	2.97642e-05	0.000177709
GRMZM2G030350	NA	-1.37985	0.00155338	0.005782
GRMZM5G836674	Uncharacterized protein	-1.37992	0.000772114	0.00314689
GRMZM2G024607	Uncharacterized protein	-1.3805	5.18328e-05	0.000291617
GRMZM2G075018	NA	-1.38095	0.0108769	0.0311098
GRMZM2G115105	Uncharacterized protein	-1.38097	4.40443e-07	3.93952e-06
GRMZM2G066107	CAAX amino terminal protease family protein	-1.38106	0.000458677	0.0019968
GRMZM2G144742	NA	-1.38107	4.8078e-05	0.000272317
GRMZM2G149535	Uncharacterized protein	-1.38217	9.65212e-05	0.000506451
GRMZM2G058675	Restorer of fertility2	-1.38288	0.000138194	0.000694165
GRMZM5G846399	NA	-1.38298	0.00146806	0.00550929
GRMZM2G117300	Uncharacterized protein	-1.38306	3.14653e-05	0.000186695
GRMZM2G068982	Methionine aminopeptidase	-1.38323	0.000176764	0.000861853
GRMZM2G362949	NA	-1.38367	0.000270248	0.00125246
GRMZM6G435553	NA	-1.38417	0.000204733	0.000981589
GRMZM2G159554	50S ribosomal protein L29	-1.3844	8.03187e-05	0.000430449
GRMZM2G062772	Calcium and calcium/calmodulin-dependent serine/threonine-proteinkinase	-1.38466	0.00308664	0.0105028
GRMZM2G420883	NA	-1.38517	0.00206111	0.00739121
XLOC_013506	Casein kinase II subunit beta-1	-1.38532	0.0112549	0.0320026
GRMZM5G863385	Regulatory subunit	-1.38533	3.09929e-06	2.31223e-05
GRMZM2G123143	NA	-1.3854	0.00212473	0.00758434
GRMZM2G377131	NA	-1.3857	0.00102325	0.00402423
GRMZM6G910222	Uncharacterized protein	-1.38593	0.000115892	0.000594342
GRMZM6G107785	NA	-1.38609	2.18516e-07	2.07453e-06
GRMZM2G162388	Peptidyl-prolyl cis-trans isomerase	-1.38711	0.00751191	0.0226114
GRMZM2G170812	NA	-1.38714	3.49814e-07	3.19136e-06
GRMZM2G502350	Uncharacterized protein	-1.38733	0.000464508	0.00201841
GRMZM2G073310	Uncharacterized protein	-1.38769	0.000136137	0.000685606
GRMZM2G138589	Polyol transporter protein 4	-1.38833	0.000858834	0.00345367
GRMZM2G016296	Uncharacterized protein	-1.38838	0.000263022	0.00122294
GRMZM2G011662	Uncharacterized protein	-1.38892	4.76624e-09	6.01354e-08
GRMZM2G128444	NA	-1.38909	8.00344e-05	0.000429147
XLOC_004313	PREDICTED: LOW QUALITY PROTEIN: protein SPA1-RELATED 4-like	-1.38942	0.00219031	0.00779224
GRMZM2G052893	NA	-1.38945	0.000105144	0.000545978
GRMZM2G337242	NA	-1.39009	0.00025643	0.00119551
GRMZM2G156937	Transcription termination factor nusG family protein	-1.39025	0.00112576	0.00437479
GRMZM2G045286	Uncharacterized protein	-1.39026	1.35283e-07	1.33492e-06
GRMZM2G085582	Nucleic acid binding protein	-1.39034	6.29849e-05	0.000347009
GRMZM2G371795	NA	-1.39065	7.91311e-05	0.000424964
GRMZM5G857620	NA	-1.39083	1.69106e-05	0.000106758
GRMZM2G027298	Nucleic acid binding protein	-1.39111	0.00141727	0.00534515
GRMZM2G136262	Uncharacterized protein	-1.39165	0.000489647	0.00211669
GRMZM2G104983	binding	-1.39264	0.00031168	0.00141902
GRMZM5G836910	aspartate aminotransferase 5	-1.39282	0.000975625	0.00385989
GRMZM2G108457	Carotenoid isomerase 1	-1.39335	2.02115e-06	1.5689e-05
GRMZM2G172751	NA	-1.39483	0.00101991	0.00401321
GRMZM2G481730	Putative RNA-dependent RNA polymerase	-1.3949	3.4217e-07	3.12989e-06
GRMZM2G331154	Uncharacterized protein	-1.39541	0.00479173	0.0153673
GRMZM2G017080	Uncharacterized protein	-1.39547	6.48431e-05	0.000355984
GRMZM2G178886	Grx_I1-glutaredoxin subgroup III	-1.39626	0.00140958	0.00532198
GRMZM2G080542	protein arginine methyltransferase 10	-1.39691	0.000104099	0.000541276
GRMZM2G097109	NA	-1.39726	3.47793e-05	0.000203521
GRMZM2G050076	Uncharacterized protein	-1.39736	0.000107605	0.000557084
GRMZM2G007372	Tetratricopeptide repeat (TPR)-like superfamily protein	-1.39738	2.5292e-05	0.000153927
GRMZM2G098973	Phosphoglycerate mutase family protein	-1.39761	4.39012e-06	3.17168e-05
GRMZM2G175782	NA	-1.39781	5.49775e-05	0.000307196
GRMZM2G157252	NA	-1.39782	0.0105517	0.0303025
GRMZM2G092599	NA	-1.39813	9.22046e-06	6.18006e-05
GRMZM5G856434	NA	-1.39833	6.34613e-05	0.0003492
GRMZM2G004006	thylakoid lumenal 17.9 kDa protein, chloroplast	-1.3987	2.78214e-06	2.09625e-05
GRMZM2G082346	NA	-1.3988	0.00158834	0.00589378
GRMZM2G083394	Uncharacterized protein	-1.39895	0.0127553	0.0355594
GRMZM2G349536	Uncharacterized protein	-1.39906	0.00353703	0.0118255
XLOC_006654	ATP binding protein	-1.39919	7.72126e-05	0.000415883
GRMZM2G444034	NA	-1.40052	0.00274499	0.00947091
GRMZM2G433002	Uncharacterized protein	-1.40071	0.000453657	0.00197845
GRMZM2G335814	NA	-1.40145	0.00109166	0.00426092
GRMZM2G142544	Uncharacterized protein	-1.40163	2.12329e-06	1.64e-05
XLOC_011581	PREDICTED: A-agglutinin anchorage subunit-like	-1.40165	2.18669e-05	0.000134655
GRMZM2G032562	SKP1-like protein 1A	-1.40271	1.19477e-06	9.77491e-06
GRMZM2G362131	NA	-1.40276	0.00836457	0.0247795
GRMZM2G016923	NA	-1.40296	0.0132494	0.0367219
GRMZM2G039345	NA	-1.40325	6.31644e-06	4.39281e-05
GRMZM2G040728	Uncharacterized protein	-1.40329	9.31098e-06	6.23291e-05
GRMZM2G347721	NA	-1.40346	0.000168198	0.0008254
GRMZM2G013798	30S ribosomal protein S2, chloroplastic	-1.40361	0.000537342	0.00229667
GRMZM2G077181	NA	-1.40409	8.19278e-06	5.55839e-05
GRMZM2G057044	NA	-1.40458	0.00326966	0.0110521
GRMZM2G070553	Uncharacterized protein	-1.40475	0.000561154	0.00238337
GRMZM2G419836	Uncharacterized protein	-1.40519	2.58687e-05	0.000157057
GRMZM2G000127	NA	-1.40632	0.0176053	0.0467403
GRMZM2G143646	Pentatricopeptide repeat (PPR-like) superfamily protein	-1.40664	1.30629e-05	8.4581e-05
GRMZM5G855200	Uncharacterized protein	-1.40702	7.30189e-06	5.00865e-05
GRMZM2G007680	NA	-1.4071	0.000117431	0.000601042
GRMZM2G165422	Uncharacterized protein	-1.40723	4.4283e-07	3.95271e-06
GRMZM2G359127	Ferredoxin	-1.40723	0.000296742	0.00135918
GRMZM2G136975	NA	-1.40726	0.000408915	0.00180691
GRMZM2G151200	Pseudouridine synthase family protein	-1.40811	0.000290149	0.0013331
GRMZM2G064750	Uncharacterized protein	-1.40826	0.000523809	0.00224563
GRMZM2G000076	NA	-1.40864	0.0034007	0.0114364
GRMZM5G832582	Uncharacterized protein	-1.40915	0.00370913	0.0123266
XLOC_014710	unknown	-1.40939	0.0170539	0.0455177
GRMZM5G852876	NA	-1.40956	0.0120768	0.0339414
GRMZM2G327349	NA	-1.40964	0.00203111	0.0072988
GRMZM2G110233	NA	-1.4105	0.00370529	0.0123188
GRMZM5G857303	NA	-1.41112	9.16873e-07	7.67304e-06
XLOC_037663	PREDICTED: auxin response factor 17 isoform X1	-1.41303	0.00642775	0.019783
GRMZM2G368047	Putative RING zinc finger domain superfamily protein	-1.41367	1.86996e-06	1.46213e-05
GRMZM2G088007	NA	-1.41403	0.00630337	0.0194503
GRMZM2G361688	NA	-1.41504	5.5458e-06	3.91025e-05
GRMZM5G894432	NA	-1.41504	0.0102697	0.0296159
GRMZM2G004880	Uncharacterized protein	-1.41515	7.41412e-07	6.32909e-06
GRMZM2G122139	NA	-1.41517	3.65797e-06	2.68773e-05
GRMZM2G359874	NA	-1.41589	8.83867e-05	0.000468903
GRMZM2G153745	NA	-1.41633	0.000197054	0.00094946
GRMZM2G038833	50S ribosomal protein L28	-1.41644	0.00055375	0.00235643
GRMZM2G040838	NA	-1.41678	0.000232801	0.00109837
GRMZM2G040706	NA	-1.41684	0.006719	0.0205431
GRMZM2G104501	NA	-1.41834	3.76545e-05	0.000219108
GRMZM2G155662	Single-stranded DNA-binding protein WHY1, chloroplastic	-1.41845	0.000539694	0.00230406
GRMZM2G095082	thylakoid rhodanese-like	-1.4187	0.000194674	0.000939544
GRMZM2G113093	Uncharacterized protein	-1.41872	0.000341926	0.00154316
GRMZM2G074282	hydroxypyruvate reductase	-1.41909	1.69288e-06	1.33883e-05
EF517601.1_FG010	Uncharacterized protein	-1.41925	0.00131655	0.00501275
GRMZM2G152258	Uncharacterized protein	-1.41989	3.10848e-05	0.000184755
GRMZM2G553379	Putative MADS-domain transcription factor	-1.42015	4.2764e-05	0.000245893
GRMZM2G488458	Peptidyl-prolyl cis-trans isomerase	-1.42054	0.000213951	0.00101863
AC184169.3_FG001	NA	-1.42099	0.000684458	0.00283122
GRMZM2G457867	NA	-1.42279	0.00637998	0.0196555
GRMZM2G012340	Peptidyl-prolyl cis-trans isomerase	-1.42281	4.71643e-05	0.000267873
GRMZM2G038108	Activator of heat shock protein ATPase	-1.42394	0.00126108	0.00482582
GRMZM2G174615	NA	-1.42418	3.54701e-06	2.61299e-05
GRMZM2G484344	mraW methylase family protein	-1.4245	0.000240257	0.00112977
GRMZM2G083738	Structural constituent of ribosome	-1.42464	0.000412722	0.00182192
GRMZM2G403797	NA	-1.42479	0.000153207	0.000759628
GRMZM2G005199	NA	-1.425	0.00853206	0.0252012
GRMZM2G053507	Uncharacterized protein	-1.42502	0.00496484	0.0158466
GRMZM2G151295	NA	-1.42579	0.00184929	0.00673895
GRMZM2G176840	PsbP-like protein 1	-1.42614	0.000172764	0.000844869
GRMZM2G142093	NA	-1.42632	4.39728e-05	0.000252144
GRMZM2G042704	Putative uncharacterized protein	-1.42723	0.000143344	0.000716558
GRMZM2G011319	P-loop containing nucleoside triphosphate hydrolases superfamily protein	-1.42812	1.06678e-05	7.04831e-05
GRMZM2G127138	NA	-1.42824	0.00658963	0.0202045
GRMZM2G386714	Lysine--tRNA ligase	-1.42956	9.67913e-05	0.000507526
GRMZM2G013783	AMP-binding protein	-1.42965	9.18028e-08	9.32218e-07
GRMZM2G174675	UDP-Glycosyltransferase superfamily protein	-1.42974	0.000210538	0.00100523
GRMZM2G082079	NA	-1.42984	8.53353e-06	5.76875e-05
GRMZM2G130260	NA	-1.4307	0.00018937	0.000915469
GRMZM5G861678	phytochromobilin:ferredoxin oxidoreductase, chloroplast / phytochromobilin synthase (HY2)	-1.4308	9.26828e-05	0.000488787
GRMZM2G083016	Metacaspase type II	-1.43083	0.000149913	0.000744961
GRMZM2G063258	NAD-dependent glycerol-3-phosphate dehydrogenase family protein	-1.43088	0.000599006	0.00252379
GRMZM2G054405	Uncharacterized protein	-1.4314	8.00874e-05	0.000429357
GRMZM2G480516	Uncharacterized protein	-1.43159	3.28531e-07	3.01134e-06
GRMZM2G176216	NA	-1.43195	0.00456719	0.0147446
GRMZM2G458208	NA	-1.43228	3.31903e-05	0.00019543
GRMZM2G472453	NA	-1.4323	0.0057201	0.0179028
GRMZM2G311961	Small GTP-binding protein domain	-1.43254	0.000704478	0.00290244
GRMZM5G893764	NA	-1.43269	0.000248625	0.00116454
GRMZM2G166877	Uncharacterized conserved protein (DUF2358)	-1.43303	3.11542e-05	0.000185097
GRMZM2G146173	NA	-1.43305	1.53148e-05	9.76156e-05
GRMZM2G168898	Hemoglobin 2	-1.43399	0.00392241	0.0129413
GRMZM2G156803	NA	-1.43435	3.35057e-05	0.000196996
XLOC_012824	retrotransposon protein	-1.4344	2.9907e-06	2.23927e-05
GRMZM2G098999	NA	-1.43529	1.19827e-06	9.80098e-06
GRMZM2G129804	Elongation factor P	-1.43535	0.000657003	0.00273477
GRMZM2G167694	Putative uncharacterized protein	-1.43558	1.49326e-05	9.53684e-05
GRMZM5G804181	NA	-1.43558	0.00410615	0.0134575
GRMZM2G449941	NA	-1.43567	0.000117874	0.000602912
GRMZM2G018806	NA	-1.43576	0.00469018	0.0150805
GRMZM2G004128	FscO	-1.43634	3.48592e-06	2.57226e-05
GRMZM2G438176	NA	-1.43652	0.000507584	0.0021833
GRMZM2G158437	NA	-1.43809	5.30229e-08	5.6482e-07
GRMZM2G167243	NA	-1.43822	0.00275951	0.00951359
GRMZM2G031057	NA	-1.43907	1.32222e-07	1.30678e-06
GRMZM2G010929	Putative homeobox DNA-binding domain superfamily protein	-1.43929	0.000695087	0.00286908
GRMZM2G163843	Putative NAC domain transcription factor superfamily protein	-1.43992	0.00396787	0.0130677
GRMZM2G167766	cofactor assembly, complex C (B6F)	-1.43993	5.90245e-05	0.000327161
GRMZM2G078178	Uncharacterized protein	-1.44057	0.0012736	0.00486771
GRMZM2G124809	Uncharacterized protein	-1.44057	0.00603317	0.0187387
GRMZM2G318010	Uncharacterized protein	-1.44057	2.51632e-07	2.36508e-06
AC186603.6_FG003	Cytochrome P450 CYP76M15	-1.4408	0.000726684	0.00298326
GRMZM2G081826	NA	-1.44143	1.19031e-05	7.78496e-05
GRMZM2G049547	Uncharacterized protein	-1.44193	3.20403e-05	0.000189708
GRMZM2G005938	Plastid transcriptionally active 12-like protein	-1.44196	0.000444633	0.00194374
GRMZM2G388371	ribosomal protein L11 methyltransferase-related	-1.4421	0.000164968	0.000811083
GRMZM2G012479	Glutathione peroxidase	-1.44242	2.34062e-05	0.000143424
GRMZM2G087032	Uncharacterized protein	-1.44265	9.28699e-07	7.76782e-06
GRMZM2G131286	Pyruvate, phosphate dikinase regulatory protein, chloroplastic	-1.44279	0.000293006	0.00134444
GRMZM2G030203	50S ribosomal protein L10	-1.4428	0.000270122	0.0012522
AC217358.3_FG005	Mitochondrial prohibitin complex protein 2	-1.44308	1.71792e-05	0.000108255
GRMZM2G000660	dual specificity protein phosphatase (DsPTP1) family protein	-1.44348	3.05305e-05	0.000181843
GRMZM2G053236	ATP-dependent Clp protease proteolytic subunit	-1.44354	7.39463e-06	5.07002e-05
GRMZM2G110345	NA	-1.44361	0.00854399	0.0252341
GRMZM2G302195	NA	-1.44469	3.8327e-06	2.80484e-05
GRMZM2G110027	Uncharacterized protein	-1.44485	2.55022e-05	0.000155104
GRMZM2G145527	Uncharacterized protein	-1.44522	1.80155e-05	0.00011309
GRMZM2G032218	NA	-1.44614	3.12508e-06	2.33091e-05
GRMZM2G069656	Arabinanase/levansucrase/invertase	-1.44622	0.000102978	0.000535984
GRMZM2G083711	Uncharacterized protein	-1.44623	9.44677e-06	6.31403e-05
GRMZM2G445057	Uncharacterized protein	-1.44709	0.000220713	0.0010477
GRMZM2G123986	Pollenless3	-1.44725	0.0030825	0.0104933
GRMZM2G118766	NA	-1.44736	0.00327197	0.0110583
GRMZM2G024260	NA	-1.44775	0.00394279	0.0130002
GRMZM5G864424	Superoxide dismutase	-1.44818	0.00422476	0.0137909
GRMZM2G161668	NA	-1.44846	1.69441e-05	0.000106948
XLOC_038796	uncharacterized protein LOC100216956	-1.44846	0.00425683	0.0138781
GRMZM2G111475	NA	-1.44846	0.000907217	0.00361873
GRMZM2G156565	Uncharacterized protein	-1.44881	7.18462e-05	0.000389952
GRMZM2G152824	NA	-1.44924	0.000117897	0.000602932
GRMZM2G093323	Protein brittle-1	-1.44996	2.62369e-07	2.45117e-06
GRMZM2G367638	Glycerolphosphate mutase	-1.4504	1.48694e-06	1.19051e-05
GRMZM2G055752	NA	-1.45042	3.63647e-05	0.000212079
GRMZM2G023591	RNA-binding (RRM/RBD/RNP motifs) family protein	-1.45139	0.000278257	0.00128474
GRMZM2G172297	NA	-1.45156	0.00303051	0.0103389
GRMZM5G838196	NA	-1.452	0.000100764	0.000525874
GRMZM2G074306	NA	-1.45269	0.0126888	0.0354218
GRMZM2G158029	Tetratricopeptide repeat (TPR)-like superfamily protein	-1.45372	0.0120077	0.0337815
GRMZM2G007012	Cytokinin-O-glucosyltransferase 1	-1.45442	0.00357777	0.0119476
GRMZM2G046430	NA	-1.45551	0.000250775	0.00117266
GRMZM5G871297	Uncharacterized protein	-1.45575	0.000354611	0.00159485
GRMZM2G011746	15-cis-zeta-carotene isomerase, chloroplastic	-1.45579	9.66047e-06	6.43886e-05
GRMZM2G042683	Uncharacterized protein	-1.45583	0.00215933	0.00769723
GRMZM2G079904	NA	-1.45594	8.25328e-05	0.000440946
AC211652.4_FG002	Uncharacterized protein	-1.4562	2.72112e-05	0.000164149
GRMZM2G421231	NA	-1.45626	6.18968e-05	0.00034162
GRMZM2G113378	Uncharacterized protein	-1.45646	8.21989e-05	0.00043954
GRMZM2G151993	NA	-1.45673	5.40269e-05	0.000302591
GRMZM2G165042	PIL5	-1.45679	4.7865e-06	3.42856e-05
GRMZM2G028928	Putative translation elongation factor family protein	-1.45707	2.52834e-05	0.000153925
GRMZM2G095043	NA	-1.45734	0.00662314	0.020286
GRMZM2G112895	Uncharacterized protein	-1.45772	1.01032e-06	8.394e-06
GRMZM2G001918	Uncharacterized protein	-1.45777	0.00190687	0.00692279
AC209206.3_FG011	Putative argonaute family protein	-1.45879	8.02076e-05	0.000429928
GRMZM2G095333	Peptidyl-prolyl cis-trans isomerase	-1.45885	0.000371471	0.00166178
GRMZM2G104925	Leucine-rich repeat receptor-like protein FASCIATED EAR2	-1.4598	9.89354e-05	0.000516798
GRMZM2G044074	Uroporphyrinogen decarboxylase	-1.46038	0.000722152	0.00296661
GRMZM2G029824	Peroxisomal membrane protein PEX11-1	-1.46049	7.60197e-05	0.000410026
GRMZM2G337128	Uncharacterized protein	-1.46083	0.000799222	0.00324122
GRMZM2G080650	Putative alcohol dehydrogenase superfamily protein	-1.46094	8.4093e-06	5.69038e-05
GRMZM2G421541	NA	-1.46177	1.91516e-06	1.49447e-05
GRMZM2G448001	NA	-1.46178	3.1384e-05	0.000186248
XLOC_010911	Inactive LRR receptor-like serine/threonine-protein kinase BIR2	-1.4618	9.01974e-05	0.000477381
GRMZM2G095299	NA	-1.46264	2.63321e-06	1.99176e-05
GRMZM2G010962	NA	-1.46297	0.0130953	0.0363638
GRMZM5G855860	N2,N2-dimethylguanosine tRNA methyltransferase	-1.46317	3.92044e-05	0.000227191
GRMZM2G007038	Putative translation elongation/initiation factor family protein	-1.46433	8.56147e-05	0.00045561
GRMZM2G089056	NA	-1.46512	0.0117691	0.0332032
GRMZM2G018955	NA	-1.46527	2.00207e-05	0.000124297
GRMZM2G031721	Uncharacterized protein	-1.46537	2.98157e-06	2.23298e-05
GRMZM2G456960	Putative MYB DNA-binding domain superfamily protein	-1.46581	2.80389e-06	2.11059e-05
GRMZM6G317966	NA	-1.46594	0.00151478	0.00566001
GRMZM2G125482	Flavonoid 3-monooxygenase	-1.46621	0.00202322	0.00727551
GRMZM5G828488	Ids4-like protein	-1.46682	0.0006804	0.00281707
GRMZM2G164036	Cytochrome P450 CYP71C36	-1.46706	0.0030279	0.0103323
GRMZM2G142777	Uncharacterized protein	-1.46771	1.10204e-05	7.2658e-05
GRMZM2G001660	NA	-1.46806	0.000319644	0.0014523
GRMZM2G345622	Putative uncharacterized protein	-1.46828	4.47867e-05	0.000256196
GRMZM2G093731	NA	-1.46853	4.26563e-08	4.60069e-07
GRMZM2G099907	DCL protein	-1.46898	0.000431586	0.0018955
GRMZM2G001247	NA	-1.46898	5.38303e-05	0.000301545
GRMZM5G860469	NA	-1.46949	0.00516439	0.0163899
GRMZM2G063042	Uncharacterized protein	-1.47004	0.00018451	0.000895128
GRMZM2G419239	Putative MYB DNA-binding domain superfamily protein	-1.47059	0.000447926	0.00195676
GRMZM2G413829	NA	-1.47261	1.22387e-05	7.9776e-05
GRMZM2G005082	O-Glycosyl hydrolases family 17 protein	-1.47348	1.20319e-05	7.85766e-05
GRMZM2G360021	50S ribosomal protein L12-1	-1.47381	0.000242956	0.00114108
GRMZM2G422644	Uncharacterized protein	-1.47417	4.10816e-06	2.9833e-05
GRMZM2G087101	NA	-1.47442	0.00171746	0.00631186
GRMZM2G102156	adenosylmethionine-8-amino-7-oxononanoate transaminases	-1.47455	0.00456439	0.0147391
GRMZM2G136680	Uncharacterized protein	-1.47486	4.70805e-05	0.000267544
GRMZM2G036505	NA	-1.47532	0.000179633	0.000874058
GRMZM2G077711	Uncharacterized protein	-1.47562	2.10487e-06	1.62617e-05
GRMZM2G093809	NA	-1.47636	2.5913e-06	1.96245e-05
GRMZM2G145504	NA	-1.47675	0.000136922	0.000688777
GRMZM2G474153	NA	-1.47692	3.04071e-07	2.80868e-06
GRMZM2G025123	Sec-independent protein translocase protein TATC, chloroplastic	-1.47804	3.34336e-06	2.4824e-05
GRMZM2G436533	NA	-1.47813	0.00295856	0.0101169
GRMZM2G080355	NA	-1.47886	0.000180218	0.000876631
GRMZM2G050434	NA	-1.4794	0.0148215	0.0404095
GRMZM2G162749	Uncharacterized protein	-1.47944	5.07755e-05	0.000286499
GRMZM2G066860	NA	-1.48019	0.00105457	0.00413223
GRMZM2G116603	F-box domain containing protein	-1.48113	0.0183026	0.0482046
GRMZM2G001577	NA	-1.48243	2.45719e-05	0.000149945
GRMZM2G062470	Putative uncharacterized protein	-1.48326	1.51989e-05	9.69768e-05
GRMZM2G015136	Uncharacterized protein	-1.48333	5.25879e-09	6.59162e-08
GRMZM2G437460	Auxin response factor 12	-1.48382	0.000116021	0.000594805
GRMZM2G455676	NA	-1.4839	2.46459e-07	2.32278e-06
XLOC_015494	PREDICTED: homeobox-leucine zipper protein HOX10-like	-1.48428	2.93731e-05	0.000175656
GRMZM2G020556	NA	-1.48434	0.00169178	0.00623017
GRMZM2G111014	Uncharacterized protein	-1.48448	0.00506371	0.016126
GRMZM5G865298	NA	-1.48448	1.67125e-07	1.61476e-06
XLOC_001225	isopropylmalate dehydrogenase3	-1.48467	0.0106548	0.0305646
GRMZM2G057243	NA	-1.48532	4.32762e-06	3.13017e-05
GRMZM2G117572	Cytochrome b559 subunit alpha	-1.48543	0.0128787	0.0358553
GRMZM2G069092	Uncharacterized protein	-1.48554	2.16485e-06	1.66878e-05
GRMZM2G041141	Ubiquitin-protein ligase	-1.48636	0.000140423	0.000703429
GRMZM2G309063	Ubiquitin ligase SINAT3	-1.48638	9.34699e-05	0.00049252
GRMZM2G004715	NA	-1.48664	0.000170606	0.000836024
GRMZM2G374812	Hexose carrier protein HEX6	-1.48708	4.60036e-06	3.31049e-05
GRMZM5G852776	NA	-1.48727	4.62796e-06	3.3265e-05
GRMZM2G104325	Uncharacterized protein	-1.48749	2.41786e-06	1.84143e-05
GRMZM2G145221	NA	-1.48767	0.0131538	0.0365067
GRMZM2G077361	NA	-1.48825	2.23116e-06	1.71521e-05
GRMZM2G157760	Uncharacterized protein	-1.4883	0.000146061	0.000728265
GRMZM2G114044	NA	-1.48836	6.62065e-09	8.16687e-08
GRMZM2G017792	Uncharacterized protein	-1.48851	2.53385e-05	0.00015417
AC230011.2_FG002	Rust resistance protein rp3-1	-1.48969	4.98462e-05	0.000281613
GRMZM2G021777	CONSTANS-like protein CO5	-1.4897	5.7229e-06	4.02325e-05
GRMZM2G176523	Tetratricopeptide repeat (TPR)-like superfamily protein	-1.48972	1.08308e-06	8.93875e-06
GRMZM2G003157	Putative translation elongation factor family protein	-1.48981	4.62343e-05	0.000263507
GRMZM2G127821	NA	-1.49023	0.00245223	0.00859056
GRMZM2G079957	Uncharacterized protein	-1.49057	0.00036889	0.00165142
GRMZM2G115805	Uncharacterized protein	-1.49114	2.63313e-06	1.99176e-05
GRMZM6G630632	NA	-1.4912	8.24081e-05	0.000440431
GRMZM2G018579	Putative uncharacterized protein	-1.49306	0.000144634	0.000722427
XLOC_010913	Inactive LRR receptor-like serine/threonine-protein kinase BIR2	-1.49344	4.44853e-05	0.00025466
GRMZM2G157156	Uncharacterized protein	-1.49352	5.76086e-06	4.04741e-05
GRMZM2G077333	Photosystem II 22 kDa protein	-1.4939	0.000580632	0.00245569
GRMZM2G106061	Elongation factor Tu	-1.49422	0.000186782	0.000904383
GRMZM2G150190	NA	-1.49436	0.000292851	0.00134393
GRMZM2G095873	Putative RING zinc finger domain superfamily protein	-1.49456	0.00403085	0.0132456
GRMZM2G048904	NA	-1.49521	0.00958	0.027857
XLOC_041775	Outer envelope pore protein 24A chloroplastic	-1.49574	5.77835e-08	6.10716e-07
GRMZM2G300348	Phytoene synthase, chloroplastic	-1.49581	2.23464e-05	0.000137227
GRMZM2G128146	Putative uncharacterized protein	-1.49593	2.02009e-07	1.92724e-06
GRMZM2G073250	Uncharacterized protein	-1.49709	0.00139115	0.00526197
GRMZM2G118005	Translation elongation factor EF1B/ribosomal protein S6 family protein	-1.49826	0.000155724	0.000770389
GRMZM2G056975	1-deoxy-D-xylulose 5-phosphate reductoisomerase	-1.49834	3.22418e-05	0.000190719
GRMZM2G157517	NA	-1.49855	0.00444322	0.0144102
GRMZM2G150758	NA	-1.49862	0.000114484	0.000588091
GRMZM2G147213	ATP binding protein	-1.49874	0.00426937	0.0139146
GRMZM2G152764	NA	-1.49881	0.0093547	0.0272861
GRMZM2G093276	ZIP zinc/iron transport family protein	-1.49956	2.58008e-06	1.95443e-05
GRMZM2G379686	Uncharacterized protein	-1.49978	0.000197032	0.00094946
GRMZM2G021846	fructose-2,6-bisphosphatase	-1.50059	2.83644e-05	0.00017028
AC196637.2_FG002	NA	-1.50069	0.00878778	0.025857
GRMZM2G135362	Uncharacterized protein	-1.50083	6.7863e-10	9.72202e-09
GRMZM5G873780	NA	-1.5018	0.000326676	0.00148057
GRMZM2G143788	Uncharacterized protein	-1.50212	0.000251971	0.00117772
GRMZM2G055567	Putative DNA-directed RNA polymerase family protein	-1.5025	0.00455531	0.0147184
GRMZM2G035820	Chloroplast ribonuclease III domain protein	-1.50252	0.000101273	0.000528076
GRMZM2G170452	NA	-1.50372	3.0077e-08	3.31882e-07
GRMZM2G123940	Uncharacterized protein	-1.50396	0.00037051	0.00165772
GRMZM2G046472	NA	-1.50485	0.00485719	0.0155531
GRMZM5G808811	NA	-1.50515	6.37639e-05	0.000350726
GRMZM2G170896	Pentatricopeptide repeat (PPR) superfamily protein	-1.50574	0.000386933	0.00172153
XLOC_036014	PREDICTED: zinc finger CCCH domain-containing protein 43-like	-1.50581	5.12496e-06	3.64495e-05
AC234165.1_FG002	NA	-1.50589	2.85675e-08	3.16576e-07
XLOC_008443	PREDICTED: LOW QUALITY PROTEIN: ABC transporter C family member 4	-1.506	0.000144874	0.00072339
GRMZM5G803874	Inhibitor of striate1	-1.50606	7.97496e-05	0.000427816
GRMZM5G864166	4Fe-4S ferredoxin, iron-sulfur binding protein	-1.50682	9.10483e-06	6.11046e-05
GRMZM2G068316	Chaperone DnaJ-domain superfamily protein	-1.50837	2.37187e-05	0.00014511
GRMZM2G021687	Putative uncharacterized protein	-1.50853	0.000389995	0.00173342
AC197705.4_FG011	UDP-glucose pyrophosphorylase 3	-1.50968	0.000119151	0.000608743
XLOC_040675	PREDICTED: transketolase, chloroplastic-like	-1.50995	0.000733076	0.00300553
GRMZM2G179120	Uncharacterized protein	-1.51033	7.05317e-05	0.000383823
XLOC_041606	ATP synthase CF1 alpha subunit (chloroplast)	-1.51039	5.43661e-06	3.8411e-05
GRMZM2G041631	Uncharacterized protein	-1.51056	2.46766e-08	2.77114e-07
GRMZM2G014826	Senescence-associated protein 5	-1.51079	9.11579e-09	1.09789e-07
XLOC_016338	ARM repeat superfamily protein	-1.5111	0.0132018	0.0366169
GRMZM2G154165	Uncharacterized protein	-1.51116	0.000402216	0.0017803
GRMZM2G106732	NA	-1.5112	0.000684394	0.00283122
GRMZM2G141526	NA	-1.51142	1.76144e-05	0.000110774
GRMZM2G175910	NA	-1.51281	0.00376261	0.0124763
GRMZM2G122447	NA	-1.51326	0.000159491	0.000787144
GRMZM2G085117	Uncharacterized protein	-1.51357	0.000494683	0.0021346
GRMZM2G012404	Tyrosyl-tRNA synthetase, class Ib, bacterial/mitochondrial	-1.51372	1.10119e-07	1.10271e-06
GRMZM2G138407	DNA-directed RNA polymerase subunit	-1.51409	5.90653e-08	6.2257e-07
GRMZM2G179049	NAC domain-containing protein 18	-1.51421	0.0013033	0.0049678
GRMZM2G096663	Uncharacterized protein	-1.51438	1.35485e-05	8.72344e-05
GRMZM2G116258	Putative glutamate-1-semialdehyde 2,1-aminomutase family protein	-1.51551	0.000373322	0.00166958
GRMZM2G475059	Uncharacterized protein	-1.51661	0.000449096	0.00196131
XLOC_030685	Tetratricopeptide repeat (TPR)-like superfamily protein	-1.51853	0.00013921	0.000697804
GRMZM2G135586	Uncharacterized protein	-1.51982	5.44284e-05	0.000304511
GRMZM2G175425	NA	-1.51997	0.00682663	0.020825
GRMZM2G029407	Putative leucine-rich repeat protein kinase family protein	-1.52011	3.12613e-05	0.000185661
GRMZM2G302778	Histone acetyltransferase HPA2 and related acetyltransferases	-1.52013	2.24788e-07	2.13147e-06
AC199526.5_FG003	CRS2-associated factor 2, chloroplastic	-1.52035	5.46269e-06	3.85778e-05
GRMZM5G873455	NA	-1.52102	2.69906e-06	2.0386e-05
GRMZM2G004955	NA	-1.52143	0.00077338	0.0031504
GRMZM2G001457	Nonphototropic hypocotyl 1	-1.52213	0.000346952	0.00156289
GRMZM5G820163	NA	-1.52217	5.54634e-05	0.000309688
GRMZM2G005256	Uncharacterized protein	-1.52234	0.000273979	0.00126705
AC149810.2_FG004	ABC-type Co2+ transport system, permease component	-1.52291	4.17391e-05	0.000240713
GRMZM2G149383	NA	-1.52374	2.78738e-05	0.000167691
GRMZM2G347956	Plastid-specific 30S ribosomal protein 1	-1.52384	0.000156319	0.00077286
GRMZM2G108737	NA	-1.52386	0.00256244	0.00892331
GRMZM2G404126	NA	-1.52414	0.00267816	0.00927709
GRMZM2G133844	NAD(P)H:plastoquinone dehydrogenase complex subunit O	-1.52427	8.11651e-05	0.00043461
XLOC_004175	Pentatricopeptide repeat-containing protein	-1.52445	0.000617429	0.00259227
GRMZM2G077222	NA	-1.52544	9.56564e-05	0.000502593
GRMZM2G137151	Uncharacterized protein	-1.52548	4.65467e-05	0.00026485
GRMZM2G394941	NA	-1.52561	8.37309e-06	5.66711e-05
GRMZM2G046474	NA	-1.52693	9.46803e-06	6.32689e-05
GRMZM2G355381	NA	-1.52725	0.00219289	0.00779718
GRMZM2G077632	GTP1/OBG family protein	-1.52773	0.00066396	0.00275782
GRMZM2G019807	OHP2	-1.52797	1.81074e-05	0.000113621
GRMZM2G135617	NA	-1.52815	1.05713e-05	6.99493e-05
GRMZM2G019901	Uncharacterized protein	-1.52884	2.91267e-05	0.000174453
GRMZM2G076474	NA	-1.52902	0.000109721	0.000566716
GRMZM2G028648	Tetratricopeptide repeat (TPR)-like superfamily protein	-1.52911	0.0112754	0.0320489
GRMZM2G042443	RNA-dependent DNA polymerase	-1.53034	0.000159676	0.00078781
GRMZM2G399750	NA	-1.53051	1.57919e-05	0.000100268
GRMZM6G648159	NA	-1.53074	0.00486199	0.0155653
GRMZM2G001663	NA	-1.53092	5.44945e-06	3.8493e-05
GRMZM5G858094	Acetyl-coenzyme A carboxylase	-1.53136	0.000230482	0.00108842
GRMZM2G131332	Pentatricopeptide repeat (PPR) superfamily protein	-1.53169	1.99666e-05	0.00012401
GRMZM2G022279	Uncharacterized protein	-1.53189	1.33377e-07	1.31736e-06
GRMZM2G305406	NA	-1.53247	6.66269e-06	4.61399e-05
GRMZM2G145962	Ribosome-like protein	-1.53321	0.000175679	0.000856966
XLOC_038559	PREDICTED: DNA-directed RNA polymerase V subunit 1-like	-1.53382	0.000130863	0.000662122
GRMZM2G164704	NA	-1.53386	0.00204963	0.00735683
GRMZM2G399218	NA	-1.53402	0.000765871	0.00312349
GRMZM2G058456	NA	-1.53427	1.50122e-08	1.74318e-07
GRMZM2G026983	NA	-1.53463	7.72551e-06	5.27245e-05
GRMZM2G115564	DNA-directed RNA polymerase	-1.53508	0.00168264	0.00620234
GRMZM5G867125	NA	-1.53579	1.19858e-05	7.83083e-05
GRMZM2G107565	Uncharacterized protein	-1.53583	1.04056e-07	1.04571e-06
GRMZM2G091456	NA	-1.53589	0.000290268	0.00133338
GRMZM2G002286	NA	-1.53625	0.000140946	0.000705708
AC234152.1_FG005	Beta-galactosidase	-1.53727	0.0122018	0.0342313
GRMZM2G141392	NA	-1.53842	0.000414917	0.00183005
GRMZM2G020929	NA	-1.53851	1.32032e-06	1.07146e-05
GRMZM5G890665	MATE efflux family protein	-1.53886	3.79884e-08	4.123e-07
GRMZM2G341621	Tetratricopeptide repeat (TPR)-like superfamily protein	-1.53912	0.00010199	0.000531464
GRMZM2G154449	NA	-1.53943	1.20943e-05	7.89507e-05
GRMZM5G842484	Uncharacterized protein	-1.53967	0.00046034	0.00200338
GRMZM2G059252	cofactor assembly of complex C	-1.54142	7.75968e-05	0.000417662
GRMZM2G090469	Putative O-Glycosyl hydrolase superfamily protein	-1.54155	1.45749e-07	1.42776e-06
GRMZM2G018037	Uncharacterized protein	-1.54177	2.3734e-05	0.000145175
GRMZM2G003930	NA	-1.54249	0.000696998	0.00287506
XLOC_011295	Elongation factor Ts	-1.54279	0.00100155	0.0039484
GRMZM2G023711	NA	-1.54287	7.47255e-08	7.7218e-07
GRMZM2G108527	NA	-1.54322	5.84729e-06	4.09887e-05
GRMZM2G018678	NA	-1.5434	7.28781e-06	5.00009e-05
GRMZM2G052036	Uncharacterized protein	-1.54342	8.10783e-05	0.000434261
GRMZM2G468661	Uncharacterized protein	-1.54477	0.000385693	0.00171675
GRMZM2G125263	NA	-1.54485	2.8822e-08	3.19168e-07
GRMZM5G888196	NA	-1.54524	0.000204238	0.000979784
GRMZM2G039618	NA	-1.54533	0.0014234	0.00536633
GRMZM2G026614	chloroplast RNA-binding protein 33	-1.5455	0.00232519	0.00821124
GRMZM2G478160	NA	-1.54613	0.00180803	0.00660484
GRMZM2G135839	NA	-1.54652	6.69514e-06	4.63234e-05
XLOC_005320	PREDICTED: uncharacterized serine-rich protein C215.13-like isoform X2	-1.54677	4.01475e-05	0.000232353
GRMZM2G156127	Cytokinin-N-glucosyltransferase 1	-1.54686	0.000184975	0.0008971
GRMZM2G357834	NA	-1.54704	0.00248921	0.00870343
GRMZM2G030606	Uncharacterized protein	-1.54732	7.39065e-05	0.000399808
GRMZM2G164835	Uncharacterized protein	-1.54739	0.000319963	0.00145354
GRMZM2G428379	NA	-1.5482	0.000496357	0.00213923
GRMZM2G472643	Uncharacterized protein	-1.54823	8.75047e-05	0.000464792
GRMZM2G069807	NA	-1.54855	2.08798e-05	0.00012914
GRMZM2G076263	Ribosome-like protein	-1.54893	0.00153384	0.00571819
GRMZM2G420715	NA	-1.54922	8.81423e-06	5.93981e-05
GRMZM2G168176	NA	-1.54953	1.60285e-06	1.27444e-05
GRMZM2G177901	NA	-1.54956	0.00108799	0.0042485
GRMZM2G166999	NA	-1.5498	0.00178056	0.00651524
GRMZM2G404608	NA	-1.55044	0.00660431	0.0202409
GRMZM2G320135	ATP-dependent Clp protease proteolytic subunit	-1.55066	2.71772e-05	0.000163976
GRMZM2G322593	Uncharacterized protein	-1.5515	3.34215e-05	0.000196575
GRMZM2G466780	Protein kinase	-1.55169	0.00879413	0.0258696
XLOC_014073	PREDICTED: ATPase family AAA domain-containing protein 3C-like	-1.5518	0.0110259	0.0314463
GRMZM5G842877	NA	-1.5521	0.0180488	0.0476978
GRMZM2G174971	Uncharacterized protein	-1.55223	0.00551283	0.0173416
GRMZM2G069405	Uncharacterized protein	-1.55236	0.000837197	0.00337496
GRMZM2G003750	CAAX amino terminal protease family protein	-1.55267	1.49548e-06	1.19642e-05
GRMZM2G100344	S-adenosyl-L-methionine-dependent methyltransferases superfamily protein	-1.55334	1.47399e-05	9.42411e-05
GRMZM2G092793	Sialin	-1.55353	5.81196e-07	5.07432e-06
GRMZM2G123234	Ribonucleoprotein	-1.55364	0.001583	0.00587678
GRMZM2G172834	Annexin	-1.5545	1.31496e-07	1.30003e-06
GRMZM2G150496	Uncharacterized protein	-1.55582	1.35932e-05	8.7486e-05
GRMZM2G122274	NA	-1.55615	2.76248e-06	2.08346e-05
GRMZM2G421256	Uncharacterized protein	-1.55623	1.8754e-07	1.79915e-06
GRMZM2G072174	Photosystem II reaction center PsbP family protein	-1.55655	1.90419e-05	0.000118813
GRMZM2G076225	Uncharacterized protein	-1.55667	9.92395e-08	1.00217e-06
GRMZM2G114801	Uncharacterized protein	-1.55767	2.41794e-05	0.000147666
GRMZM2G358536	NA	-1.55812	0.0115324	0.0326689
GRMZM2G079353	Protein of unknown function (DUF3223)	-1.55854	2.57889e-05	0.000156664
GRMZM2G122954	Endosomal targeting BRO1-like domain-containing protein	-1.55854	3.48328e-05	0.000203796
GRMZM2G027479	Uncharacterized protein	-1.55896	0.000189194	0.000914848
GRMZM2G104942	Uncharacterized protein	-1.55967	2.21829e-06	1.70587e-05
GRMZM2G135277	Uncharacterized protein	-1.56009	1.32968e-05	8.59342e-05
GRMZM2G113287	Uncharacterized protein	-1.5613	7.03362e-05	0.000382894
GRMZM2G348956	DNA mismatch repair protein MutS, type 2	-1.56133	6.79255e-06	4.69346e-05
GRMZM2G136306	Putative uncharacterized protein	-1.56198	2.28112e-06	1.748e-05
GRMZM2G061876	GTP-binding protein TypA	-1.56278	0.000253383	0.001183
XLOC_019320	PREDICTED: probable adenylate kinase 5, chloroplastic isoform X2	-1.56306	2.95184e-06	2.21338e-05
AC186164.3_FG001	NA	-1.56308	0.00341415	0.0114665
GRMZM2G071272	NA	-1.56309	3.73757e-05	0.00021769
GRMZM2G131516	Protein SCARECROW	-1.56334	6.72876e-08	7.00679e-07
GRMZM2G038301	cytochrome c biogenesis protein family	-1.564	2.11902e-05	0.000130825
GRMZM2G128641	early-responsive to dehydration stress protein (ERD4)	-1.56616	9.33055e-06	6.24307e-05
GRMZM2G114688	NA	-1.56635	0.000303152	0.00138405
GRMZM2G048120	NA	-1.56649	4.50446e-05	0.000257482
GRMZM2G096029	Putative cytochrome P450 superfamily protein	-1.56768	0.000496368	0.00213923
GRMZM2G084327	NA	-1.56784	7.0852e-07	6.06497e-06
GRMZM2G059026	ATP-dependent protease La (LON) domain protein	-1.56919	1.32838e-05	8.58763e-05
GRMZM2G031278	NA	-1.56937	0.00600556	0.0186648
GRMZM2G092379	Peptidase S41 family protein	-1.56968	1.61137e-07	1.56372e-06
GRMZM5G822098	Uncharacterized protein	-1.56974	6.46526e-07	5.57732e-06
GRMZM2G170013	NAD(P)-binding Rossmann-fold superfamily protein	-1.57003	3.16205e-07	2.90779e-06
GRMZM2G158140	NA	-1.57017	4.42393e-07	3.95013e-06
GRMZM2G008263	UDP-Glycosyltransferase superfamily protein	-1.57052	1.37006e-06	1.10605e-05
GRMZM2G151567	Putative leucine-rich repeat receptor-like protein kinase family protein	-1.57065	8.41559e-06	5.69339e-05
GRMZM5G899825	NA	-1.57096	0.0114304	0.0324273
GRMZM2G012724	Putative WRKY DNA-binding domain superfamily protein	-1.57119	0.00421636	0.0137693
GRMZM2G083130	Cytokinin-O-glucosyltransferase 2	-1.57146	1.6315e-07	1.57979e-06
GRMZM2G097395	Nodulin-like protein	-1.57152	2.43046e-06	1.84921e-05
GRMZM2G098520	NA	-1.57278	4.97111e-05	0.000280901
GRMZM5G876898	Aminomethyltransferase	-1.57301	3.60236e-06	2.65063e-05
GRMZM2G164470	NA	-1.57347	3.76405e-05	0.000219068
GRMZM2G011373	NDH-dependent cyclic electron flow 5	-1.57357	1.16148e-05	7.62177e-05
GRMZM2G110258	NA	-1.57394	3.34343e-05	0.000196613
GRMZM2G092475	NA	-1.57544	1.75472e-05	0.00011044
GRMZM5G841900	Nucleic acid-binding, OB-fold-like protein	-1.57556	0.000100761	0.000525874
GRMZM2G162451	Uncharacterized protein	-1.57612	1.86908e-05	0.00011681
XLOC_027986	PREDICTED: probable thiamine biosynthetic bifunctional enzyme, chloroplastic	-1.57617	1.12993e-05	7.43547e-05
GRMZM2G428168	Glutathione S-transferase	-1.57631	8.77836e-11	1.43563e-09
GRMZM2G095411	Retrotransposon protein	-1.57707	3.31833e-05	0.00019543
GRMZM2G035708	FK506-binding protein 16-2	-1.57723	2.47382e-05	0.000150901
GRMZM2G170400	NA	-1.5782	0.000941742	0.00373822
GRMZM2G073805	Uncharacterized protein	-1.57854	0.012802	0.0356639
GRMZM2G127537	Uncharacterized protein	-1.57929	3.3686e-06	2.49663e-05
GRMZM2G155546	Ribonucleoside-diphosphate reductase small chain	-1.58002	8.75351e-07	7.37121e-06
GRMZM2G120579	uridylyltransferase-related	-1.58014	7.93434e-05	0.00042603
GRMZM2G702522	NA	-1.58022	1.6282e-05	0.000103146
GRMZM2G137802	Putative WRKY DNA-binding domain superfamily protein	-1.58066	0.0123785	0.0346615
GRMZM2G069106	Uncharacterized protein	-1.58092	1.69527e-05	0.00010698
GRMZM2G319109	NA	-1.58132	1.72655e-05	0.000108778
GRMZM2G075701	Uncharacterized protein	-1.58245	1.26703e-10	2.03569e-09
GRMZM2G001805	NA	-1.58331	6.007e-08	6.3166e-07
GRMZM2G171801	NA	-1.58347	0.000434491	0.00190531
GRMZM2G042061	Uncharacterized protein	-1.58354	5.52261e-05	0.000308529
GRMZM2G413647	Uncharacterized protein	-1.58369	3.12161e-08	3.4372e-07
GRMZM2G106917	NA	-1.58424	3.42285e-05	0.000200638
GRMZM2G436001	CRM family member 3	-1.5843	0.000288098	0.00132584
GRMZM2G457621	Rubisco accumulation factor 1, chloroplastic	-1.58437	1.81618e-05	0.0001139
GRMZM2G104347	NA	-1.58542	5.31469e-06	3.76609e-05
GRMZM2G063473	Arabidopsis thaliana protein of unknown function (DUF794)	-1.58584	1.68227e-06	1.33112e-05
GRMZM2G015727	Putative uncharacterized protein	-1.58609	0.000533887	0.00228379
GRMZM2G091825	NA	-1.58725	1.38222e-05	8.88491e-05
GRMZM2G174554	FAD/NAD(P)-binding oxidoreductase family protein	-1.58836	2.63222e-05	0.000159561
GRMZM2G102681	Uncharacterized protein	-1.58849	4.57751e-05	0.000261129
GRMZM5G851051	Uncharacterized protein	-1.58911	8.85657e-06	5.96544e-05
GRMZM2G404977	NA	-1.58979	8.73608e-06	5.89225e-05
GRMZM2G002903	Uncharacterized protein	-1.58981	0.000505483	0.00217577
GRMZM5G862467	NA	-1.59002	0.00601764	0.0187005
GRMZM2G126732	Uncharacterized protein	-1.59004	0.000316206	0.00143794
GRMZM2G135498	3-oxoacyl-	-1.59007	0.000178132	0.000867843
GRMZM2G086464	Uncharacterized protein	-1.59042	2.71948e-08	3.02226e-07
GRMZM2G014276	Uncharacterized protein	-1.59063	0.000145464	0.000726105
GRMZM2G010490	Uncharacterized protein	-1.59069	2.41305e-06	1.83866e-05
AC233865.1_FG001	Histone H4	-1.591	0.00291358	0.00998275
GRMZM2G005973	Ribosomal protein L1p/L10e family	-1.59165	6.9862e-05	0.000380645
GRMZM2G123652	Saccharopine dehydrogenase	-1.59225	1.87904e-06	1.46813e-05
GRMZM2G113033	Ribulose bisphosphate carboxylase small chain	-1.59253	0.000102797	0.000535225
GRMZM2G343445	NA	-1.5927	0.00930796	0.0271676
GRMZM2G104353	Splicing factor, arginine/serine-rich 2	-1.59294	0.00137106	0.00519549
GRMZM2G148772	NA	-1.59332	1.51144e-09	2.04373e-08
GRMZM2G152975	Uncharacterized protein	-1.59394	5.32993e-07	4.67844e-06
GRMZM2G041462	Uncharacterized protein	-1.59457	9.82038e-05	0.000514064
GRMZM2G539749	NA	-1.59597	0.00462248	0.0149029
GRMZM2G022368	NA	-1.59647	3.45746e-06	2.55308e-05
GRMZM5G840703	NA	-1.5966	5.17359e-05	0.000291199
GRMZM2G087918	Putative uncharacterized protein	-1.59682	2.70775e-10	4.14268e-09
XLOC_022787	PREDICTED: protein STRUBBELIG-RECEPTOR FAMILY 6-like isoform X3	-1.59694	0.00818006	0.0242955
GRMZM2G042080	Superoxide dismutase	-1.59694	0.000408547	0.00180606
GRMZM2G105436	Oxygen-independent coproporphyrinogen III oxidase-like protein sll1917	-1.59698	6.23504e-06	4.33911e-05
GRMZM5G822970	Uncharacterized protein	-1.59714	0.00726927	0.0219983
GRMZM2G140600	Uncharacterized protein	-1.59811	0.00156507	0.00581915
GRMZM2G124321	uvrB/uvrC motif-containing protein	-1.59829	4.06893e-05	0.000235138
GRMZM5G891098	NA	-1.59845	0.0136585	0.0376718
GRMZM2G177895	SMAD/FHA domain-containing protein	-1.59874	4.53183e-05	0.000258951
GRMZM2G082260	NA	-1.59911	7.83651e-05	0.000421433
GRMZM2G436199	Uncharacterized protein	-1.59913	2.29795e-07	2.17497e-06
AC203865.3_FG001	NA	-1.59934	0.000258117	0.00120265
GRMZM2G054896	Plastid-specific ribosomal protein 6	-1.60009	0.0003393	0.00153265
GRMZM2G318843	NA	-1.60061	0.0154046	0.0417285
GRMZM2G113990	NA	-1.60072	3.45615e-06	2.55272e-05
AC216235.2_FG010	Uncharacterized protein	-1.6009	0.00568275	0.0178058
GRMZM2G456088	Uncharacterized protein	-1.6009	0.00569175	0.0178268
GRMZM2G061403	Putative O-Glycosyl hydrolase superfamily protein	-1.60122	0.00156523	0.00581915
GRMZM2G420012	RING-H2 finger protein ATL2L	-1.60251	0.000685935	0.00283696
GRMZM2G022625	P-loop containing nucleoside triphosphate hydrolases superfamily protein	-1.60283	4.71812e-05	0.000267921
GRMZM2G033208	Transketolase, chloroplastic	-1.60326	8.31394e-06	5.63444e-05
GRMZM2G371670	TPR repeat	-1.60463	5.86868e-05	0.000325638
GRMZM2G073272	NA	-1.60627	0.00592564	0.0184644
GRMZM2G110287	Uncharacterized protein	-1.60645	1.71908e-06	1.35817e-05
GRMZM5G881387	Uncharacterized protein	-1.60691	0.000465211	0.0020209
GRMZM2G338431	Strictosidine synthase 1	-1.60747	0.00545307	0.0171739
XLOC_040293	hypothetical protein ZEAMMB73_Zm00001d045938	-1.60762	0.00256795	0.00893962
GRMZM2G048672	Macrophage migration inhibitory factor	-1.60824	0.000109894	0.000567422
GRMZM2G051753	Boron transporter-like protein 2	-1.60912	3.31912e-09	4.27237e-08
GRMZM2G073743	chloroplastic lipocalin	-1.60944	5.10767e-06	3.63515e-05
GRMZM2G035370	NA	-1.60954	0.0128728	0.0358421
GRMZM2G348846	Putative FAD-binding Berberine family protein	-1.61021	7.57766e-09	9.241e-08
GRMZM2G389645	Pentatricopeptide repeat protein	-1.61027	0.00124322	0.00476627
AC233910.1_FG001	NA	-1.61039	2.28079e-06	1.748e-05
GRMZM2G428964	NA	-1.61146	1.86811e-06	1.46105e-05
GRMZM2G416625	NA	-1.61188	0.000531942	0.00227735
GRMZM2G110988	Putative RING zinc finger domain superfamily protein	-1.61244	0.00279882	0.00963524
GRMZM2G137894	NA	-1.61339	4.2256e-05	0.000243197
GRMZM2G438979	NA	-1.61353	0.00748766	0.0225553
GRMZM2G027219	Violaxanthin de-epoxidase	-1.61366	3.17314e-05	0.000188094
GRMZM2G142063	inositol transporter 2	-1.61438	1.37225e-05	8.82268e-05
GRMZM2G156026	Uncharacterized protein	-1.61502	0.00159502	0.00591432
GRMZM2G432631	NA	-1.61508	1.82742e-06	1.43465e-05
GRMZM2G125140	Calcineurin-like metallo-phosphoesterase superfamily protein	-1.61563	5.14339e-06	3.65471e-05
GRMZM2G068715	Ribonucleoprotein A	-1.61577	0.00010586	0.000549148
GRMZM2G313737	Uncharacterized protein	-1.61616	0.00240883	0.00846714
GRMZM5G854901	NA	-1.61632	0.000169919	0.000833052
GRMZM2G178650	NA	-1.61648	3.40823e-05	0.000199819
GRMZM5G853245	Uncharacterized protein	-1.61657	0.00430588	0.0140204
GRMZM2G700192	NA	-1.61657	3.92444e-06	2.8659e-05
GRMZM2G701767	NA	-1.61791	3.94271e-06	2.87789e-05
GRMZM2G009070	acid-amino acid ligases	-1.61827	6.69729e-05	0.000366253
GRMZM2G111228	Uncharacterized protein	-1.61828	2.20429e-05	0.000135685
GRMZM2G085945	Zinc finger protein	-1.61877	3.62821e-08	3.94884e-07
GRMZM2G132371	Uncharacterized protein	-1.61891	0.0130753	0.036318
GRMZM2G317451	FUNCTIONS IN: molecular_function unknown	-1.61896	1.38638e-06	1.11806e-05
GRMZM2G477205	NA	-1.6195	4.44095e-07	3.9613e-06
GRMZM2G134398	Uncharacterized protein	-1.61985	0.000291932	0.00133995
GRMZM2G066426	Putative AMP-dependent synthetase and ligase superfamily protein	-1.62008	2.44889e-06	1.86187e-05
GRMZM2G012342	NA	-1.62042	0.000449496	0.00196279
GRMZM2G150024	Putative leucine-rich repeat receptor-like protein kinase family protein	-1.62056	3.83354e-08	4.15775e-07
GRMZM2G113364	NA	-1.62082	4.48838e-05	0.000256657
GRMZM2G142549	NA	-1.62107	0.0130342	0.0362297
GRMZM2G109680	NA	-1.62207	4.13352e-06	2.99956e-05
XLOC_023307	hypothetical protein ZEAMMB73_Zm00001d013125	-1.62293	0.00807075	0.0240282
GRMZM2G120657	Uncharacterized protein	-1.62293	6.7789e-07	5.82525e-06
GRMZM2G140288	Uncharacterized protein	-1.62305	1.90941e-05	0.000119091
XLOC_010912	Inactive LRR receptor-like serine/threonine-protein kinase BIR2	-1.62402	4.66261e-06	3.34986e-05
GRMZM2G114998	Uncharacterized protein	-1.62408	3.87756e-11	6.70493e-10
GRMZM2G004583	Protein Iojap, chloroplast	-1.62458	0.000102103	0.000531968
GRMZM5G850924	NA	-1.62479	0.00200808	0.00723192
GRMZM2G032721	NA	-1.62573	0.000159709	0.000787845
GRMZM2G024550	Mitochondrial transcription termination factor family protein	-1.62598	5.14277e-06	3.65471e-05
GRMZM2G032276	Uncharacterized protein	-1.62667	0.00108823	0.00424861
AC207628.4_FG003	Uncharacterized protein	-1.6274	0.00124849	0.00478232
GRMZM2G349745	NA	-1.62744	1.27037e-06	1.0339e-05
GRMZM2G024499	NA	-1.62752	3.30983e-05	0.000195044
GRMZM2G105827	NA	-1.62782	0.000112064	0.000576806
GRMZM2G073059	Cyclase	-1.62786	0.0003679	0.00164746
GRMZM2G135739	Uncharacterized protein	-1.62818	3.99554e-10	5.97753e-09
GRMZM2G107805	Uncharacterized protein	-1.6286	2.81238e-06	2.11647e-05
GRMZM5G897592	Cytochrome c	-1.62899	0.00017875	0.000870171
GRMZM2G027495	NA	-1.62899	1.11401e-06	9.16489e-06
GRMZM2G312244	NA	-1.62953	2.44361e-06	1.8583e-05
GRMZM2G010555	Alternative oxidase	-1.62961	5.94502e-06	4.16151e-05
GRMZM2G051403	NA	-1.63135	0.000631972	0.00264617
GRMZM2G095492	nodulin MtN21 /EamA-like transporter family protein	-1.63142	3.42074e-09	4.3959e-08
GRMZM2G309970	NA	-1.63278	4.61914e-05	0.000263359
GRMZM5G874903	Ribose-5-phosphate isomerase	-1.63336	0.000121119	0.000617784
GRMZM2G704020	NA	-1.63374	3.27599e-05	0.000193379
GRMZM2G067242	Uncharacterized protein	-1.63472	0.000109468	0.000565787
GRMZM2G111164	Uncharacterized protein	-1.63505	4.92824e-10	7.23018e-09
GRMZM2G463462	NA	-1.63519	5.44733e-08	5.77894e-07
GRMZM2G027437	CONTAINS InterPro DOMAIN/s: PRC-barrel-like (InterPro:IPR011033)	-1.63521	1.26917e-05	8.24526e-05
GRMZM2G005260	NA	-1.63527	1.82347e-05	0.000114305
GRMZM2G004483	Uncharacterized protein	-1.63559	1.05791e-06	8.7543e-06
GRMZM5G826801	50S ribosomal protein L12-1	-1.63576	0.000734222	0.00300943
GRMZM2G127421	Uncharacterized protein	-1.63578	4.25412e-06	3.0806e-05
GRMZM5G834518	Uncharacterized protein	-1.63647	9.81675e-06	6.53634e-05
GRMZM2G386281	NA	-1.63856	0.00057542	0.0024363
GRMZM2G036872	NA	-1.63914	5.2284e-07	4.59452e-06
GRMZM2G012174	Pentatricopeptide repeat (PPR) superfamily protein	-1.63936	3.74162e-08	4.06658e-07
GRMZM2G032648	NA	-1.63954	5.3977e-08	5.73215e-07
GRMZM2G121128	Carbohydrate kinase-like protein	-1.64086	7.7876e-06	5.31016e-05
GRMZM2G066413	NA	-1.64247	5.11845e-07	4.50172e-06
GRMZM2G328427	NA	-1.64386	0.00858848	0.0253462
AC155434.2_FG003	NA	-1.64434	0.00128965	0.00492
GRMZM2G360698	Uncharacterized protein	-1.64459	0.000125799	0.000639241
GRMZM2G004352	Uncharacterized protein	-1.64637	0.000106052	0.000549959
GRMZM2G044077	Putative AP2/EREBP transcription factor superfamily protein	-1.64669	0.010932	0.0312329
GRMZM6G650316	NA	-1.64715	6.56378e-08	6.85107e-07
GRMZM2G124473	Structural molecule	-1.64763	1.49442e-05	9.54102e-05
GRMZM2G121360	Putative heavy metal transport/detoxification superfamily protein	-1.64817	6.71059e-06	4.64199e-05
GRMZM2G105570	Uncharacterized protein	-1.64939	1.01809e-06	8.4456e-06
GRMZM2G019958	Uncharacterized protein	-1.64941	0.000113242	0.00058229
GRMZM5G864335	Uncharacterized protein	-1.64973	0.000205673	0.000985336
GRMZM2G080487	NA	-1.65001	3.48985e-07	3.18567e-06
GRMZM2G028302	NA	-1.65041	1.05613e-05	6.98981e-05
GRMZM2G442763	NA	-1.65105	0.000869138	0.00348609
GRMZM2G365931	NA	-1.65161	0.00817166	0.0242728
GRMZM2G436710	Tetratricopeptide repeat (TPR)-like superfamily protein	-1.65198	0.000439167	0.00192282
GRMZM2G106531	Carotenoid isomerase 2	-1.6521	6.9558e-07	5.96571e-06
GRMZM2G128072	NA	-1.65326	1.51165e-07	1.47431e-06
GRMZM2G038973	NA	-1.6534	2.46288e-06	1.87204e-05
GRMZM2G110504	NA	-1.65351	0.000675072	0.00279836
GRMZM5G880632	Uncharacterized protein	-1.65393	0.00397312	0.0130822
GRMZM2G114255	Uncharacterized protein	-1.65396	6.12885e-06	4.27383e-05
GRMZM2G046058	Pentatricopeptide repeat (PPR) superfamily protein	-1.654	0.000774214	0.00315297
GRMZM2G150962	NA	-1.65467	3.03427e-06	2.26858e-05
GRMZM2G457381	replication factor C1	-1.65476	5.89032e-05	0.000326606
AC206266.3_FG001	Uncharacterized protein	-1.65509	0.000749584	0.00306431
XLOC_017911	B1160F02.11	-1.65573	0.00219087	0.0077923
GRMZM2G305007	Protein kinase superfamily protein	-1.65654	1.58598e-06	1.262e-05
GRMZM2G046681	Uncharacterized protein	-1.6566	0.000207795	0.000994429
GRMZM5G839422	Uncharacterized protein	-1.65726	6.70099e-05	0.000366391
GRMZM2G480850	CP12-1	-1.65752	1.85105e-05	0.000115837
GRMZM2G102737	Uncharacterized protein	-1.65791	1.60876e-06	1.27881e-05
GRMZM2G013481	NA	-1.65865	2.68639e-05	0.000162338
GRMZM5G802566	NA	-1.66023	0.000353784	0.00159182
GRMZM2G072298	Glycerol-3-phosphate acyltransferase 1	-1.66091	3.46388e-05	0.000202814
GRMZM2G094532	NA	-1.66128	1.29506e-06	1.05261e-05
GRMZM2G098084	NA	-1.66143	0.000850538	0.00342519
GRMZM2G047763	NA	-1.6617	7.94322e-06	5.40678e-05
GRMZM2G028608	NA	-1.66172	0.00442837	0.0143676
GRMZM2G087256	NA	-1.66183	0.0014924	0.00558984
GRMZM2G081519	Uncharacterized protein	-1.66212	0.000734362	0.00300961
GRMZM2G023946	NA	-1.6624	2.29831e-09	3.03508e-08
XLOC_021777	PREDICTED: zinc finger CCCH domain-containing protein 43-like	-1.66259	0.000573888	0.00243015
GRMZM2G429982	NA	-1.66297	0.00185194	0.00674701
GRMZM2G315594	Uncharacterized protein	-1.66403	0.013421	0.0371388
GRMZM2G055037	Uncharacterized protein	-1.66544	0.000196925	0.000949277
GRMZM2G306732	Fructose-1,6-bisphosphatase	-1.66576	7.47996e-06	5.12062e-05
GRMZM2G134797	Nucleoside diphosphate kinase family protein	-1.66585	4.30266e-07	3.85626e-06
GRMZM2G129513	Malate dehydrogenase	-1.66602	3.06907e-05	0.000182692
GRMZM2G121704	NA	-1.66749	3.51161e-07	3.20271e-06
GRMZM2G120563	Uncharacterized protein	-1.66785	3.38774e-05	0.000198843
GRMZM2G069218	NA	-1.66786	0.0100404	0.0290436
GRMZM2G064015	Uncharacterized protein	-1.66798	0.000125499	0.000638132
XLOC_024615	Os12g0299650, partial	-1.66802	0.0006271	0.00262825
GRMZM2G162800	NA	-1.66805	6.02981e-05	0.000333685
GRMZM2G081589	Uncharacterized protein	-1.66905	7.64397e-05	0.000412077
GRMZM2G176129	NA	-1.66969	2.73389e-09	3.56485e-08
GRMZM2G133359	cysteine synthase 26	-1.66981	0.00125055	0.00478964
GRMZM2G043500	Putative uncharacterized protein	-1.67092	0.000136788	0.000688367
GRMZM2G089995	Ethylene-responsive transcription factor 4	-1.67106	0.00343904	0.0115401
GRMZM2G069672	NA	-1.67151	0.0106536	0.0305642
AC213099.3_FG001	Uncharacterized protein	-1.67185	2.46803e-07	2.32532e-06
GRMZM2G071162	Pentatricopeptide repeat (PPR) superfamily protein	-1.67206	6.38307e-07	5.50974e-06
GRMZM2G052740	EH-domain-containing protein 1	-1.67243	0.000555118	0.00236193
GRMZM2G009421	NA	-1.6734	0.000851704	0.003429
GRMZM2G158835	Uncharacterized protein	-1.67347	0.000154877	0.000767175
GRMZM2G071100	Uncharacterized protein	-1.67437	4.98391e-08	5.31999e-07
GRMZM2G062638	ATP-dependent peptidases	-1.67519	2.96482e-05	0.000177165
GRMZM2G012814	Uncharacterized protein	-1.6755	3.03494e-06	2.26858e-05
GRMZM2G464891	Uncharacterized protein	-1.6756	6.36467e-06	4.42338e-05
GRMZM2G152447	Uncharacterized protein	-1.67609	1.07258e-05	7.08357e-05
GRMZM2G079782	Uncharacterized protein	-1.67668	2.6713e-06	2.0191e-05
GRMZM2G306597	NA	-1.67689	3.30453e-06	2.45591e-05
GRMZM2G587231	NA	-1.67807	0.00906788	0.0265842
GRMZM2G022837	Putative uncharacterized protein	-1.67833	4.03635e-05	0.00023356
GRMZM2G127361	Quinone oxidoreductase-like protein At1g23740	-1.67843	1.45717e-05	9.33386e-05
GRMZM2G023081	Cell number regulator 9	-1.6788	0.000212741	0.00101373
GRMZM2G155525	Metal ion binding protein	-1.67903	2.70875e-08	3.0119e-07
GRMZM2G099086	Putative uncharacterized protein	-1.67911	1.46621e-05	9.38017e-05
GRMZM2G104366	NA	-1.67956	5.99343e-05	0.00033185
GRMZM2G090018	NA	-1.67964	4.03812e-06	2.9361e-05
GRMZM2G111477	NA	-1.68041	6.90414e-05	0.000376372
GRMZM2G128092	Uncharacterized protein	-1.68047	2.56981e-05	0.000156145
GRMZM5G870342	Uncharacterized protein	-1.68079	6.59969e-06	4.57649e-05
GRMZM2G109221	Uncharacterized protein	-1.68201	8.64725e-12	1.62452e-10
GRMZM2G068707	NA	-1.68259	6.0588e-05	0.000335111
GRMZM2G026643	Homeodomain leucine zipper family IV protein	-1.68268	7.75323e-11	1.28147e-09
GRMZM2G093291	Tetratricopeptide repeat (TPR)-like superfamily protein	-1.68291	1.23371e-06	1.00696e-05
GRMZM2G377487	NA	-1.68337	7.64373e-06	5.22008e-05
GRMZM2G048591	Peptidase S16, lon	-1.6835	5.38816e-06	3.81034e-05
GRMZM2G398668	Uncharacterized protein	-1.6846	7.86212e-06	5.35393e-05
GRMZM2G082683	Uncharacterized protein	-1.68516	1.66579e-05	0.000105307
GRMZM2G107774	NA	-1.68545	2.179e-05	0.000134235
GRMZM2G122251	Uncharacterized protein	-1.68703	1.83159e-09	2.45314e-08
GRMZM5G892774	NA	-1.68758	0.00121634	0.00467939
GRMZM2G007441	chloroplast signal recognition particle component (CAO)	-1.68827	6.80702e-06	4.70032e-05
GRMZM5G892247	DNA-directed RNA polymerase subunit beta''	-1.6893	0.00515527	0.0163643
GRMZM2G050108	Nicotianamine synthase 3	-1.68951	9.96368e-08	1.00527e-06
GRMZM2G049549	Uncharacterized protein	-1.69092	7.92047e-08	8.16024e-07
GRMZM2G454928	Uncharacterized conserved protein (DUF2358)	-1.69125	8.5344e-06	5.76875e-05
AC195860.3_FG006	Uncharacterized protein	-1.6927	5.98482e-05	0.000331432
AC210303.3_FG001	NA	-1.69293	4.38289e-05	0.000251411
GRMZM2G023237	Grx_I1-glutaredoxin subgroup III	-1.6936	0.0026168	0.00908716
GRMZM2G142217	NA	-1.69396	3.95306e-07	3.57385e-06
GRMZM2G126338	NA	-1.69403	4.04212e-05	0.000233763
GRMZM2G319281	Uncharacterized protein	-1.69416	0.0002562	0.00119497
GRMZM2G031904	NA	-1.69585	0.00726672	0.0219948
GRMZM2G098637	Uncharacterized protein	-1.69603	0.00227819	0.00806726
GRMZM2G085941	NA	-1.69635	1.82976e-06	1.43576e-05
XLOC_030306	pentatricopeptide repeat protein	-1.69638	0.0135356	0.0373927
AC225718.2_FG006	EF-hand Ca2+-binding protein CCD1	-1.6964	0.00043713	0.00191498
GRMZM2G025648	NA	-1.69733	3.98933e-05	0.000230968
GRMZM2G413337	NA	-1.69873	0.00041053	0.00181302
GRMZM2G032132	Receptor-like protein kinase 5	-1.69888	7.70902e-06	5.26236e-05
GRMZM2G418223	Uncharacterized protein	-1.6993	4.83821e-06	3.45922e-05
[truncated: 1,919 more rows]

## Sheet: 0 h vs 12 h
Data S3 All down-regulated differentially expressed genes in maize leaves induced by O. furnacalis for 2, 4, 12 and 24 h with a cutoff of 2 times change in relative to control.
Gene ID	Description	log2 (FC)	P-value	FDR
GRMZM2G148270	NA	-1.00047	0.00124282	0.00322995
GRMZM2G074871	NA	-1.0007	3.02296e-07	1.28306e-06
GRMZM2G406108	CASP-like protein 8	-1.00101	0.00591024	0.0135808
GRMZM2G041699	Cytokinin-O-glucosyltransferase 2	-1.00115	0.0149133	0.0313334
GRMZM2G140116	Uncharacterized protein	-1.00177	1.29522e-09	6.94308e-09
AC234515.1_FG003	Uncharacterized protein	-1.00201	0.00826915	0.0184192
GRMZM2G040672	methyltransferases	-1.00206	0.00125164	0.00325015
GRMZM2G173923	CRS2-associated factor 1, chloroplastic	-1.00226	6.67697e-08	3.03832e-07
GRMZM2G176542	NA	-1.00248	1.91868e-07	8.31328e-07
GRMZM2G076484	DEA(D/H)-box RNA helicase family protein	-1.00268	6.22216e-09	3.12612e-08
GRMZM2G107968	Putative uncharacterized protein	-1.00307	1.44211e-10	8.38005e-10
GRMZM2G369839	NA	-1.00336	7.77211e-07	3.15074e-06
GRMZM2G107199	cytochrome P450, family 724, subfamily A, polypeptide 1	-1.00407	0.0234253	0.0471122
GRMZM2G178826	FUNCTIONS IN: molecular_function unknown	-1.00446	3.06508e-08	1.44482e-07
GRMZM2G408963	Peroxidase 65	-1.00519	7.32801e-06	2.67025e-05
GRMZM2G043162	Ferredoxin-1	-1.00544	1.25016e-07	5.52096e-07
GRMZM2G085932	Glycoprotein	-1.00641	2.01868e-08	9.7047e-08
AC207628.4_FG003	Uncharacterized protein	-1.00699	0.00188155	0.00474856
GRMZM2G176780	Carbohydrate transporter/ sugar porter/ transporter	-1.0072	8.81111e-06	3.17778e-05
GRMZM2G180086	NA	-1.00735	0.0022531	0.00561489
GRMZM2G081322	NA	-1.0078	3.71036e-05	0.000122665
GRMZM2G423636	Putative uncharacterized protein	-1.00822	1.37757e-05	4.84478e-05
GRMZM5G833660	Inner membrane protease subunit 1, nuclear encoding mitochondrial protein, mRNA	-1.00857	1.14515e-07	5.08837e-07
GRMZM2G171006	NA	-1.00909	1.57458e-07	6.88011e-07
GRMZM2G114688	NA	-1.0094	0.0195992	0.040139
GRMZM2G099463	NA	-1.01099	1.10347e-09	5.94296e-09
GRMZM2G148057	Protein Kinase interacting protein isoform 1	-1.01244	0.0137241	0.0290614
GRMZM2G079348	Catalase isozyme 3	-1.01277	7.70846e-08	3.48772e-07
GRMZM2G085854	Hydroquinone glucosyltransferase	-1.01337	4.64231e-05	0.000151249
GRMZM2G069078	Tetratricopeptide repeat (TPR)-like superfamily protein	-1.01345	0.00022251	0.000654788
XLOC_021897	ARM repeat superfamily protein	-1.01366	0.0181631	0.0374703
GRMZM2G052869	Metallothionein-like protein type 2	-1.01403	9.76106e-09	4.82355e-08
GRMZM2G071349	NA	-1.01405	2.20949e-06	8.5702e-06
GRMZM2G431030	NA	-1.01427	1.40323e-05	4.92865e-05
GRMZM2G450488	Major facilitator superfamily protein	-1.01454	0.000298085	0.000859471
GRMZM2G133121	Uncharacterized protein	-1.01469	1.34442e-10	7.82555e-10
GRMZM2G090241	Dihydrodipicolinate reductase	-1.0147	7.49325e-10	4.09762e-09
GRMZM6G101378	NA	-1.01499	2.35979e-06	9.1269e-06
GRMZM2G066469	Inner membrane protease subunit 1	-1.01536	1.24094e-08	6.07892e-08
GRMZM2G017022	Putative leucine-rich repeat protein kinase family protein	-1.01551	1.69342e-10	9.78898e-10
GRMZM2G104396	Uncharacterized protein	-1.01594	0.00383074	0.00912731
GRMZM5G884325	Small nuclear ribonucleoprotein Sm D3	-1.016	3.57942e-06	1.35332e-05
GRMZM5G861800	Thioredoxin-like 2	-1.01606	6.17818e-10	3.39888e-09
XLOC_028179	PREDICTED: DNA-directed RNA polymerase III subunit RPC2	-1.01644	4.43538e-08	2.05573e-07
GRMZM2G009443	Cytokinin inducible protease1	-1.01718	3.34381e-12	2.19734e-11
GRMZM2G140223	NA	-1.01747	7.58256e-05	0.000239586
GRMZM2G134687	Putative NAC domain transcription factor superfamily protein	-1.01759	0.0120207	0.0258234
GRMZM2G109680	NA	-1.01796	1.05814e-05	3.77714e-05
GRMZM2G002656	Uncharacterized protein	-1.018	9.92912e-10	5.36432e-09
GRMZM2G377641	Uncharacterized protein	-1.01844	4.57261e-08	2.11744e-07
GRMZM2G103755	PIT1	-1.01859	2.39461e-05	8.14609e-05
GRMZM2G106042	NA	-1.01874	0.00043995	0.0012347
GRMZM5G825437	NA	-1.01907	7.96803e-06	2.8875e-05
GRMZM2G115698	NA	-1.01974	4.60249e-09	2.34045e-08
GRMZM2G156206	Uncharacterized protein	-1.02117	0.00211652	0.00529882
GRMZM2G067303	NA	-1.02136	5.54337e-11	3.33701e-10
GRMZM5G813217	Uncharacterized protein	-1.0227	3.8704e-11	2.35461e-10
GRMZM2G112951	NA	-1.02308	0.00988103	0.0216605
GRMZM2G077202	Uncharacterized protein	-1.02378	3.38838e-09	1.74685e-08
GRMZM2G022563	3-oxoacyl-synthase III	-1.02447	7.7325e-08	3.49808e-07
GRMZM2G123309	Putative cytochrome P450 superfamily protein	-1.02464	5.76935e-06	2.12984e-05
GRMZM2G027962	NA	-1.02474	0.00907516	0.0200388
XLOC_037261	PREDICTED: proliferation-associated protein A-like	-1.02531	8.39486e-05	0.000263542
GRMZM6G107785	NA	-1.02578	4.32966e-09	2.20933e-08
GRMZM2G179800	DnaJ domain containing protein	-1.02596	7.47848e-08	3.38861e-07
GRMZM5G893764	NA	-1.02623	5.62229e-07	2.31527e-06
GRMZM2G471357	Uncharacterized protein	-1.02645	1.07375e-11	6.79793e-11
GRMZM2G032484	NA	-1.02695	6.27113e-09	3.14714e-08
GRMZM2G036007	Putative uncharacterized protein	-1.02781	2.82674e-10	1.60498e-09
GRMZM2G078178	Uncharacterized protein	-1.02825	0.015776	0.0329537
GRMZM2G013450	Uncharacterized protein	-1.02851	3.04199e-09	1.57534e-08
GRMZM2G068352	NA	-1.0288	3.44143e-05	0.000114286
GRMZM2G064841	Uncharacterized protein	-1.02896	5.42298e-08	2.49074e-07
GRMZM2G093766	NA	-1.02903	0.00602089	0.0138135
GRMZM2G003002	Histone H1	-1.0291	3.30213e-11	2.01841e-10
GRMZM2G509876	NA	-1.02924	0.00584475	0.0134462
GRMZM2G167422	Pentatricopeptide repeat (PPR) superfamily protein	-1.02975	0.000733677	0.0019793
GRMZM2G157027	Uncharacterized protein	-1.03032	2.15132e-07	9.27715e-07
GRMZM2G001905	NA	-1.0309	9.0435e-10	4.90982e-09
GRMZM5G863784	Zincin-like metalloproteases family protein	-1.03113	0.000311038	0.000894652
GRMZM2G136975	NA	-1.03123	0.000653018	0.00177717
GRMZM2G314094	Uncharacterized protein	-1.03151	2.68794e-06	1.03278e-05
GRMZM2G009448	Putative glycine-rich protein	-1.03254	6.67731e-11	3.99016e-10
GRMZM2G151299	NA	-1.03274	0.00126857	0.0032897
GRMZM2G040513	TPR domain containing protein	-1.03276	9.87063e-06	3.53808e-05
GRMZM2G097106	EMB1688	-1.03299	4.79424e-10	2.66114e-09
GRMZM2G061700	NA	-1.0332	0.00243497	0.00603176
GRMZM2G106377	Putative RING zinc finger domain superfamily protein	-1.03389	8.77067e-05	0.000274551
GRMZM2G079613	Pollenless3	-1.03452	0.000243224	0.000711618
GRMZM2G123884	NA	-1.03457	0.00548012	0.0126799
AC231745.1_FG003	Uncharacterized protein	-1.03459	8.49604e-09	4.21996e-08
GRMZM2G018280	Uncharacterized protein	-1.03504	1.11784e-06	4.46618e-06
GRMZM2G109201	Solute carrier family 2, facilitated glucose transporter member 8	-1.03618	0.00490566	0.0114715
GRMZM2G111200	NA	-1.03648	3.40876e-08	1.60026e-07
GRMZM2G354610	NA	-1.03702	3.67231e-10	2.06241e-09
GRMZM2G377600	40S ribosomal protein S27	-1.03704	5.59216e-06	2.06961e-05
GRMZM2G115773	NA	-1.03712	1.77941e-05	6.17877e-05
GRMZM2G179523	Phosphatidylinositol 3-and 4-kinase family protein	-1.0383	3.61109e-11	2.20162e-10
GRMZM2G383052	NAD(P)H-quinone oxidoreductase subunit 2 A, chloroplastic	-1.03837	0.000197502	0.000585589
GRMZM2G455587	Tetratricopeptide repeat (TPR)-like superfamily protein	-1.03846	8.10985e-09	4.03495e-08
XLOC_000839	Serine/arginine-rich SC35-like splicing factor SCL28	-1.03951	1.2393e-05	4.38539e-05
GRMZM2G095727	PseuodARR-B transcription factor	-1.04052	6.45136e-11	3.86035e-10
GRMZM2G052105	NA	-1.04052	0.00613257	0.0140468
GRMZM2G046537	NA	-1.04065	4.69663e-07	1.95251e-06
GRMZM2G431573	NA	-1.04103	0.0215485	0.0437408
GRMZM2G365770	NA	-1.0414	0.0117833	0.0253555
GRMZM2G055154	NA	-1.04206	7.39908e-05	0.000234168
GRMZM2G177019	Putative uncharacterized protein	-1.04268	0.000412663	0.00116299
GRMZM5G803952	Uncharacterized protein	-1.04288	2.91392e-10	1.65176e-09
GRMZM2G110862	Putative ferroportin-domain family protein	-1.04315	0.0136086	0.0288406
AC197387.3_FG004	NA	-1.04345	0.00187808	0.00474017
GRMZM2G147775	Actin-depolymerizing factor 5	-1.0435	0.000177094	0.000529181
XLOC_038464	PREDICTED: hsp70-Hsp90 organizing protein 1-like	-1.04367	0.014564	0.0306577
GRMZM2G087063	Protein of unknown function (DUF2930)	-1.04444	3.03932e-10	1.71938e-09
GRMZM2G035557	Uncharacterized protein	-1.04464	3.93154e-07	1.6486e-06
GRMZM2G012966	Lycopene epsilon cyclase1	-1.04498	1.36709e-11	8.59189e-11
GRMZM2G108273	Aquaporin TIP4-2	-1.04563	3.52187e-08	1.65111e-07
GRMZM2G113990	NA	-1.04566	1.16225e-09	6.24328e-09
GRMZM2G093323	Protein brittle-1	-1.04651	8.83181e-06	3.18488e-05
GRMZM2G167892	NA	-1.04688	1.51656e-11	9.50424e-11
GRMZM2G088843	Uncharacterized protein	-1.04697	0.000200001	0.000592544
GRMZM2G077002	NA	-1.04723	2.59181e-06	9.97449e-06
GRMZM2G135277	Uncharacterized protein	-1.04737	6.90822e-05	0.000219555
GRMZM2G152059	NA	-1.0475	1.92455e-06	7.50823e-06
GRMZM2G047577	Uncharacterized protein	-1.04769	1.77812e-07	7.7302e-07
GRMZM2G007695	Uncharacterized protein	-1.04839	1.32682e-08	6.48019e-08
GRMZM2G063575	Putative pentatricopeptide repeat family protein	-1.04891	3.04831e-05	0.000102063
GRMZM2G051767	Protein of unknown function (DUF3531)	-1.04935	5.57788e-10	3.08011e-09
GRMZM2G021149	Small nuclear ribonucleoprotein-associated protein	-1.04956	0.000216108	0.000637217
GRMZM2G084825	Protein kinase	-1.04959	8.22738e-07	3.32877e-06
GRMZM2G064136	NA	-1.05093	1.24802e-11	7.86749e-11
GRMZM2G008663	NA	-1.05156	0.000263617	0.000767156
GRMZM2G079034	NA	-1.05162	0.000378257	0.00107306
GRMZM2G052720	Ethylene-responsive transcription factor 3	-1.05178	0.00419735	0.00992071
GRMZM2G026922	NA	-1.05212	0.000144739	0.000438292
GRMZM2G050971	Iron-sulfur assembly protein IscA	-1.05261	8.24786e-11	4.89053e-10
GRMZM2G440882	NA	-1.05296	0.00102389	0.00269809
GRMZM2G057616	Uncharacterized protein	-1.05301	2.61496e-09	1.36286e-08
GRMZM2G428168	Glutathione S-transferase	-1.05304	8.59847e-09	4.26947e-08
GRMZM2G164088	Uncharacterized protein	-1.05435	1.63471e-09	8.67439e-09
GRMZM2G477503	Uncharacterized protein	-1.05445	4.95147e-06	1.8435e-05
GRMZM2G074857	EMB1374 isoform 1	-1.0545	7.11704e-11	4.24066e-10
GRMZM2G129300	NA	-1.05488	9.32711e-05	0.000290882
GRMZM2G040161	NA	-1.05533	0.00126904	0.00329037
GRMZM2G115255	NA	-1.05554	0.00518415	0.0120587
AC217358.3_FG005	Mitochondrial prohibitin complex protein 2	-1.05562	6.21091e-08	2.83415e-07
GRMZM2G089574	NA	-1.05569	3.8334e-08	1.78958e-07
GRMZM2G164704	NA	-1.05582	0.0185261	0.0381632
GRMZM2G060470	chloroplastic NIFS-like cysteine desulfurase	-1.05589	1.2699e-12	8.61917e-12
GRMZM2G055684	Putative subtilase family protein	-1.05664	0.0108652	0.0236028
GRMZM2G078412	Chloroplastic group IIA intron splicing facilitator CRS1, chloroplastic	-1.05743	1.20274e-11	7.58977e-11
GRMZM2G359038	Uncharacterized protein	-1.05883	2.14408e-12	1.4308e-11
GRMZM5G888620	NA	-1.05913	5.04472e-08	2.32667e-07
GRMZM5G895991	Uncharacterized protein	-1.05923	8.0136e-08	3.62049e-07
GRMZM2G022782	Uncharacterized protein	-1.05944	1.83015e-07	7.94751e-07
GRMZM2G082180	tRNA modification GTPase trmE	-1.06049	2.55519e-06	9.84213e-06
GRMZM2G361611	Ocs element-binding factor 1	-1.06147	9.90522e-05	0.000308105
GRMZM2G023755	PIT1	-1.06187	0.0150945	0.031684
GRMZM2G105539	Arsenical pump-driving ATPase	-1.06187	1.79006e-12	1.20131e-11
GRMZM2G073433	Uncharacterized protein	-1.06228	0.00366663	0.00877003
GRMZM2G130773	mTERF family protein	-1.0624	5.62484e-09	2.83705e-08
GRMZM2G386281	NA	-1.06243	0.0185323	0.0381733
GRMZM2G002874	Uncharacterized protein	-1.06422	5.57931e-12	3.61123e-11
GRMZM2G431309	Uncharacterized protein	-1.06425	0.0190497	0.0391205
GRMZM2G145895	Thioredoxin superfamily protein	-1.06469	1.04065e-10	6.11842e-10
GRMZM2G163671	BTB/POZ domain-containing protein	-1.06481	3.19452e-11	1.95446e-10
XLOC_003206	PREDICTED: uncharacterized protein LOC100276168 isoform X1	-1.06533	1.24328e-05	4.39797e-05
GRMZM2G423917	Src2-like protein	-1.06567	0.0105292	0.0229517
GRMZM2G337532	NA	-1.06578	6.36638e-10	3.49869e-09
GRMZM2G138407	DNA-directed RNA polymerase subunit	-1.06608	3.61674e-07	1.52257e-06
GRMZM2G000674	NA	-1.06674	8.80677e-05	0.000275625
GRMZM2G085320	Uncharacterized protein	-1.06698	0.000721387	0.00194801
GRMZM2G329040	Uncharacterized protein	-1.06754	4.24772e-10	2.37138e-09
GRMZM2G095898	Uncharacterized protein	-1.0677	7.88952e-06	2.86072e-05
GRMZM2G319281	Uncharacterized protein	-1.06775	9.61026e-06	3.44994e-05
AC191251.3_FG005	Cell differentiation protein rcd1	-1.06826	9.92446e-06	3.55614e-05
GRMZM2G085845	Putative cytochrome P450 superfamily protein	-1.0687	4.8736e-10	2.7018e-09
GRMZM2G163157	6b-interacting protein 1	-1.06923	5.04572e-07	2.08838e-06
GRMZM2G110878	NA	-1.06967	1.02817e-07	4.59231e-07
GRMZM2G147213	ATP binding protein	-1.07081	6.71405e-05	0.000213625
GRMZM5G860226	NA	-1.07085	1.25844e-05	4.44856e-05
GRMZM2G375999	Intron maturase, type II family protein	-1.07155	0.00315269	0.00764581
GRMZM2G386714	Lysine--tRNA ligase	-1.07235	5.53363e-07	2.28088e-06
XLOC_018966	D-isomer specific 2-hydroxyacid dehydrogenase family protein	-1.07263	0.00632681	0.014449
GRMZM2G045581	NA	-1.07284	3.65538e-10	2.05364e-09
GRMZM2G436448	Uncharacterized protein	-1.07313	0.00769509	0.0172687
GRMZM2G089149	NA	-1.07338	5.89816e-08	2.69859e-07
GRMZM2G099854	NA	-1.0744	1.658e-06	6.50929e-06
GRMZM2G156713	non-intrinsic ABC protein 6	-1.07469	1.09105e-09	5.87815e-09
GRMZM2G177991	NA	-1.07469	0.00228494	0.00568648
GRMZM2G003930	NA	-1.07471	0.000695841	0.00188313
GRMZM2G087671	NA	-1.07541	3.90101e-11	2.37277e-10
XLOC_004175	Pentatricopeptide repeat-containing protein	-1.07563	0.00564014	0.0130151
GRMZM2G420883	NA	-1.07587	0.00605782	0.0138941
GRMZM2G085872	NA	-1.07694	0.00011685	0.000359281
GRMZM2G081175	Uncharacterized protein	-1.07699	2.63901e-08	1.25352e-07
GRMZM2G044862	Uncharacterized protein	-1.07815	2.0394e-11	1.26605e-10
GRMZM2G018770	Uncharacterized protein	-1.0785	3.67961e-11	2.24074e-10
GRMZM2G135362	Uncharacterized protein	-1.07872	2.42325e-09	1.26657e-08
GRMZM2G135056	NA	-1.07886	7.8781e-06	2.85725e-05
GRMZM2G136523	NA	-1.07886	7.88248e-06	2.8585e-05
GRMZM5G894432	NA	-1.07943	0.0232048	0.0467021
GRMZM2G002903	Uncharacterized protein	-1.07962	0.00154541	0.00395858
GRMZM2G017405	NA	-1.0799	0.00576535	0.0132803
GRMZM2G114882	NA	-1.08021	0.00103664	0.00272868
GRMZM2G010628	NA	-1.08082	0.000238529	0.000699005
GRMZM2G074099	NA	-1.08162	3.68386e-10	2.06852e-09
GRMZM2G107031	NA	-1.08198	0.0028476	0.00696559
GRMZM2G380195	NA	-1.08233	5.61971e-06	2.07881e-05
GRMZM2G364528	NA	-1.08259	0.000101815	0.000315938
GRMZM5G855200	Uncharacterized protein	-1.08269	1.49107e-10	8.6532e-10
GRMZM2G332801	NA	-1.08361	1.44877e-07	6.35729e-07
GRMZM5G896883	MTA/SAH nucleosidase	-1.08427	6.06734e-07	2.4906e-06
GRMZM2G033198	Thiol disulfide interchange protein txlA	-1.08464	6.68701e-12	4.30213e-11
GRMZM2G082581	Isocitrate dehydrogenase	-1.08501	5.55033e-11	3.34055e-10
GRMZM2G087758	Chaperone DnaJ-domain superfamily protein	-1.08677	1.14984e-09	6.17875e-09
GRMZM2G017647	Protein of unknown function (DUF760)	-1.08701	4.68818e-11	2.84152e-10
GRMZM2G033971	NA	-1.0883	7.92508e-09	3.94713e-08
GRMZM2G133629	NA	-1.08854	0.000888266	0.00236444
GRMZM2G075058	NA	-1.08944	4.01664e-07	1.68178e-06
GRMZM2G020840	NA	-1.08952	1.30023e-05	4.58841e-05
GRMZM2G133757	NA	-1.08958	0.000540555	0.00149354
GRMZM2G175827	KANADI3	-1.08993	0.00194891	0.00490815
GRMZM2G004356	BHLH transcription factor	-1.09031	1.61158e-05	5.625e-05
GRMZM5G815358	NA	-1.09125	5.27803e-09	2.66777e-08
GRMZM2G094526	DHBP synthase RibB-like alpha/beta domain	-1.09296	1.85302e-11	1.15359e-10
GRMZM2G104237	NA	-1.09305	1.45873e-06	5.75687e-06
GRMZM5G803404	NA	-1.09337	0.00312288	0.00758064
GRMZM2G071645	las1-like family protein	-1.09378	0.000836952	0.00223591
GRMZM6G761998	Zinc transporter 2	-1.09421	3.74691e-05	0.000123742
GRMZM5G840002	3-isopropylmalate dehydratase small subunit 2	-1.09469	9.42482e-13	6.45631e-12
XLOC_015494	PREDICTED: homeobox-leucine zipper protein HOX10-like	-1.09512	1.61198e-06	6.33343e-06
GRMZM2G084248	NA	-1.09516	0.0234635	0.0471767
GRMZM2G109159	Uncharacterized protein	-1.09592	0.0176644	0.0365265
GRMZM2G160996	Uncharacterized protein	-1.09593	3.25142e-06	1.23398e-05
GRMZM2G043109	NA	-1.09661	0.000174542	0.00052196
GRMZM2G113682	Protein of unknown function (DUF1005)	-1.09688	6.18193e-11	3.70557e-10
GRMZM2G086835	Zinc finger protein 7	-1.09691	0.000250773	0.00073246
GRMZM2G180918	NA	-1.09714	0.00017428	0.000521225
GRMZM2G174776	Uncharacterized protein	-1.09867	2.11595e-08	1.01456e-07
GRMZM2G464782	NA	-1.09943	2.65012e-11	1.63204e-10
AC191113.2_FG002	NA	-1.09997	1.17126e-09	6.28947e-09
GRMZM2G047546	NA	-1.10008	1.01294e-11	6.42739e-11
GRMZM2G333448	Uncharacterized protein	-1.1001	0.000280049	0.000810787
GRMZM2G305154	40S ribosomal protein S29	-1.10105	0.000178014	0.000531724
XLOC_040841	hypothetical protein ZEAMMB73_Zm00001d047361	-1.10128	0.0178175	0.0368063
GRMZM2G102216	Glutathione S-transferase family protein	-1.10213	0.000994478	0.00262595
GRMZM2G319357	NA	-1.10394	1.14764e-12	7.81851e-12
GRMZM2G016462	NA	-1.10452	1.9811e-06	7.72106e-06
GRMZM2G023827	NA	-1.10459	0.0153261	0.0321201
GRMZM5G886177	Pathogen-related protein	-1.10464	2.44348e-08	1.16439e-07
GRMZM2G001816	60S ribosomal protein L11-1	-1.1051	8.18745e-11	4.85698e-10
GRMZM2G133314	Uncharacterized protein	-1.10603	2.69369e-15	2.14664e-14
AC198353.5_FG004	NOL1/NOP2/sun family protein / antitermination NusB domain-containing protein	-1.10619	3.31075e-09	1.70825e-08
GRMZM2G068566	Putative uncharacterized protein	-1.10731	1.58039e-07	6.90353e-07
GRMZM2G057690	NA	-1.10764	0.00527827	0.0122595
GRMZM2G315848	Nucleotide pyrophosphatase/phosphodiesterase	-1.10781	4.1368e-08	1.92224e-07
GRMZM2G100543	NA	-1.10806	0.0157191	0.0328438
GRMZM2G074103	ABC transporter family protein	-1.10827	1.48437e-13	1.06883e-12
GRMZM2G303993	NA	-1.10863	1.51413e-06	5.9679e-06
GRMZM2G034417	NA	-1.10872	2.02747e-06	7.88987e-06
GRMZM2G142507	NA	-1.10873	2.20153e-10	1.26086e-09
GRMZM2G096655	NA	-1.10909	2.48084e-07	1.06375e-06
GRMZM2G083410	Putative uncharacterized protein	-1.10932	1.19944e-06	4.77678e-06
XLOC_029535	PREDICTED: uncharacterized protein LOC103637537	-1.10953	0.00444757	0.0104666
GRMZM2G479038	Uncharacterized protein	-1.10967	1.46745e-07	6.43378e-07
GRMZM2G305851	Uncharacterized protein	-1.11038	1.16261e-12	7.91523e-12
XLOC_021366	PREDICTED: uncharacterized protein LOC103644457	-1.11042	0.00206726	0.00518346
XLOC_005558	TPA_inf: Dof-type zinc finger protein 5	-1.11159	0.0132611	0.0281812
GRMZM2G125529	Uncharacterized protein	-1.11211	5.37711e-05	0.0001736
GRMZM2G106190	Ferredoxin-6, chloroplastic	-1.1124	8.88477e-10	4.82619e-09
GRMZM2G165694	16S rRNA processing protein RimM family	-1.1132	1.43245e-12	9.68003e-12
GRMZM2G104092	Uncharacterized protein	-1.11321	0.0102556	0.0224043
GRMZM2G108766	Tubulin beta-3 chain	-1.11338	1.63583e-09	8.67886e-09
GRMZM2G162988	Uncharacterized protein	-1.11392	1.19172e-05	4.22959e-05
GRMZM2G111228	Uncharacterized protein	-1.1142	3.77128e-06	1.42326e-05
GRMZM2G017429	Uncharacterized protein	-1.11433	1.27688e-11	8.04451e-11
GRMZM2G381059	NA	-1.11464	4.37062e-10	2.43516e-09
XLOC_037916	DNA replication licensing factor MCM6	-1.11491	1.05221e-05	3.75811e-05
GRMZM2G163476	Uncharacterized protein	-1.11562	9.40754e-09	4.65554e-08
GRMZM2G134107	60S ribosomal protein L22-2	-1.11571	1.58666e-09	8.43533e-09
GRMZM2G361256	Uncharacterized protein	-1.11634	0.00236421	0.0058688
GRMZM2G474929	mitochondrial editing factor 21	-1.11636	0.0106154	0.0231121
GRMZM2G038791	Ribose-phosphate pyrophosphokinase	-1.11637	7.81809e-12	5.0059e-11
GRMZM2G027499	NA	-1.1167	7.503e-06	2.7292e-05
GRMZM2G054076	Chaperone protein dnaJ	-1.11822	8.6761e-09	4.30664e-08
GRMZM5G804181	NA	-1.11839	0.00958251	0.0210675
GRMZM2G105297	Putative uncharacterized protein	-1.11843	4.0744e-09	2.08457e-08
GRMZM2G427468	60S ribosomal protein L27a-2	-1.11857	1.59857e-06	6.28554e-06
GRMZM2G174669	Ribosomal RNA adenine dimethylase family protein	-1.11858	3.19498e-11	1.95446e-10
GRMZM5G867798	Putative leucine-rich repeat receptor-like protein kinase family protein	-1.11877	2.08189e-10	1.19454e-09
GRMZM2G039089	NA	-1.1189	5.37893e-13	3.74634e-12
GRMZM2G301848	NA	-1.11909	0.013305	0.0282667
GRMZM2G076450	Regulatory protein NPR1	-1.11917	8.77201e-10	4.76745e-09
GRMZM2G054120	NA	-1.11937	1.26217e-06	5.01374e-06
GRMZM2G089421	60S ribosomal protein L21	-1.11942	8.3921e-13	5.76926e-12
GRMZM2G011662	Uncharacterized protein	-1.1195	3.98009e-10	2.22718e-09
GRMZM5G891739	Superoxide dismutase	-1.11975	3.44738e-11	2.1047e-10
GRMZM2G010011	DHHC-type zinc finger family protein	-1.11981	0.00377384	0.00900351
GRMZM2G104147	Uncharacterized protein	-1.12022	0.000462102	0.00129175
GRMZM2G039365	NA	-1.12071	7.62065e-12	4.8815e-11
GRMZM2G089528	Flavonoid 3-monooxygenase	-1.12087	2.12243e-06	8.2449e-06
GRMZM2G343080	NA	-1.12142	2.58409e-10	1.47152e-09
GRMZM2G078985	40S ribosomal protein S5	-1.12156	7.14916e-13	4.9334e-12
GRMZM2G151826	Histone H2A	-1.12213	4.00159e-12	2.61628e-11
GRMZM2G083812	Uncharacterized protein	-1.12238	2.38972e-08	1.13983e-07
GRMZM2G476049	NA	-1.12262	0.0037834	0.00902494
GRMZM2G036609	Ferredoxin-dependent glutamate synthase, chloroplastic	-1.12288	2.61379e-13	1.85534e-12
GRMZM2G472453	NA	-1.12297	0.0155515	0.0325331
GRMZM2G100043	DEA(D/H)-box RNA helicase family protein	-1.12434	3.28895e-13	2.32213e-12
GRMZM2G095411	Retrotransposon protein	-1.12474	0.000239183	0.000700722
GRMZM2G367941	NA	-1.1253	0.000371193	0.00105476
GRMZM2G318010	Uncharacterized protein	-1.12612	1.90173e-10	1.09514e-09
GRMZM2G087146	Choline/ethanolamine kinase	-1.1275	3.93123e-07	1.6486e-06
GRMZM2G110908	Putative snRK/SAPK family protein kinase	-1.12791	2.51353e-11	1.55076e-10
GRMZM2G108861	NA	-1.12797	0.00578086	0.0133121
GRMZM2G465806	NA	-1.12797	1.019e-07	4.55399e-07
GRMZM2G300133	Leucine-rich repeat receptor-like kinase protein THICK TASSEL DWARF1	-1.12824	1.65709e-08	8.02864e-08
GRMZM2G341089	Ubiquitin-conjugating enzyme E2 I	-1.12846	0.0015992	0.00408455
GRMZM2G030299	NA	-1.12855	1.05339e-12	7.18747e-12
GRMZM2G472266	NA	-1.1287	1.37795e-07	6.06024e-07
XLOC_029984	retrotransposon protein	-1.12878	2.88018e-12	1.90439e-11
GRMZM2G068943	Uncharacterized protein	-1.12985	2.54896e-11	1.57105e-10
GRMZM2G105266	AP2 domain containing protein	-1.12999	0.00597068	0.0137105
GRMZM2G085117	Uncharacterized protein	-1.13113	0.0011542	0.0030171
GRMZM2G040145	NA	-1.1312	1.80178e-11	1.12265e-10
GRMZM2G030809	Putative uncharacterized protein	-1.13153	4.90277e-09	2.48703e-08
GRMZM2G021319	NA	-1.13179	0.0102551	0.0224043
GRMZM2G107620	Uncharacterized protein	-1.13189	0.00059616	0.00163406
GRMZM2G479987	NA	-1.13191	3.01651e-06	1.15004e-05
GRMZM2G064657	EXS (ERD1/XPR1/SYG1) family protein	-1.13224	1.01966e-05	3.64861e-05
GRMZM2G128215	F-box protein interaction domain containing protein	-1.13267	0.00228539	0.00568669
GRMZM2G041262	NA	-1.13279	0.00126467	0.00328151
XLOC_035419	unknown	-1.13321	7.44129e-08	3.37275e-07
AC210013.4_FG011	NA	-1.13334	7.09872e-12	4.55565e-11
GRMZM2G114692	Uncharacterized protein	-1.13335	1.16235e-07	5.16113e-07
GRMZM2G315902	NA	-1.13367	3.03919e-10	1.71938e-09
GRMZM2G303135	Uncharacterized protein	-1.13402	0.022146	0.0448508
GRMZM2G095811	NA	-1.13472	0.00332755	0.00802902
AC210013.4_FG019	NA	-1.13619	1.02169e-11	6.48156e-11
GRMZM2G021881	NA	-1.13652	0.0179271	0.0370252
GRMZM5G863596	alpha-amylase-like 3	-1.13673	3.19238e-14	2.38978e-13
GRMZM2G137673	NA	-1.13738	5.25126e-09	2.65467e-08
GRMZM2G129777	Putative uncharacterized protein	-1.13764	5.29195e-12	3.43253e-11
GRMZM2G058948	NA	-1.13792	5.66184e-12	3.66158e-11
GRMZM2G042107	Uncharacterized protein	-1.13841	0.0103894	0.0226742
XLOC_039256	Transcription factor VOZ1	-1.13862	6.2577e-05	0.000199977
GRMZM2G125001	Putative CBL-interacting protein kinase family protein isoform 1	-1.13863	6.73736e-06	2.46458e-05
GRMZM2G014560	NA	-1.13886	1.59604e-05	5.57265e-05
GRMZM2G098606	NA	-1.13918	0.00943263	0.0207586
GRMZM2G109674	NA	-1.13928	2.70475e-11	1.66443e-10
GRMZM2G415538	P-loop containing nucleoside triphosphate hydrolases superfamily protein	-1.13965	2.6016e-10	1.48122e-09
GRMZM2G090020	NA	-1.1407	9.30722e-05	0.00029032
GRMZM2G459391	NA	-1.14147	2.01802e-09	1.06103e-08
GRMZM2G153984	2-hydroxy-3-oxopropionate reductase	-1.14163	1.06607e-14	8.16392e-14
GRMZM2G063001	NA	-1.14226	0.00549888	0.0127204
GRMZM2G066441	Uncharacterized protein	-1.14413	6.99325e-11	4.17091e-10
GRMZM2G020295	Inosine triphosphate pyrophosphatase	-1.14445	1.95681e-10	1.1259e-09
GRMZM2G165176	Uncharacterized protein	-1.14506	6.04305e-09	3.03908e-08
GRMZM2G115105	Uncharacterized protein	-1.14559	1.661e-07	7.24239e-07
GRMZM2G043277	Uncharacterized protein	-1.14583	1.67593e-12	1.12738e-11
GRMZM2G412986	Uncharacterized protein	-1.1459	6.93046e-12	4.45412e-11
GRMZM2G029685	40S ribosomal protein S24	-1.14605	9.50325e-07	3.82202e-06
GRMZM2G129135	tetraspanin10	-1.14608	0.0199994	0.0408964
GRMZM2G171736	NA	-1.14634	0.00626776	0.0143253
GRMZM2G131575	ATP synthase	-1.14637	9.63801e-14	7.01654e-13
GRMZM2G114184	HLS1	-1.14659	1.73692e-05	6.04206e-05
GRMZM2G082613	S-adenosyl-L-methionine-dependent methyltransferases superfamily protein	-1.14706	3.02299e-11	1.85279e-10
GRMZM2G134731	NA	-1.14791	2.80775e-09	1.45966e-08
GRMZM2G335814	NA	-1.14847	0.00363873	0.00870989
GRMZM2G381071	EF hand family protein	-1.14859	4.43509e-08	2.05573e-07
GRMZM2G141634	Uncharacterized protein	-1.14891	5.63999e-12	3.64822e-11
GRMZM2G453320	NA	-1.15037	2.67677e-10	1.52206e-09
GRMZM5G819212	NA	-1.15053	2.28037e-10	1.30553e-09
GRMZM2G052546	NA	-1.15069	1.16774e-14	8.92702e-14
GRMZM2G102802	NA	-1.1508	0.00272099	0.00667726
GRMZM2G018771	peptide deformylase 1A	-1.15111	1.69304e-11	1.05782e-10
GRMZM2G008528	Uncharacterized protein	-1.15142	0.000355213	0.00101278
XLOC_007947	Protein RETICULATA-RELATED 3 chloroplastic	-1.15149	2.08827e-07	9.01656e-07
GRMZM2G003424	Uncharacterized protein	-1.15234	2.63669e-05	8.919e-05
GRMZM2G111511	ABC transporter family protein	-1.15262	5.88288e-08	2.692e-07
GRMZM2G078320	NA	-1.15276	0.000607556	0.00166324
AC233865.1_FG001	Histone H4	-1.15401	0.00111279	0.00291549
GRMZM2G050842	NA	-1.15407	2.63966e-13	1.87285e-12
XLOC_040906	GTP pyrophosphokinase	-1.15449	5.35575e-05	0.000172965
GRMZM2G301208	Putative uncharacterized protein	-1.15459	1.36102e-07	5.99003e-07
GRMZM5G862955	Cytochrome c oxidase subunit 2	-1.15494	0.00216671	0.00541747
GRMZM2G083081	Protein of unknown function (DUF565)	-1.1557	1.27241e-13	9.19199e-13
GRMZM2G055660	NA	-1.15598	0.00226874	0.0056494
GRMZM5G877708	NA	-1.15637	2.48109e-11	1.53197e-10
GRMZM2G075851	NA	-1.1565	1.10046e-06	4.39902e-06
GRMZM2G127609	Chaperonin	-1.15665	1.42114e-14	1.08214e-13
GRMZM2G113364	NA	-1.1567	2.43197e-08	1.15944e-07
XLOC_010912	Inactive LRR receptor-like serine/threonine-protein kinase BIR2	-1.15674	4.34225e-05	0.00014198
XLOC_038959	PREDICTED: probable mediator of RNA polymerase II transcription subunit 26b	-1.15702	3.18608e-10	1.8001e-09
GRMZM5G853392	NA	-1.1574	0.00950861	0.0209184
GRMZM2G148561	Putative WRKY DNA-binding domain superfamily protein	-1.15803	0.00749598	0.0168545
GRMZM2G427697	NA	-1.15874	0.0202106	0.0412791
GRMZM2G038598	Uncharacterized protein	-1.15982	3.35242e-12	2.20253e-11
GRMZM2G095206	NAD(P)-binding Rossmann-fold superfamily protein	-1.16069	1.05778e-06	4.23712e-06
GRMZM2G162968	Putative chaperone clbp family protein	-1.16081	9.6533e-12	6.13912e-11
GRMZM2G059117	Putative leucine-rich repeat receptor-like protein kinase family protein	-1.16082	0.00410145	0.00971926
XLOC_018441	PREDICTED: pentatricopeptide repeat-containing protein At4g39530	-1.16095	2.83534e-05	9.54252e-05
GRMZM2G040477	Guanine nucleotide-binding protein beta subunit-like protein	-1.16106	2.69251e-12	1.78334e-11
GRMZM2G033236	NA	-1.1617	0.00819591	0.0182731
GRMZM2G168721	NA	-1.16223	6.62119e-05	0.000210844
GRMZM2G065839	Uncharacterized protein	-1.16229	4.90549e-11	2.96743e-10
GRMZM2G379002	NA	-1.16244	4.07861e-06	1.53475e-05
GRMZM2G454081	NA	-1.16262	0.000826091	0.00220804
GRMZM2G467187	Uncharacterized protein	-1.16262	0.000904741	0.00240478
GRMZM2G440537	NA	-1.16327	0.000126553	0.000387004
XLOC_012872	thylakoid assembly1	-1.16365	6.94878e-08	3.15691e-07
GRMZM2G368902	Uncharacterized protein	-1.16369	2.07665e-12	1.3867e-11
GRMZM2G142063	inositol transporter 2	-1.16442	7.15489e-11	4.2624e-10
GRMZM2G112530	Cytochrome b561/ferric reductase transmembrane with DOMON related domain	-1.16447	3.86886e-06	1.45848e-05
AC210013.4_FG016	NA	-1.16493	0.00353139	0.00847632
XLOC_016541	plastid transcriptionally active 6	-1.16503	3.41166e-08	1.60137e-07
GRMZM2G429113	Uncharacterized protein	-1.16536	1.0676e-14	8.17355e-14
GRMZM2G005082	O-Glycosyl hydrolases family 17 protein	-1.16564	7.86405e-11	4.6687e-10
GRMZM2G072383	NA	-1.16578	6.27478e-06	2.30407e-05
GRMZM2G160838	Uncharacterized protein	-1.16619	0.000600831	0.00164599
GRMZM5G898314	NA	-1.16631	0.00332143	0.00801615
GRMZM2G083964	NA	-1.16688	0.000486214	0.00135402
GRMZM2G103900	NA	-1.16704	4.29974e-10	2.39912e-09
GRMZM2G111477	NA	-1.16714	2.25489e-06	8.73645e-06
GRMZM2G124066	HXXXD-type acyl-transferase family protein	-1.16765	4.83942e-06	1.80439e-05
GRMZM2G014009	NA	-1.16779	0.00229396	0.00570618
GRMZM2G095043	NA	-1.16802	5.79468e-08	2.65321e-07
GRMZM2G089944	NA	-1.16812	3.48253e-09	1.79419e-08
GRMZM2G069317	NA	-1.16822	0.000692058	0.00187404
GRMZM2G039455	Uncharacterized protein	-1.16827	4.19367e-10	2.34374e-09
GRMZM2G139550	Aldolase superfamily protein	-1.16882	8.76539e-12	5.59281e-11
GRMZM2G022248	Uncharacterized protein	-1.16891	3.84229e-14	2.86314e-13
GRMZM5G808811	NA	-1.16895	1.32435e-10	7.7189e-10
GRMZM2G067675	Putative leucine-rich repeat receptor-like protein kinase family protein	-1.16908	0.00062024	0.00169437
GRMZM2G129907	NA	-1.16911	2.32241e-08	1.10926e-07
GRMZM2G352248	Uncharacterized protein	-1.16943	1.91663e-05	6.62409e-05
GRMZM2G154509	NA	-1.16993	9.47274e-13	6.4877e-12
GRMZM2G332843	Pentatricopeptide repeat (PPR) superfamily protein	-1.17049	0.000496017	0.00137959
GRMZM2G130544	40S ribosomal protein S18	-1.17067	1.00769e-12	6.8832e-12
GRMZM2G066860	NA	-1.17086	0.00413519	0.00979322
GRMZM2G365515	Mitochondrial carrier-like protein	-1.17117	1.04613e-05	3.73899e-05
GRMZM2G045849	Zinc transporter 1	-1.17151	1.1915e-05	4.22928e-05
GRMZM2G327349	NA	-1.17195	0.00617887	0.0141424
AC190609.3_FG003	Uncharacterized protein	-1.17201	4.21733e-05	0.000138143
XLOC_037774	type I inositol-1,4,5-trisphosphate 5-phosphatase CVP2	-1.17206	0.00218006	0.00544953
GRMZM2G154449	NA	-1.17232	0.000130007	0.000397134
GRMZM5G812553	Uncharacterized protein	-1.17242	8.9231e-11	5.27118e-10
GRMZM2G116858	Putative AAA-type ATPase	-1.17252	2.12148e-05	7.28411e-05
GRMZM5G880632	Uncharacterized protein	-1.17317	0.0221784	0.044904
XLOC_012824	retrotransposon protein	-1.17325	7.14506e-06	2.60726e-05
GRMZM2G002286	NA	-1.17336	4.91491e-09	2.49236e-08
GRMZM2G438176	NA	-1.17348	0.000940134	0.00249158
GRMZM2G165488	Uncharacterized protein	-1.17358	0.000751355	0.00202241
GRMZM2G011746	15-cis-zeta-carotene isomerase, chloroplastic	-1.17387	2.39145e-13	1.70025e-12
GRMZM2G469313	NA	-1.17433	0.00508868	0.0118592
GRMZM2G059392	Uncharacterized protein	-1.17446	7.39805e-10	4.0477e-09
GRMZM2G107469	NA	-1.17463	0.0196578	0.0402376
GRMZM2G305856	Putative MYB DNA-binding domain superfamily protein	-1.17471	9.96467e-06	3.56972e-05
GRMZM2G099109	Elicitor-responsive protein 3	-1.17509	0.00123062	0.00319986
GRMZM2G044752	NA	-1.17516	0.000274036	0.000795013
XLOC_041630	protein ORANGE, chloroplastic-like	-1.1755	1.43951e-11	9.03603e-11
GRMZM2G344163	Uncharacterized protein	-1.17593	3.96845e-10	2.22107e-09
GRMZM2G024073	Putative thioredoxin superfamily protein	-1.17693	3.35868e-14	2.51123e-13
GRMZM2G337706	Uncharacterized protein	-1.17715	8.29198e-08	3.74135e-07
GRMZM2G047763	NA	-1.17725	6.4732e-05	0.000206428
GRMZM2G458824	NA	-1.17763	2.59844e-13	1.84487e-12
XLOC_010411	Os10g0104700, partial	-1.17818	8.257e-05	0.000259494
GRMZM5G869788	Uncharacterized protein	-1.17874	6.90754e-11	4.12456e-10
GRMZM2G435592	Putative D-mannose binding lectin receptor-like protein kinase family protein	-1.17899	0.000607751	0.00166362
GRMZM2G028928	Putative translation elongation factor family protein	-1.179	2.4706e-06	9.53171e-06
GRMZM5G866334	NA	-1.17918	0.000255443	0.000745257
GRMZM2G044137	60S ribosomal protein L30	-1.17961	1.29266e-11	8.14225e-11
XLOC_021724	ARM repeat superfamily protein	-1.17975	0.00231013	0.00574132
GRMZM2G353213	Translocon Tic40	-1.18051	1.89463e-12	1.26981e-11
GRMZM2G153208	NA	-1.18065	0.00010078	0.000313008
XLOC_025851	Os03g0566700, partial	-1.18094	0.0100137	0.0219207
GRMZM5G825193	Uncharacterized protein	-1.18095	6.10905e-05	0.000195681
GRMZM2G177720	Putative ribosomal protein S8 family protein	-1.18153	2.89492e-12	1.91372e-11
XLOC_019077	NA	-1.18181	0.000407916	0.00115098
XLOC_002773	NA	-1.18269	0.0161604	0.0336727
GRMZM2G088847	Tautomerase/MIF superfamily protein	-1.18319	8.88747e-16	7.26181e-15
GRMZM2G090086	NA	-1.18344	1.23646e-07	5.46588e-07
XLOC_023905	Myb family transcription factor PHL6	-1.18403	5.29828e-11	3.19558e-10
GRMZM2G367234	NA	-1.18536	0.0204978	0.0418189
GRMZM5G869779	Folylpolyglutamate synthase	-1.18553	1.20085e-08	5.89185e-08
GRMZM2G324162	Uncharacterized protein	-1.18623	0.0190045	0.0390397
GRMZM2G090872	CHL-CPN10	-1.18627	0.000220239	0.00064872
GRMZM2G103116	Microtubule motor	-1.18655	0.0207988	0.042352
GRMZM2G005298	Starch branching enzyme III	-1.18714	2.16362e-07	9.3276e-07
GRMZM2G016928	60S ribosomal protein L37a	-1.18744	2.68996e-11	1.65566e-10
GRMZM2G474019	NA	-1.18824	7.0007e-05	0.00022238
GRMZM2G123407	early nodulin-like protein 18	-1.19024	3.02474e-08	1.42755e-07
XLOC_008423	WRKY transcription factor SUSIBA2	-1.19064	1.55333e-08	7.546e-08
XLOC_005222	PREDICTED: LOW QUALITY PROTEIN: threonine--tRNA ligase, mitochondrial-like	-1.19111	5.1921e-11	3.13346e-10
GRMZM2G116461	NA	-1.1919	0.00212838	0.00532549
GRMZM2G062638	ATP-dependent peptidases	-1.19196	2.8704e-07	1.22032e-06
GRMZM2G129973	Uncharacterized protein	-1.1922	8.91987e-06	3.21476e-05
GRMZM5G843302	Putative glycerol 3-phosphate permease	-1.19252	0.000395116	0.00111781
GRMZM2G175140	Uncharacterized protein	-1.19289	1.7498e-06	6.85581e-06
GRMZM2G123940	Uncharacterized protein	-1.19313	8.09207e-07	3.2753e-06
GRMZM2G001363	Sugar isomerase (SIS) family protein	-1.19437	3.09119e-06	1.17677e-05
XLOC_040971	PREDICTED: transcription factor bHLH91-like	-1.19473	2.73826e-05	9.24408e-05
GRMZM2G413460	NA	-1.19494	0.00132845	0.00343465
GRMZM2G155877	NA	-1.19526	0.00997826	0.0218477
GRMZM2G050885	Uncharacterized protein	-1.19554	6.26497e-09	3.14466e-08
GRMZM2G017821	NA	-1.19571	3.73895e-13	2.6329e-12
GRMZM2G168115	Uncharacterized protein	-1.1958	0.00528015	0.012263
GRMZM2G479586	NA	-1.19655	0.0149103	0.0313292
GRMZM2G168416	Uncharacterized protein	-1.19656	0.00305775	0.00743711
GRMZM2G018228	40S ribosomal protein S15a	-1.1976	4.24182e-13	2.97417e-12
XLOC_009447	Starch synthase 3 chloroplastic/amyloplastic	-1.19813	2.14035e-07	9.23374e-07
GRMZM5G817046	NA	-1.19814	0.00291176	0.00710714
GRMZM2G103840	purine permease 5	-1.19878	0.000425333	0.00119641
GRMZM2G041141	Ubiquitin-protein ligase	-1.19948	0.000869365	0.00231831
GRMZM2G010991	60S ribosomal protein L22-2	-1.19988	1.04247e-10	6.12783e-10
XLOC_033352	uncharacterized protein LOC100381596	-1.20037	0.00157751	0.00403447
GRMZM2G104843	Lipoxygenase	-1.20058	0.0144728	0.0304865
GRMZM2G085246	Putative STRUBBELIG family receptor protein kinase	-1.2009	8.60036e-11	5.09023e-10
GRMZM2G426154	NA	-1.20128	7.26032e-13	5.00899e-12
GRMZM2G368151	Uncharacterized protein	-1.20203	1.47546e-07	6.46434e-07
GRMZM2G046058	Pentatricopeptide repeat (PPR) superfamily protein	-1.20231	0.00532642	0.0123547
GRMZM2G018649	NA	-1.2033	0.00109188	0.00286265
GRMZM2G002851	Uncharacterized protein	-1.20334	2.05656e-12	1.37417e-11
GRMZM5G898269	NA	-1.2038	0.014586	0.0306957
GRMZM2G080588	Putative aurora-related protein kinase family protein	-1.20444	0.000563904	0.00155307
GRMZM2G462625	Putative pentatricopeptide repeat family protein	-1.2057	2.57512e-08	1.2243e-07
GRMZM2G356204	Uncharacterized protein	-1.20577	0.000534842	0.00147894
GRMZM2G088060	60S ribosomal protein L28 isoform 1	-1.20592	1.22135e-13	8.83337e-13
GRMZM2G000076	NA	-1.20645	0.013157	0.0279887
GRMZM2G177867	Uncharacterized protein	-1.20675	0.000518295	0.00143755
GRMZM2G104347	NA	-1.20723	6.26026e-08	2.85499e-07
GRMZM2G068244	NA	-1.20734	7.46324e-16	6.12721e-15
GRMZM2G151651	NA	-1.20735	0.00147697	0.00379405
GRMZM2G001875	R2R3MYB-domain protein	-1.20744	0.0218923	0.044363
GRMZM2G054056	Uncharacterized protein	-1.20798	3.37871e-13	2.3841e-12
GRMZM2G364612	Putative RING zinc finger domain superfamily protein	-1.20811	0.0121214	0.0260125
GRMZM2G393436	NA	-1.20833	0.000521006	0.0014439
XLOC_010911	Inactive LRR receptor-like serine/threonine-protein kinase BIR2	-1.20922	0.000146565	0.000443343
GRMZM2G341479	NA	-1.20925	4.90677e-06	1.82774e-05
GRMZM2G003318	Plastid-lipid associated protein 3	-1.20932	8.61379e-16	7.04566e-15
GRMZM2G093731	NA	-1.20932	4.00959e-09	2.05378e-08
GRMZM2G132978	NA	-1.21	8.95954e-16	7.31495e-15
GRMZM2G354209	Uncharacterized protein	-1.2105	1.5719e-07	6.86935e-07
GRMZM2G084958	Uncharacterized protein	-1.2118	2.76675e-05	9.33317e-05
GRMZM2G439589	NA	-1.2122	8.05962e-11	4.78206e-10
GRMZM2G136072	Glyoxylate reductase	-1.21266	0.00676205	0.0153502
XLOC_017931	PREDICTED: glutathione S-transferase T3-like	-1.21354	9.74172e-05	0.000303202
GRMZM2G004732	Putative HLH DNA-binding domain superfamily protein	-1.21378	4.99418e-05	0.000161963
GRMZM2G028286	NA	-1.21417	0.0186316	0.0383601
GRMZM2G085582	Nucleic acid binding protein	-1.21434	4.86956e-08	2.24923e-07
XLOC_041640	Malate dehydrogenase 2 mitochondrial	-1.21438	6.43198e-13	4.45238e-12
GRMZM2G029845	NA	-1.21498	1.47716e-14	1.12425e-13
GRMZM2G153206	NA	-1.21526	0.000276602	0.000801632
GRMZM2G086750	Uncharacterized protein	-1.21538	2.06992e-15	1.65894e-14
GRMZM2G701063	Anthocyanin biosynthesis regulatory protein Pl1_B73	-1.21541	0.00430141	0.0101435
GRMZM2G180254	Uncharacterized protein	-1.21599	9.04431e-05	0.000282489
GRMZM2G154422	NA	-1.216	8.1423e-08	3.67489e-07
GRMZM2G419239	Putative MYB DNA-binding domain superfamily protein	-1.21656	0.000124104	0.000380115
GRMZM2G153263	NA	-1.21839	0.000273527	0.000793609
GRMZM5G831313	FAD/NAD(P)-binding oxidoreductase family protein	-1.21954	1.02847e-11	6.52323e-11
GRMZM2G168281	Formyltetrahydrofolate deformylase	-1.21973	1.1661e-10	6.83124e-10
GRMZM5G811268	NA	-1.22027	0.00363014	0.00869348
GRMZM2G430052	Uncharacterized protein	-1.22092	0.0142397	0.0300522
GRMZM2G025531	Metallopeptidase M24 family protein	-1.2212	8.64471e-15	6.65956e-14
GRMZM2G076962	NA	-1.22225	8.74222e-14	6.38089e-13
GRMZM2G161641	NA	-1.22229	1.21715e-10	7.11419e-10
GRMZM6G741620	NA	-1.22261	2.70994e-07	1.15543e-06
GRMZM2G120918	NA	-1.22278	2.57154e-10	1.46464e-09
GRMZM2G357734	NA	-1.22295	8.39776e-09	4.17382e-08
GRMZM2G040840	NA	-1.22323	0.0026675	0.00655899
GRMZM2G106443	Uncharacterized protein	-1.22371	2.54484e-06	9.80468e-06
GRMZM2G004131	Uncharacterized protein	-1.22389	2.39533e-12	1.59161e-11
GRMZM2G063988	Uncharacterized protein	-1.22523	3.36381e-11	2.05489e-10
GRMZM2G003662	NA	-1.22581	6.49417e-13	4.49242e-12
GRMZM2G054522	NA	-1.22597	0.0188052	0.038702
GRMZM2G436533	NA	-1.22646	0.0131011	0.0278795
GRMZM2G113401	NA	-1.22708	2.86316e-12	1.89435e-11
GRMZM2G143525	NA	-1.22716	3.86017e-13	2.71518e-12
GRMZM2G099045	Uncharacterized protein	-1.22861	2.48487e-14	1.86917e-13
GRMZM2G147955	Putative uncharacterized protein	-1.22862	0.00227149	0.00565574
GRMZM2G402675	NA	-1.229	1.04283e-11	6.61028e-11
GRMZM2G155998	Uncharacterized protein	-1.22913	0.0155089	0.0324637
GRMZM2G093643	Uncharacterized protein	-1.23003	2.40431e-14	1.80901e-13
GRMZM2G138441	NA	-1.23057	4.25918e-05	0.000139426
GRMZM2G154087	Uncharacterized protein	-1.23079	2.64003e-08	1.25381e-07
GRMZM2G077212	Uncharacterized protein	-1.23183	1.94907e-05	6.72718e-05
GRMZM2G170137	NA	-1.23183	4.52904e-09	2.30461e-08
GRMZM2G151407	NA	-1.23259	1.01057e-06	4.05168e-06
GRMZM2G168829	NA	-1.2333	0.0014314	0.00368298
GRMZM2G080178	Uncharacterized protein	-1.23486	5.40435e-08	2.48256e-07
GRMZM2G160523	NA	-1.23572	1.14627e-13	8.29817e-13
GRMZM2G464295	Glyoxalase/bleomycin resistance protein/dioxygenase	-1.23687	1.72852e-06	6.77416e-06
GRMZM2G117250	NA	-1.23754	0.000649845	0.001769
GRMZM2G084928	Uncharacterized protein	-1.23801	1.0698e-13	7.75902e-13
GRMZM2G020938	Uncharacterized protein	-1.23882	3.11343e-09	1.61073e-08
GRMZM2G127312	Uncharacterized protein	-1.23908	1.45144e-11	9.10719e-11
GRMZM2G023059	NA	-1.23949	1.03531e-08	5.10229e-08
GRMZM2G139600	gamma-glutamyl transpeptidase 4	-1.23952	6.2198e-08	2.83779e-07
GRMZM2G003897	Nucleolin	-1.2398	4.66776e-11	2.8297e-10
GRMZM2G126190	Actin-7	-1.2405	8.56979e-15	6.60842e-14
GRMZM2G145879	Putative cyclin-dependent kinase family protein	-1.24101	2.33143e-06	9.02062e-06
GRMZM2G162768	NA	-1.2411	8.1534e-06	2.95054e-05
GRMZM2G176523	Tetratricopeptide repeat (TPR)-like superfamily protein	-1.24136	3.19499e-12	2.10267e-11
GRMZM2G473463	NA	-1.24255	1.57224e-18	1.48745e-17
GRMZM2G410991	Uncharacterized protein	-1.24264	0.000181076	0.000540245
GRMZM2G134419	NA	-1.24339	1.21967e-06	4.85363e-06
GRMZM2G003742	Uncharacterized protein	-1.2447	0.000544635	0.00150387
GRMZM2G144730	Pyruvate kinase	-1.24473	1.06939e-11	6.77171e-11
GRMZM2G090034	Uncharacterized protein	-1.24496	0.00025573	0.000745956
XLOC_004983	Competence regulatory protein ComQ, partial	-1.24526	0.00470662	0.0110352
AC203294.3_FG012	NA	-1.24553	1.98667e-07	8.59707e-07
GRMZM2G074987	NA	-1.24608	0.000331377	0.000948927
GRMZM2G045286	Uncharacterized protein	-1.24769	1.19624e-11	7.55567e-11
GRMZM5G826666	NA	-1.24787	5.00785e-07	2.07326e-06
GRMZM2G025458	NA	-1.24851	0.000200102	0.000592675
XLOC_026423	retrotransposon protein	-1.24905	1.30915e-07	5.7716e-07
GRMZM2G091756	Mitochondrial glycoprotein	-1.24908	0.000444869	0.00124706
GRMZM2G069928	NA	-1.24961	0.000238427	0.000698838
GRMZM2G006468	NA	-1.25011	7.53605e-16	6.18535e-15
GRMZM2G156356	Maltose excess protein 1-like	-1.25044	2.43339e-12	1.61552e-11
GRMZM2G134439	Putative metallo-beta-lactamase homeodomain-containing protein	-1.25063	6.93838e-12	4.45736e-11
GRMZM2G127963	Uncharacterized protein	-1.25103	9.65357e-10	5.22456e-09
GRMZM2G138585	NA	-1.25211	2.93841e-06	1.12233e-05
GRMZM2G068955	Uncharacterized protein	-1.25248	5.66276e-05	0.000182253
GRMZM2G159777	Uncharacterized protein	-1.25267	1.32122e-15	1.06884e-14
GRMZM2G119485	NA	-1.25287	0.0243668	0.0487714
GRMZM2G041060	Peptidyl-prolyl cis-trans isomerase	-1.25474	1.02981e-11	6.52906e-11
GRMZM2G126338	NA	-1.25523	7.24602e-14	5.31386e-13
AC203761.3_FG002	DNA topoisomerase	-1.25528	9.10779e-08	4.09454e-07
GRMZM2G348873	Uncharacterized protein	-1.25551	2.77309e-16	2.33545e-15
GRMZM2G070797	Uncharacterized protein	-1.25634	0.00357399	0.00857167
GRMZM2G124644	Heat shock protein binding protein	-1.25664	6.15329e-14	4.52967e-13
GRMZM2G136794	Tryptophan/tyrosine permease	-1.25696	2.24676e-05	7.68108e-05
GRMZM2G150337	Uncharacterized protein	-1.25726	7.62527e-15	5.90211e-14
GRMZM2G097015	NA	-1.2582	7.43345e-08	3.36968e-07
GRMZM2G092666	NA	-1.25853	0.0240373	0.0481803
GRMZM2G104220	NA	-1.25867	0.00991926	0.0217369
GRMZM2G110233	NA	-1.25873	1.07064e-09	5.77115e-09
GRMZM2G467893	Uncharacterized protein	-1.25967	6.10334e-07	2.50438e-06
GRMZM2G059449	pentatricopeptide (PPR) repeat-containing protein	-1.26043	1.18729e-15	9.63517e-15
GRMZM5G873765	NA	-1.26053	0.0124106	0.0265634
GRMZM2G047042	NA	-1.26104	2.26598e-14	1.70701e-13
GRMZM2G118597	NA	-1.26119	2.12106e-17	1.90214e-16
GRMZM2G020446	Diaminopimelate decarboxylase	-1.26129	8.61035e-15	6.63474e-14
GRMZM2G026643	Homeodomain leucine zipper family IV protein	-1.26133	1.04846e-14	8.03502e-14
GRMZM2G006763	Pentatricopeptide repeat (PPR) superfamily protein	-1.26213	0.00123589	0.00321329
GRMZM2G026983	NA	-1.26354	9.43811e-10	5.11779e-09
GRMZM2G373023	NA	-1.2638	0.000761049	0.00204815
GRMZM2G468661	Uncharacterized protein	-1.26467	0.000100824	0.000313112
AC148152.3_FG008	Glycosyl hydrolase superfamily protein	-1.26511	4.27009e-14	3.17277e-13
GRMZM2G035202	Protein tyrosine phosphatase-like protein PTPLB	-1.26521	4.20384e-06	1.57881e-05
GRMZM2G087079	Uncharacterized protein	-1.26581	4.71174e-16	3.90971e-15
GRMZM2G039797	NA	-1.26697	7.28271e-08	3.30377e-07
GRMZM2G026391	Uncharacterized protein	-1.26922	4.35416e-13	3.05087e-12
GRMZM2G062230	NA	-1.27137	0.000284446	0.000822824
GRMZM2G396114	Uncharacterized protein	-1.27142	7.97782e-14	5.83947e-13
GRMZM2G092599	NA	-1.27166	3.37965e-10	1.90529e-09
GRMZM2G148908	Uncharacterized protein	-1.27172	5.43907e-08	2.49776e-07
AC204292.4_FG002	Pentatricopeptide repeat (PPR) superfamily protein	-1.27215	5.03168e-05	0.000163094
GRMZM2G083732	Putative DUF947 domain containing family protein	-1.27242	0.00104523	0.00274873
GRMZM2G126858	Putative leucine-rich repeat receptor-like protein kinase family protein	-1.2725	8.97932e-10	4.87669e-09
GRMZM2G062499	Spotted leaf protein 11	-1.27272	3.08522e-12	2.03302e-11
GRMZM2G051276	myo-inositol monophosphatase like 1	-1.27278	1.13373e-15	9.21013e-15
GRMZM2G035217	NA	-1.27302	0.0181294	0.0374082
GRMZM2G113325	Ferrochelatase	-1.27303	2.94985e-16	2.47491e-15
GRMZM2G320325	non-intrinsic ABC protein 7	-1.2731	1.15174e-16	9.94026e-16
GRMZM2G003762	Uncharacterized protein	-1.2734	4.52714e-14	3.35812e-13
GRMZM2G041631	Uncharacterized protein	-1.27346	7.31055e-11	4.34927e-10
GRMZM5G857620	NA	-1.27376	7.16381e-07	2.91942e-06
GRMZM2G124307	temperature-induced lipocalin	-1.27404	5.79511e-14	4.2731e-13
GRMZM2G098973	Phosphoglycerate mutase family protein	-1.27445	8.08011e-14	5.90597e-13
GRMZM2G060114	Uncharacterized protein	-1.27566	1.39723e-11	8.77419e-11
GRMZM2G027021	GTP-binding protein hflX	-1.27657	1.17258e-15	9.52079e-15
GRMZM5G893603	Uncharacterized protein	-1.27675	0.000266753	0.000775699
GRMZM2G055717	NA	-1.27694	8.06835e-06	2.92112e-05
XLOC_017904	PREDICTED: G-type lectin S-receptor-like serine/threonine-protein kinase At1g11330 isoform X1	-1.27705	0.0133707	0.0283927
GRMZM2G049373	Uncharacterized protein	-1.27717	1.04067e-10	6.11842e-10
GRMZM2G476699	Uncharacterized protein	-1.27781	6.12927e-16	5.05616e-15
GRMZM2G021694	Protein of unknown function (DUF177)	-1.27783	2.03044e-12	1.3573e-11
GRMZM2G010933	Cytochrome c oxidase copper chaperone	-1.27789	2.0309e-06	7.90223e-06
GRMZM5G876518	Uncharacterized protein	-1.27794	4.73948e-11	2.87093e-10
GRMZM2G086648	ARM repeat superfamily protein	-1.27841	4.87745e-18	4.50576e-17
GRMZM2G133952	MUTL-homologue 1	-1.27898	0.00177009	0.00448773
GRMZM2G047971	Uncharacterized protein	-1.27934	1.61342e-14	1.22465e-13
GRMZM2G447976	NA	-1.27959	1.76779e-06	6.92191e-06
GRMZM2G125977	Uncharacterized protein	-1.28112	1.40453e-13	1.01275e-12
GRMZM2G040968	NA	-1.28123	1.6963e-14	1.28535e-13
GRMZM2G077320	Tetratricopeptide repeat (TPR)-like superfamily protein	-1.28188	2.40394e-09	1.25668e-08
GRMZM2G135165	NA	-1.28191	0.000295725	0.000853223
GRMZM2G142873	monogalactosyl diacylglycerol synthase 1	-1.28204	4.15024e-16	3.45211e-15
GRMZM2G128092	Uncharacterized protein	-1.28285	1.247e-07	5.51015e-07
GRMZM2G054050	Uncharacterized protein	-1.28376	5.08281e-10	2.81476e-09
XLOC_007948	PREDICTED: phosphoglucan, water dikinase, chloroplastic-like	-1.28378	7.27056e-10	3.98005e-09
GRMZM2G168519	Uncharacterized protein	-1.28393	2.45963e-05	8.35445e-05
GRMZM2G021846	fructose-2,6-bisphosphatase	-1.284	5.87698e-17	5.14967e-16
GRMZM2G077662	GTP-binding family protein	-1.28402	9.02457e-18	8.22888e-17
XLOC_009320	P-loop containing nucleoside triphosphate hydrolase superfamily protein	-1.28414	0.0214904	0.0436286
GRMZM2G127714	NA	-1.28428	2.27533e-05	7.7659e-05
GRMZM2G126496	Uncharacterized protein	-1.28662	7.26528e-07	2.95766e-06
AC233851.1_FG014	Uncharacterized protein	-1.28781	1.97234e-12	1.32046e-11
GRMZM2G028108	NA	-1.28887	4.017e-09	2.05724e-08
GRMZM2G006973	Uncharacterized protein	-1.28904	0.0033229	0.00801906
GRMZM2G433002	Uncharacterized protein	-1.28963	5.12461e-08	2.3614e-07
GRMZM2G150058	60S ribosomal protein L23	-1.28965	6.45253e-16	5.31716e-15
GRMZM2G334239	Putative ribosomal protein S4 (RPS4A) family protein	-1.28979	1.71746e-09	9.09325e-09
GRMZM2G164672	NA	-1.2898	1.39759e-06	5.52614e-06
GRMZM2G458075	NA	-1.29014	2.6487e-07	1.13072e-06
GRMZM2G065989	NA	-1.2909	0.0137858	0.0291783
GRMZM5G811095	Uncharacterized protein	-1.29118	7.44602e-06	2.71006e-05
GRMZM2G101664	Zinc finger protein	-1.29166	0.000818285	0.0021902
GRMZM2G469371	NA	-1.29186	0.00216714	0.00541812
GRMZM2G035709	Putative uncharacterized protein	-1.29354	9.57075e-14	6.96921e-13
GRMZM6G508461	NA	-1.29367	1.47291e-08	7.1643e-08
GRMZM2G149330	NA	-1.29443	1.92673e-06	7.51579e-06
GRMZM2G053507	Uncharacterized protein	-1.29552	0.00486588	0.0113845
GRMZM2G162535	NA	-1.29567	3.03002e-06	1.15505e-05
GRMZM5G843141	Uncharacterized protein	-1.29662	0.0123957	0.0265351
GRMZM6G175135	Major pollen allergen Car b 1 isoforms 1A and 1B	-1.29756	3.32892e-07	1.40733e-06
GRMZM2G130260	NA	-1.29771	1.94656e-05	6.71927e-05
GRMZM2G378653	Putative HLH DNA-binding domain superfamily protein	-1.29834	0.0125534	0.0268244
GRMZM2G090675	Uncharacterized protein	-1.29878	1.29449e-16	1.11382e-15
GRMZM2G153058	CTP synthase	-1.29897	2.49283e-11	1.53891e-10
GRMZM2G093197	Uncharacterized protein	-1.29923	4.18853e-07	1.74926e-06
GRMZM2G430455	NA	-1.30124	1.52203e-07	6.66004e-07
GRMZM2G071100	Uncharacterized protein	-1.30216	2.16577e-07	9.33558e-07
GRMZM2G153582	Uncharacterized protein	-1.30237	5.74647e-17	5.04245e-16
GRMZM2G007514	Uncharacterized protein	-1.30256	0.000268418	0.000780005
GRMZM2G070312	NA	-1.30333	0.0113472	0.0245107
GRMZM2G067242	Uncharacterized protein	-1.30342	2.25835e-06	8.74877e-06
GRMZM2G014400	NA	-1.304	1.71907e-16	1.46975e-15
GRMZM2G048912	NA	-1.30469	1.12479e-09	6.05254e-09
GRMZM2G042592	NA	-1.30529	1.5313e-16	1.31283e-15
XLOC_022800	RNA-metabolising metallo-beta-lactamase family protein	-1.30529	3.4697e-12	2.2762e-11
GRMZM2G111300	Uncharacterized protein	-1.30576	3.66107e-11	2.23077e-10
GRMZM2G109566	NA	-1.30631	0.00197449	0.00496772
GRMZM2G151529	High chlorophyll fluorescence106c	-1.30663	3.80876e-16	3.17489e-15
GRMZM2G102160	NA	-1.30721	0.009582	0.0210675
GRMZM2G098084	NA	-1.30729	0.000178681	0.000533461
GRMZM2G036217	Uncharacterized protein	-1.30794	1.22781e-08	6.01748e-08
XLOC_004668	Alanine--tRNA ligase	-1.30827	0.0131928	0.0280514
GRMZM2G449019	NA	-1.30849	0.00040845	0.00115227
GRMZM2G040970	NA	-1.30877	2.07744e-15	1.66453e-14
GRMZM2G010056	NA	-1.30918	7.76874e-11	4.61389e-10
GRMZM2G147172	NA	-1.30939	0.00186984	0.00472323
GRMZM2G156905	Putative leucine-rich repeat receptor-like protein kinase family protein	-1.30996	5.01154e-14	3.70679e-13
GRMZM2G121516	NA	-1.31011	6.41148e-13	4.44017e-12
GRMZM2G472547	NA	-1.31067	1.23952e-05	4.38565e-05
GRMZM2G026800	NA	-1.31082	1.79431e-05	6.22633e-05
GRMZM2G702522	NA	-1.31088	7.21465e-07	2.93898e-06
AC203865.3_FG001	NA	-1.31091	0.000604561	0.00165518
GRMZM2G043843	NA	-1.31091	0.000126345	0.000386481
GRMZM2G378717	Uncharacterized protein	-1.31154	9.89124e-14	7.19245e-13
GRMZM2G110932	Uncharacterized protein	-1.31156	8.23678e-15	6.35796e-14
GRMZM2G301389	NA	-1.31159	0.010928	0.0237193
GRMZM2G326707	Uncharacterized protein	-1.31181	1.81594e-05	6.29573e-05
GRMZM2G032028	NA	-1.31272	6.59447e-17	5.75234e-16
GRMZM2G389118	Uncharacterized protein	-1.31296	4.85389e-18	4.48666e-17
GRMZM2G406715	Uncharacterized protein	-1.31316	0.024937	0.0497584
GRMZM2G094051	60S ribosomal protein L7-2	-1.31358	1.02479e-15	8.34486e-15
XLOC_022787	PREDICTED: protein STRUBBELIG-RECEPTOR FAMILY 6-like isoform X3	-1.314	0.0195522	0.0400533
GRMZM2G169593	Tryptophan synthase beta chain 1	-1.3145	9.8365e-14	7.156e-13
GRMZM2G117786	Uncharacterized protein	-1.31483	4.85521e-15	3.80845e-14
GRMZM2G007453	Arabidopsis thaliana protein of unknown function (DUF794)	-1.31494	5.59227e-14	4.13041e-13
GRMZM2G005061	SnRK1-interacting protein 1	-1.31507	8.29544e-11	4.91634e-10
XLOC_013796	NAC domain-containing protein 73	-1.31578	0.0167963	0.0348876
GRMZM2G351125	Uncharacterized protein	-1.31603	3.74714e-17	3.32288e-16
GRMZM2G095511	Mitochondrial ribosomal protein S10	-1.31615	0.00512636	0.011938
GRMZM2G036783	NA	-1.31706	0.010133	0.0221583
GRMZM2G014832	Grx_S12-glutaredoxin subgroup I	-1.31857	8.57403e-16	7.01499e-15
GRMZM2G086486	40S ribosomal protein S11	-1.31871	9.83309e-06	3.52585e-05
GRMZM5G836994	Maturase K	-1.3189	0.000365433	0.00104029
GRMZM2G174554	FAD/NAD(P)-binding oxidoreductase family protein	-1.31939	2.93791e-05	9.85901e-05
GRMZM2G172322	glutathione reductase	-1.31993	1.19482e-18	1.13874e-17
GRMZM2G031904	NA	-1.32009	0.0169153	0.0351158
GRMZM2G455476	Uncharacterized protein	-1.32088	0.00388772	0.00925242
GRMZM2G022979	NA	-1.32193	0.0136045	0.0288338
GRMZM2G165757	ATP-binding cassette 14	-1.32395	4.93695e-05	0.000160241
GRMZM2G044104	NA	-1.32416	0.0234632	0.0471767
GRMZM5G884466	PPR8522	-1.3245	5.43442e-17	4.7755e-16
XLOC_005914	TRAF-like superfamily protein	-1.32455	0.00251381	0.00620983
GRMZM2G039711	Uncharacterized protein	-1.32488	1.34675e-16	1.15749e-15
GRMZM2G070553	Uncharacterized protein	-1.32503	5.57828e-05	0.000179646
GRMZM2G180080	Mitochondrial protein	-1.32526	0.00449739	0.0105782
GRMZM5G813651	Uncharacterized protein	-1.32526	0.000105188	0.000325652
GRMZM2G152548	Uncharacterized protein	-1.32548	1.61456e-17	1.4572e-16
GRMZM2G301271	Cationic amino acid transporter	-1.32549	6.53739e-12	4.20674e-11
GRMZM2G420012	RING-H2 finger protein ATL2L	-1.32552	0.00054589	0.00150707
GRMZM2G001663	NA	-1.32571	1.40782e-13	1.01466e-12
GRMZM2G450125	Beta-amylase	-1.32619	2.77582e-15	2.21095e-14
GRMZM2G041442	NA	-1.32662	0.000651094	0.00177225
AC206951.3_FG017	Uncharacterized protein	-1.32859	5.73708e-05	0.000184377
GRMZM2G048537	Uncharacterized protein	-1.32881	0.00489556	0.0114504
GRMZM2G039536	NA	-1.32895	1.59617e-07	6.9695e-07
GRMZM2G079499	NA	-1.32954	6.27898e-05	0.000200606
GRMZM5G827485	Putative pentatricopeptide repeat family protein	-1.32971	0.000474705	0.00132412
GRMZM2G180903	NA	-1.33063	3.01103e-08	1.42173e-07
GRMZM2G170982	NA	-1.33065	0.00812706	0.0181379
GRMZM2G409976	NA	-1.33121	0.00284818	0.00696621
GRMZM2G135706	NA	-1.33184	0.0107745	0.0234222
XLOC_012598	Aldehyde dehydrogenase family 7 member B4	-1.33224	0.0206807	0.0421448
XLOC_021910	Os02g0694800, partial	-1.33239	6.90588e-15	5.35733e-14
GRMZM2G055752	NA	-1.33268	8.34507e-06	3.01602e-05
GRMZM2G127015	Pentatricopeptide repeat (PPR) superfamily protein	-1.33271	0.00160713	0.00410446
GRMZM2G099862	Uncharacterized protein	-1.33285	1.36972e-07	6.02663e-07
GRMZM2G169207	NA	-1.33323	3.826e-17	3.3899e-16
GRMZM2G157267	NA	-1.33374	1.11265e-12	7.58509e-12
GRMZM2G119516	NA	-1.33379	3.96709e-14	2.9533e-13
XLOC_016338	ARM repeat superfamily protein	-1.33689	0.0160389	0.0334465
GRMZM2G090722	Uncharacterized protein	-1.337	1.05917e-16	9.15154e-16
GRMZM2G389645	Pentatricopeptide repeat protein	-1.3377	0.000394218	0.00111548
GRMZM2G074282	hydroxypyruvate reductase	-1.33773	2.47017e-27	3.5076e-26
GRMZM2G008627	Uncharacterized protein	-1.33903	4.91518e-07	2.03789e-06
GRMZM2G031991	NA	-1.33926	0.000100044	0.000310815
GRMZM2G179049	NAC domain-containing protein 18	-1.33985	8.68123e-05	0.000271943
GRMZM2G016923	NA	-1.34023	0.000336629	0.000962543
GRMZM2G438178	Uncharacterized protein	-1.34027	5.76548e-05	0.00018527
GRMZM2G025731	NA	-1.34061	3.08488e-19	3.02954e-18
GRMZM2G156794	Uncharacterized protein	-1.34104	0.0104746	0.0228456
GRMZM2G098011	Uncharacterized protein	-1.34117	8.39501e-17	7.28602e-16
GRMZM2G130121	NA	-1.34121	3.38956e-18	3.15571e-17
GRMZM2G157296	Uncharacterized protein	-1.34137	1.6412e-11	1.02563e-10
GRMZM2G090594	Putative WRKY DNA-binding domain superfamily protein	-1.34151	1.00951e-06	4.04795e-06
GRMZM2G399433	NA	-1.34244	0.000662996	0.00180195
GRMZM2G171420	NA	-1.34291	2.70798e-17	2.41659e-16
XLOC_005350	Protein NETWORKED 1A	-1.34295	1.18955e-06	4.73984e-06
XLOC_041946	Polyketide cyclase / dehydrase and lipid transport protein	-1.34344	1.37786e-09	7.36824e-09
GRMZM2G344279	NA	-1.34433	0.0184793	0.0380759
GRMZM2G109725	Uncharacterized protein	-1.34445	1.19571e-10	6.99679e-10
GRMZM2G094083	Putative eukaryotic translation initiation factor 3E subunit family protein isoform 1	-1.34488	2.51885e-06	9.70817e-06
GRMZM2G057535	Elongation factor 1-alpha	-1.34496	3.62162e-18	3.3667e-17
GRMZM2G088138	NA	-1.34509	1.66174e-17	1.49847e-16
GRMZM2G304212	Putative uncharacterized protein	-1.3456	5.04277e-12	3.27558e-11
GRMZM2G003461	NA	-1.34571	0.0129206	0.0275199
GRMZM2G053196	Chloroplast RNA splicing4	-1.34583	9.31735e-16	7.59707e-15
GRMZM2G092632	ATP-dependent Clp protease proteolytic subunit	-1.34625	2.15423e-19	2.13384e-18
GRMZM2G448213	Protein kinase domain superfamily protein	-1.34727	0.00342828	0.00824827
XLOC_014590	NA	-1.34792	0.0202593	0.0413615
XLOC_036014	PREDICTED: zinc finger CCCH domain-containing protein 43-like	-1.34799	6.03906e-08	2.76102e-07
GRMZM2G156803	NA	-1.348	3.37044e-14	2.51881e-13
XLOC_040714	Ras protein Rab11A	-1.34861	4.51423e-05	0.000147293
GRMZM2G002756	ATP-dependent Clp protease adaptor protein ClpS containing protein	-1.34968	1.85753e-15	1.49257e-14
GRMZM2G347605	NA	-1.35001	0.000220674	0.000649815
GRMZM2G088501	NA	-1.35136	0.000708102	0.00191464
GRMZM2G136283	Uncharacterized protein	-1.35157	5.47424e-15	4.28318e-14
GRMZM2G059134	NA	-1.35218	0.00428169	0.0101031
GRMZM2G700665	AP2 domain transcription factor	-1.35246	6.88156e-06	2.51585e-05
GRMZM2G108457	Carotenoid isomerase 1	-1.35263	1.04687e-15	8.52239e-15
GRMZM2G146234	Uncharacterized protein	-1.35288	3.02152e-05	0.000101231
GRMZM2G421256	Uncharacterized protein	-1.35438	1.52447e-08	7.40928e-08
GRMZM2G114707	Holliday junction resolvase	-1.35515	1.17894e-10	6.90257e-10
GRMZM5G888263	NA	-1.35525	6.00904e-16	4.95962e-15
GRMZM2G080650	Putative alcohol dehydrogenase superfamily protein	-1.35602	1.88201e-15	1.51146e-14
GRMZM2G051753	Boron transporter-like protein 2	-1.35602	4.44466e-16	3.69205e-15
GRMZM2G127821	NA	-1.3563	0.00421637	0.00996264
GRMZM2G008263	UDP-Glycosyltransferase superfamily protein	-1.35649	2.32752e-10	1.33129e-09
GRMZM5G819140	NA	-1.35695	8.66636e-11	5.12635e-10
GRMZM5G852776	NA	-1.35714	1.78916e-10	1.03212e-09
XLOC_002547	PREDICTED: zinc finger CCCH domain-containing protein 43-like	-1.35755	0.000444283	0.00124576
GRMZM2G124509	NA	-1.35789	8.28443e-13	5.69777e-12
GRMZM2G008859	Uncharacterized protein	-1.35886	1.59814e-15	1.28715e-14
GRMZM2G154320	NA	-1.35898	0.00125127	0.00324946
GRMZM2G148772	NA	-1.35906	5.7006e-15	4.45354e-14
GRMZM2G015692	Uncharacterized protein	-1.35954	0.0012743	0.00330347
GRMZM2G056373	NA	-1.35978	8.89496e-09	4.41033e-08
XLOC_029898	NA	-1.36014	0.00721286	0.0162724
GRMZM2G156765	Uncharacterized protein	-1.36029	1.23085e-10	7.18879e-10
GRMZM2G058675	Restorer of fertility2	-1.36065	3.66614e-21	3.95514e-20
GRMZM2G053170	NA	-1.361	2.54521e-05	8.62527e-05
GRMZM2G103897	cryptochrome 3	-1.36113	2.21596e-05	7.58246e-05
GRMZM2G178333	Uncharacterized protein	-1.36143	3.27049e-16	2.73577e-15
GRMZM5G822098	Uncharacterized protein	-1.36162	1.755e-13	1.25843e-12
GRMZM2G128080	Translin family protein	-1.36188	3.02255e-12	1.99257e-11
AC225346.3_FG001	NA	-1.36304	0.0107536	0.0233801
GRMZM2G110298	Acyl carrier protein	-1.365	0.00283717	0.00694368
GRMZM2G010801	methyltransferases	-1.36579	6.59932e-17	5.75495e-16
GRMZM2G168888	NA	-1.36675	6.26972e-11	3.75602e-10
GRMZM2G147791	60S ribosomal protein L29	-1.36797	3.04876e-15	2.42274e-14
GRMZM2G169167	Uncharacterized protein	-1.36822	0.000857471	0.00228817
GRMZM2G170532	Immature colon carcinoma transcript 1 protein	-1.36869	6.3829e-14	4.69534e-13
GRMZM2G162233	Putative uncharacterized protein	-1.36912	5.62713e-20	5.73334e-19
XLOC_011128	calcium-dependent kinase family protein	-1.36964	3.3071e-09	1.70665e-08
GRMZM2G057522	NA	-1.36965	0.00400927	0.00952268
GRMZM2G022934	NA	-1.36976	0.0104742	0.0228456
GRMZM2G061798	NA	-1.36978	1.60873e-08	7.80046e-08
GRMZM2G064168	Putative uncharacterized protein	-1.37037	1.68465e-06	6.61124e-06
GRMZM5G813886	Uncharacterized protein	-1.37059	7.26862e-14	5.32918e-13
GRMZM2G104353	Splicing factor, arginine/serine-rich 2	-1.37093	7.39122e-06	2.69233e-05
GRMZM2G021170	Multisynthetase complex auxiliary component p43	-1.37111	4.28622e-19	4.17099e-18
GRMZM2G076257	NA	-1.37114	2.76933e-16	2.33356e-15
GRMZM2G093032	Uncharacterized protein	-1.37226	2.76818e-16	2.33322e-15
GRMZM2G110408	Filamentation temperature-sensitive H 2A isoform 1	-1.37285	2.14583e-20	2.23559e-19
XLOC_006654	ATP binding protein	-1.37346	1.23676e-06	4.91719e-06
GRMZM2G121960	NA	-1.37358	6.74506e-17	5.88039e-16
GRMZM2G013677	NA	-1.37521	1.65256e-12	1.1119e-11
AC213621.5_FG004	NA	-1.37572	0.00455842	0.0107137
GRMZM2G353195	Uncharacterized protein	-1.37599	9.10079e-17	7.88311e-16
XLOC_034824	PREDICTED: uncharacterized protein LOC103626025	-1.37631	5.2837e-09	2.66977e-08
GRMZM2G043749	Brain protein 44	-1.37649	1.2854e-15	1.04014e-14
GRMZM2G388371	ribosomal protein L11 methyltransferase-related	-1.37671	1.33356e-10	7.76672e-10
GRMZM2G168163	Uncharacterized protein	-1.37712	7.38736e-09	3.68702e-08
GRMZM2G416701	Putative AP2/EREBP transcription factor superfamily protein	-1.37733	1.30305e-11	8.20438e-11
GRMZM6G810942	Uncharacterized protein	-1.37758	0.00847775	0.0188324
GRMZM5G872254	NA	-1.37773	0.00407485	0.00966065
GRMZM2G167794	Uncharacterized protein	-1.37775	9.92661e-12	6.30388e-11
GRMZM2G047592	Galactose mutarotase-like superfamily protein	-1.37885	9.34965e-19	8.97706e-18
GRMZM2G087032	Uncharacterized protein	-1.37885	1.25607e-18	1.19564e-17
XLOC_024063	Remorin family protein	-1.37893	0.001224	0.00318424
GRMZM2G040618	Uncharacterized protein	-1.37916	1.58562e-18	1.49921e-17
GRMZM2G145504	NA	-1.37924	9.07065e-06	3.26742e-05
GRMZM2G078118	Uncharacterized protein	-1.37962	5.27696e-20	5.38187e-19
XLOC_035102	PREDICTED: uncharacterized protein LOC103635344 isoform X2	-1.38	0.0176801	0.0365484
GRMZM2G060011	Chalcone isomerase	-1.38026	2.31457e-12	1.53927e-11
GRMZM2G034917	Uncharacterized protein	-1.38062	6.44992e-11	3.86024e-10
GRMZM5G856084	Uncharacterized protein	-1.38099	2.15731e-19	2.13621e-18
GRMZM2G118821	Uncharacterized protein	-1.3811	1.65777e-08	8.03071e-08
GRMZM2G135839	NA	-1.38127	3.86346e-14	2.87822e-13
GRMZM2G146173	NA	-1.38183	2.50388e-09	1.30628e-08
GRMZM2G053726	Uncharacterized protein	-1.38199	2.24222e-19	2.21817e-18
GRMZM5G827186	NA	-1.38229	6.2197e-17	5.43614e-16
GRMZM2G165613	NA	-1.38288	2.46557e-05	8.37094e-05
GRMZM2G165867	NA	-1.38323	9.50563e-08	4.26535e-07
GRMZM2G042664	NA	-1.38365	4.36355e-16	3.62759e-15
GRMZM5G841900	Nucleic acid-binding, OB-fold-like protein	-1.38435	4.86283e-08	2.24646e-07
GRMZM2G173668	NA	-1.38488	0.00864576	0.0191685
GRMZM2G069162	Uncharacterized protein	-1.38596	3.80401e-21	4.10102e-20
GRMZM2G040509	NA	-1.38598	0.00043062	0.00121008
GRMZM2G148492	Cytochrome c biogenesis ATP-binding export protein ccmA-like	-1.38636	1.74676e-07	7.60243e-07
GRMZM2G014395	NA	-1.38642	0.00201989	0.00507494
GRMZM2G000361	NA	-1.38648	0.00367612	0.00878865
GRMZM2G449941	NA	-1.38758	8.14188e-05	0.000256266
GRMZM2G047695	NA	-1.38884	1.48662e-18	1.40903e-17
GRMZM2G022313	Uncharacterized protein	-1.3897	1.81582e-18	1.7132e-17
XLOC_038559	PREDICTED: DNA-directed RNA polymerase V subunit 1-like	-1.39046	6.35656e-05	0.000202938
GRMZM2G393673	Uncharacterized protein	-1.3905	6.38722e-15	4.97615e-14
GRMZM2G104325	Uncharacterized protein	-1.39183	3.17329e-15	2.51847e-14
XLOC_013849	Long chain base biosynthesis protein 1	-1.39205	2.92023e-12	1.92968e-11
GRMZM2G101245	Uncharacterized protein	-1.39215	0.0152418	0.0319629
GRMZM2G013581	Putative MYB DNA-binding domain superfamily protein	-1.39232	0.0144192	0.0303901
GRMZM2G098999	NA	-1.39268	1.76878e-13	1.26802e-12
GRMZM2G399183	Glycine cleavage H-protein	-1.39393	6.96878e-18	6.39007e-17
GRMZM2G108912	NA	-1.3941	2.10162e-10	1.20519e-09
GRMZM2G050108	Nicotianamine synthase 3	-1.3944	2.35214e-10	1.34462e-09
GRMZM2G448161	NA	-1.39459	9.61008e-05	0.000299225
GRMZM2G095873	Putative RING zinc finger domain superfamily protein	-1.39461	0.00743669	0.0167334
GRMZM2G064001	NA	-1.39471	1.01597e-19	1.02304e-18
GRMZM2G032376	Uncharacterized protein	-1.3954	5.97001e-13	4.1437e-12
GRMZM2G001953	Putative Rop family GTPase ROP8	-1.3963	0.00363609	0.00870436
GRMZM2G301512	Putative U-box domain protein kinase family	-1.39635	0.0084567	0.0187884
GRMZM2G165839	Uncharacterized protein	-1.39641	1.15817e-05	4.1176e-05
GRMZM2G061791	NA	-1.39666	0.00295405	0.00720298
GRMZM2G083950	CRP1	-1.39693	7.927e-18	7.24942e-17
GRMZM5G803556	Uncharacterized protein	-1.39786	2.38541e-13	1.69634e-12
GRMZM2G094532	NA	-1.39824	1.04602e-10	6.14641e-10
GRMZM5G892723	NA	-1.39913	0.00141374	0.00364147
GRMZM2G035063	Chaperonin	-1.39942	4.43527e-08	2.05573e-07
AC195860.3_FG006	Uncharacterized protein	-1.39952	8.84001e-09	4.38659e-08
GRMZM2G362785	NA	-1.39961	0.0119322	0.0256456
GRMZM2G062673	Uncharacterized protein	-1.3999	0.000125749	0.00038481
GRMZM2G076104	NA	-1.40016	2.97772e-08	1.40707e-07
GRMZM5G803490	3-isopropylmalate dehydrogenase 2	-1.40152	1.61596e-19	1.61253e-18
GRMZM5G899260	NA	-1.40162	0.0125111	0.0267526
GRMZM2G148811	NA	-1.40169	6.84298e-14	5.02781e-13
GRMZM2G322593	Uncharacterized protein	-1.40278	1.95386e-18	1.84119e-17
GRMZM2G009223	Glucose-6-phosphate/phosphate translocator 2	-1.40287	3.9034e-12	2.55369e-11
GRMZM2G172297	NA	-1.40306	0.00313764	0.00761169
GRMZM2G036872	NA	-1.40346	9.67778e-14	7.04219e-13
GRMZM2G477205	NA	-1.4037	4.36049e-07	1.81887e-06
XLOC_010048	Discordia 1	-1.40402	0.000462575	0.00129296
GRMZM5G851103	NA	-1.40405	7.84572e-05	0.000247472
XLOC_032969	F-box domain containing protein	-1.40448	5.22436e-08	2.40451e-07
GRMZM2G075676	Uncharacterized protein	-1.40487	4.28251e-21	4.60247e-20
GRMZM2G139478	NA	-1.40534	0.000307598	0.00088517
GRMZM2G400092	NA	-1.40568	0.00026095	0.000760109
GRMZM2G067530	NA	-1.4059	5.93612e-09	2.98724e-08
GRMZM2G430039	Subtilisin-like protease	-1.40599	0.00138173	0.00356525
GRMZM2G033267	Uncharacterized protein	-1.40604	6.7808e-16	5.58322e-15
GRMZM2G156218	NA	-1.40617	1.58078e-14	1.20135e-13
GRMZM2G443829	Uncharacterized protein	-1.40631	1.08922e-06	4.35689e-06
GRMZM2G014695	NA	-1.40696	3.2799e-20	3.38185e-19
GRMZM5G859316	Beta-expansin 4	-1.40742	0.014509	0.0305523
GRMZM2G566786	Uncharacterized protein	-1.40771	1.68511e-17	1.5191e-16
GRMZM2G347956	Plastid-specific 30S ribosomal protein 1	-1.40822	1.5855e-15	1.27763e-14
GRMZM2G020929	NA	-1.40907	1.6663e-05	5.80489e-05
GRMZM2G072350	Uncharacterized protein	-1.40911	0.00077747	0.00208908
GRMZM2G063592	Uncharacterized protein	-1.40988	1.46371e-21	1.60936e-20
GRMZM2G021439	damaged DNA binding	-1.41024	1.47289e-07	6.45398e-07
GRMZM5G821637	Ankyrin repeat domain-containing protein 2	-1.41101	6.66218e-21	7.10571e-20
XLOC_010559	PREDICTED: cytochrome b-c1 complex subunit 7-2-like, partial	-1.41101	0.00147106	0.0037797
GRMZM2G046472	NA	-1.41102	0.00457053	0.010738
GRMZM5G862956	NA	-1.41272	0.000632032	0.00172506
GRMZM2G359070	Adenylosuccinate lyase	-1.41303	2.68275e-16	2.26615e-15
GRMZM2G110140	Pseudouridine synthase family protein	-1.41383	5.0866e-05	0.000164761
GRMZM2G456960	Putative MYB DNA-binding domain superfamily protein	-1.41384	6.18662e-09	3.10927e-08
GRMZM2G093781	NA	-1.41403	0.00270668	0.00664583
GRMZM2G022181	NA	-1.41443	3.93259e-08	1.83257e-07
GRMZM2G144742	NA	-1.41468	1.79686e-12	1.20532e-11
GRMZM2G056270	Putative RING zinc finger domain superfamily protein	-1.41476	1.86347e-20	1.94469e-19
GRMZM2G573324	IAA19-auxin-responsive Aux/IAA family member	-1.4158	1.36191e-10	7.92586e-10
GRMZM2G105221	Glycosyltransferase	-1.41588	0.00700202	0.0158427
GRMZM2G166407	Pentatricopeptide repeat (PPR) superfamily protein	-1.41609	6.16544e-12	3.97152e-11
GRMZM2G460571	NA	-1.41628	0.0116553	0.0251079
GRMZM2G472643	Uncharacterized protein	-1.4164	1.93162e-05	6.67067e-05
GRMZM2G085577	Phosphorylase	-1.4166	4.53158e-19	4.40698e-18
XLOC_002195	Nucleolin 2	-1.41666	0.02388	0.0479177
GRMZM2G102314	Uncharacterized protein	-1.4167	6.65486e-05	0.000211851
GRMZM2G085176	NA	-1.41705	5.06406e-11	3.05798e-10
GRMZM2G121221	Histone H1	-1.41794	3.65229e-14	2.72353e-13
AC210013.4_FG006	Uncharacterized protein	-1.41836	9.82308e-11	5.78518e-10
GRMZM2G012262	DNA binding protein isoform 1	-1.41869	4.56245e-10	2.53794e-09
GRMZM2G039618	NA	-1.42175	0.00120413	0.00313651
GRMZM2G153144	NA	-1.42184	2.68324e-07	1.14451e-06
GRMZM6G818567	Uncharacterized protein	-1.4221	6.33557e-20	6.45091e-19
GRMZM2G353103	40S ribosomal protein S16	-1.42215	6.17198e-19	5.96484e-18
GRMZM2G064640	40S ribosomal protein S9	-1.42235	1.12569e-14	8.6098e-14
GRMZM2G111917	NA	-1.42258	0.000156561	0.000471719
GRMZM2G005859	Uncharacterized protein	-1.42272	2.06597e-18	1.9427e-17
GRMZM2G068952	Uncharacterized protein	-1.42326	1.43046e-14	1.08897e-13
GRMZM2G096602	NA	-1.42331	1.32756e-05	4.67989e-05
GRMZM2G002879	Methionine aminopeptidase	-1.42456	1.02563e-16	8.86418e-16
GRMZM2G420723	pentatricopeptide (PPR) domain protein 40	-1.42481	4.74544e-06	1.77127e-05
GRMZM2G048129	NA	-1.42567	9.09056e-09	4.50083e-08
GRMZM2G071401	NA	-1.42631	5.55444e-08	2.54735e-07
GRMZM2G039345	NA	-1.42675	5.92976e-10	3.26627e-09
GRMZM2G053019	Translocon Tic40	-1.42712	3.47233e-21	3.75389e-20
GRMZM2G000719	Carboxyl-terminal-processing protease	-1.42785	2.35205e-13	1.67424e-12
GRMZM2G037998	Uncharacterized protein	-1.42824	0.000520133	0.00144174
GRMZM2G333833	chloride channel E	-1.42922	2.01747e-16	1.71776e-15
GRMZM2G410865	NA	-1.42925	0.0061927	0.014173
GRMZM2G087507	Aldose reductase	-1.42935	0.000114005	0.000351162
GRMZM2G061990	NA	-1.42937	2.21756e-16	1.88502e-15
GRMZM2G033526	Pyruvate kinase	-1.42956	8.89498e-18	8.11788e-17
GRMZM2G017080	Uncharacterized protein	-1.43018	4.17486e-12	2.72668e-11
GRMZM2G031167	NA	-1.4305	7.95842e-06	2.88436e-05
GRMZM2G024389	Uncharacterized protein	-1.4308	1.30889e-18	1.24401e-17
GRMZM2G057056	Maf-like protein CV_0124	-1.43196	4.06299e-08	1.88935e-07
GRMZM2G127453	Putative uncharacterized protein	-1.43227	8.29076e-22	9.22373e-21
AC213981.3_FG001	NA	-1.43296	0.0147905	0.0310882
GRMZM2G033612	Uncharacterized protein	-1.43296	0.00528526	0.012273
XLOC_040675	PREDICTED: transketolase, chloroplastic-like	-1.433	0.000313995	0.000902237
GRMZM2G094396	NA	-1.43357	0.0173389	0.035911
XLOC_019582	hAT family dimerisation domain containing protein	-1.43514	2.34968e-05	8.00291e-05
GRMZM2G041269	Uncharacterized protein	-1.43514	3.41416e-15	2.70617e-14
GRMZM2G073250	Uncharacterized protein	-1.43539	0.000874803	0.0023316
GRMZM2G097395	Nodulin-like protein	-1.43544	3.33278e-10	1.87956e-09
XLOC_029682	P protein-like	-1.43641	2.82756e-09	1.46872e-08
GRMZM2G465769	NA	-1.43643	6.90608e-09	3.45349e-08
GRMZM2G170851	NA	-1.4366	0.00364589	0.00872514
GRMZM2G064603	NA	-1.43686	0.0192719	0.0395288
GRMZM2G040878	PAP fibrillin family protein	-1.43728	9.48473e-19	9.09829e-18
GRMZM2G038512	NA	-1.43735	1.03084e-18	9.85487e-18
GRMZM2G127123	Beta-galactosidase	-1.43884	1.52514e-19	1.52337e-18
GRMZM5G852876	NA	-1.43901	0.0107763	0.0234245
GRMZM2G324478	Uncharacterized protein	-1.43919	8.34679e-17	7.24823e-16
GRMZM5G827611	NA	-1.43922	0.00176682	0.00447981
XLOC_028637	uncharacterized protein LOC100276661 precursor	-1.43942	0.0049134	0.0114878
GRMZM2G315121	Pentapeptide repeat-containing protein	-1.43965	4.27136e-19	4.15784e-18
GRMZM2G378852	Putative MAPKKK family protein kinase	-1.44025	0.0200917	0.0410714
XLOC_001998	PREDICTED: F-box protein At2g26160-like	-1.44116	0.00526235	0.012228
XLOC_022284	Os01g0536600-like protein	-1.4414	0.00584313	0.0134435
GRMZM2G319187	Uncharacterized protein	-1.44206	1.95134e-06	7.6089e-06
GRMZM2G081090	NA	-1.44259	0.00349089	0.00838592
GRMZM2G073376	Indole-3-acetate beta-glucosyltransferase	-1.44274	1.33625e-16	1.14911e-15
GRMZM2G163843	Putative NAC domain transcription factor superfamily protein	-1.44301	0.00334463	0.0080671
GRMZM2G040441	MLO-like protein	-1.44319	2.62886e-12	1.74342e-11
GRMZM5G834518	Uncharacterized protein	-1.44326	2.35599e-05	8.02352e-05
GRMZM2G164835	Uncharacterized protein	-1.44362	3.20976e-16	2.68642e-15
GRMZM2G056120	Auxin response factor 11	-1.44583	4.63958e-15	3.643e-14
GRMZM2G457381	replication factor C1	-1.4459	1.02268e-19	1.02912e-18
XLOC_039280	PREDICTED: uncharacterized protein LOC103640263	-1.4462	1.7209e-07	7.4962e-07
GRMZM2G174784	Uncharacterized protein	-1.44622	6.83509e-15	5.30906e-14
GRMZM2G028570	Uncharacterized protein	-1.44866	8.86031e-19	8.5125e-18
GRMZM2G139512	Putative alcohol dehydrogenase superfamily protein	-1.44964	0.000646152	0.00175957
GRMZM2G463574	NA	-1.4498	0.0121108	0.0259933
GRMZM2G057907	Catalytic/ protein phosphatase type 2C	-1.45019	6.84898e-05	0.000217762
GRMZM5G814549	Tetratricopeptide repeat (TPR)-like superfamily protein	-1.45128	5.10468e-05	0.000165287
GRMZM2G007277	Uncharacterized protein	-1.4516	2.01492e-06	7.84595e-06
GRMZM2G172787	DNA topoisomerase	-1.4517	1.53645e-05	5.3749e-05
GRMZM2G136366	NA	-1.45288	2.14931e-11	1.33215e-10
GRMZM2G022945	NA	-1.45297	0.00199255	0.00501033
GRMZM2G481730	Putative RNA-dependent RNA polymerase	-1.45342	7.68548e-11	4.56532e-10
GRMZM2G020761	Putative cytochrome P450 superfamily protein	-1.45366	8.64439e-18	7.89616e-17
GRMZM5G842645	Carboxy-lyase	-1.45385	6.98874e-06	2.55383e-05
GRMZM2G087598	NA	-1.45417	9.85313e-23	1.14598e-21
GRMZM2G166877	Uncharacterized conserved protein (DUF2358)	-1.45461	6.93779e-20	7.04788e-19
GRMZM2G050076	Uncharacterized protein	-1.45475	2.81558e-22	3.19787e-21
GRMZM2G101142	Strictosidine synthase 1	-1.45482	8.41778e-20	8.5262e-19
GRMZM2G083538	ACR5	-1.45513	3.05347e-09	1.58076e-08
GRMZM2G408379	NA	-1.45545	7.65958e-06	2.78452e-05
GRMZM2G131167	Uncharacterized protein	-1.45612	2.78609e-06	1.06731e-05
GRMZM2G175870	NA	-1.45636	1.14033e-09	6.13081e-09
GRMZM2G118286	Uncharacterized protein	-1.45636	8.14335e-21	8.66461e-20
GRMZM2G142266	NA	-1.45719	8.27387e-05	0.000259945
GRMZM2G459715	Pentatricopeptide repeat (PPR) superfamily protein	-1.45768	7.28792e-05	0.000230912
AC208897.3_FG003	NA	-1.45785	0.00529823	0.0122994
GRMZM2G348956	DNA mismatch repair protein MutS, type 2	-1.45794	3.94688e-18	3.66468e-17
XLOC_009465	PREDICTED: zinc finger CCCH domain-containing protein 43-like	-1.45803	5.70286e-12	3.6858e-11
GRMZM2G136680	Uncharacterized protein	-1.45931	8.36494e-20	8.47823e-19
GRMZM2G343445	NA	-1.45943	0.012878	0.0274386
GRMZM2G176216	NA	-1.45943	8.46156e-06	3.0567e-05
GRMZM2G174675	UDP-Glycosyltransferase superfamily protein	-1.46163	3.05173e-06	1.16246e-05
GRMZM2G113840	Uncharacterized protein	-1.46265	1.57744e-10	9.13558e-10
GRMZM2G128641	early-responsive to dehydration stress protein (ERD4)	-1.46273	7.50562e-10	4.10365e-09
GRMZM2G068271	Uncharacterized protein	-1.46381	4.86081e-21	5.21494e-20
GRMZM5G812272	Putative WRKY DNA-binding domain superfamily protein	-1.46489	0.0212652	0.043211
GRMZM2G046316	Putative leucine-rich repeat protein kinase family protein	-1.46538	0.00143982	0.00370342
GRMZM2G168590	Uncharacterized protein	-1.46556	2.9105e-18	2.71623e-17
GRMZM2G115564	DNA-directed RNA polymerase	-1.46597	1.84511e-16	1.57446e-15
XLOC_019412	PREDICTED: uncharacterized protein LOC103634640 isoform X1	-1.46609	0.0158866	0.0331714
GRMZM2G071162	Pentatricopeptide repeat (PPR) superfamily protein	-1.46614	1.77461e-17	1.59653e-16
GRMZM2G029868	NA	-1.46628	7.43982e-16	6.1096e-15
GRMZM2G032419	Putative H/ACA ribonucleoprotein complex subunit family protein	-1.46672	0.000274467	0.000796112
GRMZM2G144982	Putative uncharacterized protein	-1.46698	5.68517e-10	3.13712e-09
GRMZM2G362949	NA	-1.46723	2.77727e-16	2.33771e-15
GRMZM2G152764	NA	-1.46778	0.00142423	0.00366668
GRMZM2G474153	NA	-1.46845	2.01518e-10	1.15777e-09
GRMZM2G165972	Uncharacterized protein	-1.46852	5.27983e-07	2.18033e-06
GRMZM2G001577	NA	-1.46855	3.04979e-06	1.16215e-05
GRMZM2G040511	ATATH13	-1.46872	2.5256e-23	3.01786e-22
GRMZM2G077258	Rubisco methyltransferase family protein	-1.4691	4.53219e-22	5.09711e-21
GRMZM2G156516	Uncharacterized protein	-1.46953	8.26438e-22	9.19768e-21
GRMZM2G366607	NA	-1.46979	0.000228165	0.000670344
GRMZM2G161244	Transcription regulator	-1.46984	1.69466e-18	1.60035e-17
XLOC_012266	Transcription factor VOZ1	-1.46986	9.6908e-08	4.34529e-07
GRMZM5G856777	Photosystem II CP43 reaction center protein	-1.4701	4.92428e-09	2.49671e-08
GRMZM2G110287	Uncharacterized protein	-1.47156	5.3287e-12	3.45479e-11
GRMZM2G126128	Uncharacterized protein	-1.47211	4.42265e-20	4.52547e-19
GRMZM2G090419	Uncharacterized protein	-1.47276	0.000354703	0.00101142
GRMZM2G122139	NA	-1.47325	3.20788e-21	3.47163e-20
GRMZM2G031981	Putative uncharacterized protein	-1.47396	2.77912e-16	2.33799e-15
GRMZM5G853245	Uncharacterized protein	-1.4741	0.00846355	0.0188022
GRMZM2G404126	NA	-1.47427	0.00488201	0.0114205
GRMZM2G177518	Putative uncharacterized protein	-1.47459	1.89121e-08	9.11879e-08
GRMZM2G025854	phosphoglucomutase	-1.47496	3.5742e-21	3.85998e-20
GRMZM2G121957	NA	-1.47524	6.25522e-05	0.00019993
AC204539.4_FG001	NA	-1.47576	3.09499e-08	1.45848e-07
GRMZM2G058133	Pentatricopeptide repeat (PPR) superfamily protein	-1.47621	6.05735e-05	0.000194146
AC204539.4_FG002	NA	-1.47684	4.63849e-10	2.57838e-09
GRMZM2G069708	NAD(P)-binding Rossmann-fold superfamily protein	-1.47686	6.22181e-18	5.71868e-17
GRMZM5G819807	ATP-dependent Clp protease proteolytic subunit	-1.47793	1.1814e-19	1.18576e-18
GRMZM2G454952	Zeta-carotene desaturase, chloroplastic/chromoplastic	-1.4781	3.87023e-21	4.16806e-20
GRMZM2G132913	Uncharacterized protein	-1.47841	0.00685836	0.0155472
GRMZM2G441906	Grx_A2-glutaredoxin subgroup III	-1.4787	0.000189832	0.000564575
GRMZM2G173628	Uncharacterized protein	-1.47892	0.00910901	0.0201021
GRMZM2G136453	NA	-1.47938	3.2727e-14	2.44813e-13
GRMZM2G013546	NA	-1.48103	4.53788e-06	1.69665e-05
AC198169.4_FG004	P-loop containing nucleoside triphosphate hydrolases superfamily protein	-1.48107	2.88349e-22	3.2702e-21
GRMZM5G890665	MATE efflux family protein	-1.48209	1.25791e-18	1.19703e-17
AC233952.1_FG008	Uncharacterized protein	-1.4823	0.00190422	0.00480145
GRMZM2G047626	MYB transcription factor	-1.48246	1.13435e-09	6.10184e-09
GRMZM5G813783	NA	-1.48316	1.08344e-18	1.03417e-17
GRMZM5G880102	NA	-1.48356	4.03415e-06	1.51895e-05
XLOC_008443	PREDICTED: LOW QUALITY PROTEIN: ABC transporter C family member 4	-1.48386	7.07502e-05	0.000224603
GRMZM2G177050	CBL-interacting serine/threonine-protein kinase 11	-1.48435	0.00138708	0.00357846
GRMZM2G050845	RAP	-1.48506	2.63512e-22	2.9984e-21
GRMZM2G338884	NA	-1.48607	0.00031691	0.000910274
GRMZM2G126505	Putative cytochrome P450 superfamily protein	-1.48611	0.000144999	0.000438993
GRMZM2G041899	NA	-1.48667	1.24493e-07	5.50178e-07
AC218998.2_FG003	Pentatricopeptide repeat (PPR-like) superfamily protein	-1.48678	1.04644e-05	3.73922e-05
GRMZM2G097032	NA	-1.48823	4.91294e-06	1.82982e-05
GRMZM2G042442	Putative SET-domain containing protein family	-1.48875	0.001422	0.00366184
GRMZM5G847466	Calmodulin	-1.48883	0.000207726	0.000613788
GRMZM2G167786	NA	-1.48915	0.00158488	0.00405098
GRMZM2G477236	Lil3 protein	-1.4894	1.90778e-22	2.18847e-21
GRMZM2G077711	Uncharacterized protein	-1.49045	1.69469e-19	1.68728e-18
GRMZM2G163440	Tetratricopeptide repeat (TPR)-like superfamily protein	-1.49061	3.71943e-06	1.40471e-05
GRMZM2G322506	NA	-1.49123	3.62205e-15	2.86509e-14
GRMZM2G030072	ATP-dependent Clp protease proteolytic subunit	-1.49247	1.19813e-18	1.14154e-17
GRMZM2G145595	Uncharacterized protein	-1.49263	8.469e-20	8.57527e-19
GRMZM2G399750	NA	-1.49315	4.34685e-12	2.83543e-11
GRMZM2G137894	NA	-1.49361	2.23841e-06	8.67803e-06
GRMZM2G144843	Pentatricopeptide repeat protein PPR986-12	-1.49372	3.43458e-19	3.36443e-18
GRMZM2G053927	Na+/H+ antiporter, probable CP0838	-1.4939	6.72001e-18	6.16744e-17
GRMZM2G009715	K+ efflux antiporter 3	-1.49586	2.35006e-22	2.68094e-21
GRMZM2G416322	NA	-1.49604	1.24668e-05	4.40949e-05
GRMZM2G119642	NA	-1.49754	3.64814e-12	2.38871e-11
GRMZM2G001247	NA	-1.49776	2.91387e-09	1.51203e-08
GRMZM2G095865	DNA GYRASE A	-1.49917	3.20271e-16	2.68124e-15
AC213521.3_FG005	Uncharacterized protein	-1.49926	5.61937e-15	4.3934e-14
GRMZM2G410963	Uncharacterized protein	-1.49949	0.000601866	0.00164868
GRMZM2G472827	NA	-1.49985	0.00510122	0.0118857
GRMZM2G388823	Putative uncharacterized protein	-1.50038	0.00544454	0.0126079
GRMZM2G445575	Putative bZIP transcription factor superfamily protein isoform 1	-1.50082	1.6869e-07	7.35265e-07
GRMZM2G163641	Putative homeodomain-like transcription factor superfamily protein	-1.50101	4.18272e-21	4.49835e-20
GRMZM2G159890	Glycerol-3-phosphate acyltransferase	-1.50157	1.44226e-19	1.44292e-18
GRMZM2G154648	NA	-1.50166	1.81018e-24	2.27347e-23
GRMZM2G035465	Uncharacterized protein	-1.50192	2.55803e-18	2.39451e-17
GRMZM2G049882	NA	-1.50217	1.43849e-09	7.67788e-09
GRMZM2G326248	NA	-1.5025	0.0119683	0.0257143
GRMZM2G145958	Iron-sulphur cluster biosynthesis family protein	-1.50266	4.12996e-20	4.23437e-19
AC205077.3_FG003	NA	-1.50315	1.07088e-19	1.07588e-18
GRMZM2G180983	P-loop containing nucleoside triphosphate hydrolases superfamily protein	-1.5036	2.89025e-17	2.57777e-16
GRMZM2G027495	NA	-1.50406	7.5291e-08	3.41005e-07
GRMZM2G057630	NA	-1.50529	1.40516e-09	7.50515e-09
GRMZM2G140600	Uncharacterized protein	-1.506	0.000977653	0.00258439
GRMZM2G166245	NA	-1.50616	1.15373e-13	8.34824e-13
GRMZM2G008712	Zinc finger protein 7	-1.50619	0.00651418	0.014831
GRMZM2G011479	NA	-1.50621	8.69618e-20	8.79956e-19
GRMZM2G026174	NA	-1.50769	0.0127988	0.0272852
GRMZM2G016457	Putative uncharacterized protein	-1.50881	1.23287e-23	1.49859e-22
GRMZM2G067350	NA	-1.50887	0.000462765	0.00129337
GRMZM2G157574	ETCHED1 protein	-1.50921	5.62202e-14	4.1514e-13
GRMZM2G174347	Ethylene-responsive transcription factor 4	-1.50956	0.00549027	0.0127023
GRMZM2G384070	Uncharacterized protein	-1.51076	9.47038e-06	3.40367e-05
GRMZM2G385287	60S ribosomal protein L9	-1.51258	4.30071e-18	3.98604e-17
GRMZM2G024865	Peptidase/ serine-type peptidase	-1.5134	3.21736e-17	2.86456e-16
GRMZM2G046804	Glyceraldehyde-3-phosphate dehydrogenase 1, cytosolic	-1.51395	3.3985e-23	4.02981e-22
GRMZM2G024482	Uncharacterized protein	-1.51534	4.23047e-13	2.96689e-12
GRMZM5G817759	NA	-1.51594	1.02004e-18	9.76061e-18
GRMZM2G083128	NA	-1.51602	0.0155296	0.0324962
XLOC_004543	FAD/NAD(P)-binding oxidoreductase family protein	-1.51729	4.05247e-05	0.000133053
XLOC_014935	NA	-1.5174	0.015489	0.0324264
GRMZM2G029543	Malonyl CoA-acyl carrier protein transacylase	-1.51751	9.04739e-21	9.59686e-20
GRMZM2G398240	NA	-1.51813	0.00349769	0.00840031
GRMZM2G470673	NA	-1.51813	0.00349752	0.00840031
GRMZM2G017257	Uncharacterized protein	-1.51814	2.21934e-23	2.66218e-22
GRMZM2G179518	NA	-1.51833	6.05143e-10	3.33033e-09
GRMZM2G083497	40S ribosomal protein S15a	-1.51834	4.95728e-14	3.66841e-13
GRMZM5G838420	NA	-1.51993	0.0223602	0.0452283
GRMZM2G102959	NA	-1.52026	0.00144443	0.00371435
GRMZM2G141707	Thioredoxin z	-1.52037	4.03915e-21	4.34696e-20
GRMZM2G102572	Isoamyl acetate-hydrolyzing esterase	-1.52047	5.6961e-17	4.99966e-16
GRMZM2G134393	NA	-1.52097	3.20962e-09	1.65911e-08
GRMZM2G073805	Uncharacterized protein	-1.52195	0.00878806	0.019459
GRMZM2G019437	Methionyl-tRNA formyltransferase	-1.52282	1.77053e-17	1.59332e-16
GRMZM2G383154	tetratricopeptide repeat (TPR)-containing protein	-1.5247	3.9025e-20	4.00912e-19
GRMZM2G440313	NA	-1.52555	2.42109e-18	2.26974e-17
GRMZM2G060183	Uncharacterized protein	-1.52565	1.50114e-16	1.28733e-15
GRMZM2G033493	photosystem II reaction center PSB29 protein	-1.52588	2.11641e-25	2.77506e-24
GRMZM2G142777	Uncharacterized protein	-1.52638	1.00891e-11	6.40446e-11
GRMZM2G457003	NA	-1.52663	8.98609e-15	6.91224e-14
GRMZM2G111898	NA	-1.52693	0.00179692	0.0045509
GRMZM2G079785	NA	-1.52706	0.0187169	0.0385307
GRMZM2G012758	Glucan endo-1,3-beta-glucosidase 7	-1.5272	3.68679e-15	2.91481e-14
GRMZM2G095598	NA	-1.52768	2.00028e-16	1.70406e-15
GRMZM2G113888	NA	-1.52805	9.82501e-07	3.94528e-06
GRMZM2G010037	Putative uncharacterized protein	-1.52869	6.17131e-12	3.97448e-11
GRMZM2G302639	FUNCTIONS IN: molecular_function unknown	-1.52887	6.76838e-18	6.20999e-17
GRMZM6G910222	Uncharacterized protein	-1.52897	2.33191e-16	1.97734e-15
GRMZM2G442546	Uncharacterized protein	-1.5299	5.95083e-07	2.44504e-06
GRMZM2G146108	Putative auxin-induced protein family	-1.52994	0.00937619	0.0206432
GRMZM2G044762	NA	-1.53016	4.96333e-10	2.74909e-09
GRMZM2G004006	thylakoid lumenal 17.9 kDa protein, chloroplast	-1.53022	5.31474e-19	5.1476e-18
GRMZM2G020864	Pentatricopeptide repeat protein PPR868-14 isoform 1	-1.53077	2.7988e-10	1.58999e-09
GRMZM2G325477	NA	-1.53088	1.2006e-07	5.31724e-07
GRMZM2G106732	NA	-1.53157	9.44378e-06	3.3945e-05
GRMZM2G012413	Regulator of Vps4 activity in the MVB pathway protein	-1.53172	0.0211779	0.0430504
GRMZM2G002568	NA	-1.53175	0.000773886	0.00208017
GRMZM2G100518	Uncharacterized protein	-1.53222	1.06433e-07	4.74629e-07
GRMZM2G416471	NA	-1.53257	0.0147878	0.0310865
GRMZM2G107805	Uncharacterized protein	-1.53266	5.67362e-18	5.22722e-17
AC202707.3_FG002	Uncharacterized protein	-1.53273	0.0148132	0.0311336
GRMZM2G061127	NA	-1.53315	3.07427e-08	1.44894e-07
GRMZM2G094072	CFM2 alternative polyadenylation form 1	-1.53367	6.4628e-25	8.28821e-24
GRMZM2G012126	NA	-1.53376	2.93325e-23	3.49285e-22
GRMZM2G443881	Uncharacterized protein	-1.53434	0.00111103	0.00291113
GRMZM2G000256	Uncharacterized protein	-1.53489	8.23024e-25	1.052e-23
GRMZM2G055898	NA	-1.53578	3.6827e-16	3.07146e-15
GRMZM2G076415	NA	-1.53626	7.7637e-05	0.00024511
GRMZM2G377115	Protein kinase superfamily protein	-1.53654	2.07235e-22	2.36936e-21
GRMZM2G056686	NA	-1.53717	2.21919e-20	2.30814e-19
GRMZM2G109787	NA	-1.53727	0.0068911	0.0156123
GRMZM2G041462	Uncharacterized protein	-1.53785	1.09953e-06	4.39584e-06
GRMZM2G410515	Phytoene dehydrogenase, chloroplastic/chromoplastic	-1.53789	5.31098e-24	6.55339e-23
GRMZM2G352898	NA	-1.5381	0.00250185	0.00618506
GRMZM2G075712	NA	-1.53822	0.0027137	0.00666254
GRMZM2G139160	NA	-1.53855	5.21427e-07	2.15584e-06
GRMZM2G066158	Putative AP2/EREBP transcription factor superfamily protein	-1.53874	0.0132946	0.0282466
GRMZM2G700192	NA	-1.53918	1.26399e-07	5.58022e-07
GRMZM2G069024	Uncharacterized protein	-1.53948	3.36759e-23	3.99622e-22
GRMZM2G097109	NA	-1.53951	4.76981e-20	4.87266e-19
GRMZM2G006678	NAD(H) kinase 3	-1.54057	0.00856631	0.0190074
GRMZM2G129071	Putative putrescine-binding domain family protein	-1.54088	1.0246e-16	8.85773e-16
GRMZM2G373420	Uncharacterized protein	-1.54104	7.8534e-21	8.36185e-20
GRMZM2G121704	NA	-1.54107	1.00625e-08	4.96774e-08
GRMZM2G179521	Glucose-6-phosphate 1-dehydrogenase	-1.54114	3.20603e-15	2.5438e-14
GRMZM2G156069	Uncharacterized protein	-1.54288	6.23435e-24	7.68357e-23
GRMZM2G025518	NA	-1.54322	0.00204042	0.00512155
GRMZM2G365931	NA	-1.54324	0.00713829	0.0161158
GRMZM2G025123	Sec-independent protein translocase protein TATC, chloroplastic	-1.54365	1.86386e-22	2.14206e-21
GRMZM2G130085	Trypsin family protein with PDZ domain	-1.54388	3.93244e-22	4.43549e-21
GRMZM2G302074	Putative cytochrome P450 superfamily protein	-1.54426	7.04881e-11	4.20243e-10
GRMZM2G360352	Uncharacterized protein	-1.54443	7.18792e-14	5.27625e-13
XLOC_021936	Soluble inorganic pyrophosphatase 2	-1.54491	0.0018428	0.00466063
GRMZM2G093809	NA	-1.54661	6.47432e-12	4.16788e-11
GRMZM2G050697	Tetratricopeptide repeat (TPR)-like superfamily protein	-1.54668	2.88261e-18	2.69182e-17
GRMZM2G073197	NA	-1.54693	0.00120707	0.00314364
GRMZM2G169363	Uncharacterized protein	-1.54886	1.24408e-09	6.67474e-09
XLOC_031690	Tetratricopeptide repeat (TPR)-like superfamily protein	-1.54886	3.0294e-25	3.94382e-24
GRMZM2G022368	NA	-1.54981	5.70908e-07	2.34852e-06
GRMZM2G465091	NA	-1.55081	0.016955	0.0351911
GRMZM2G087628	Plastid S1-binding domain protein	-1.551	1.32638e-15	1.07274e-14
GRMZM2G047919	NA	-1.55121	9.55622e-23	1.11187e-21
GRMZM2G052740	EH-domain-containing protein 1	-1.55141	2.2273e-05	7.61705e-05
GRMZM2G053322	sulfoquinovosyldiacylglycerol 1	-1.55154	1.40204e-25	1.85327e-24
GRMZM2G100719	NA	-1.55189	2.70832e-06	1.03996e-05
AC196043.3_FG005	NA	-1.55254	0.0120768	0.025933
GRMZM2G051355	NA	-1.55322	2.12665e-08	1.01921e-07
GRMZM5G822180	NA	-1.55406	5.69228e-07	2.34191e-06
GRMZM2G122447	NA	-1.55431	1.16353e-05	4.13616e-05
GRMZM2G132958	NA	-1.55456	5.38872e-06	1.9967e-05
GRMZM2G102737	Uncharacterized protein	-1.55489	2.31573e-07	9.95706e-07
GRMZM2G084327	NA	-1.55533	2.79776e-11	1.71927e-10
XLOC_004218	PREDICTED: glycerol-3-phosphate acyltransferase, chloroplastic-like isoform X2	-1.55534	1.84671e-19	1.8351e-18
GRMZM2G174716	Pseudouridine synthase family protein	-1.55563	9.78145e-20	9.85909e-19
GRMZM2G036564	Transmembrane protein20	-1.55613	2.64286e-10	1.50361e-09
GRMZM2G175541	Uncharacterized protein	-1.55681	0.024865	0.0496307
GRMZM2G119691	Uncharacterized protein	-1.55702	8.20279e-23	9.59438e-22
GRMZM2G358180	NA	-1.55738	1.14449e-06	4.56677e-06
GRMZM5G858094	Acetyl-coenzyme A carboxylase	-1.55755	1.38417e-24	1.74622e-23
GRMZM5G888696	NA	-1.55758	2.88344e-25	3.75696e-24
GRMZM2G144197	ATP binding protein	-1.55813	4.8687e-09	2.47015e-08
GRMZM2G136889	Glutamyl-tRNA(Gln) amidotransferase subunit C, chloroplastic/mitochondrial	-1.55829	2.26274e-19	2.23561e-18
GRMZM2G472651	Sec-independent protein translocase protein TATA, chloroplastic	-1.55861	2.4029e-19	2.37031e-18
GRMZM2G083394	Uncharacterized protein	-1.55873	7.52266e-05	0.000237863
GRMZM2G424491	NA	-1.55879	1.87565e-21	2.05645e-20
GRMZM2G346982	NA	-1.55933	3.19261e-08	1.50266e-07
GRMZM2G148831	Uncharacterized protein	-1.56119	4.89952e-06	1.82526e-05
GRMZM2G086604	CASP-like protein 5A2	-1.56131	0.00120945	0.00314903
GRMZM2G476914	Ubiquitin-protein ligase	-1.56141	4.76106e-12	3.09844e-11
GRMZM2G163154	NA	-1.56164	3.04163e-09	1.57534e-08
GRMZM2G093291	Tetratricopeptide repeat (TPR)-like superfamily protein	-1.56177	1.65666e-19	1.65208e-18
GRMZM2G043948	Pseudouridine synthase family protein	-1.56266	6.65966e-18	6.11386e-17
GRMZM2G306597	NA	-1.56306	1.67333e-10	9.67648e-10
GRMZM2G158662	Uncharacterized protein	-1.5634	2.16694e-23	2.60234e-22
GRMZM2G339866	NA	-1.5637	1.32877e-17	1.20417e-16
GRMZM2G096663	Uncharacterized protein	-1.56385	8.35487e-24	1.024e-22
GRMZM6G748721	Peroxisomal membrane protein 2	-1.56406	9.59248e-17	8.30669e-16
GRMZM2G422644	Uncharacterized protein	-1.56411	7.11663e-17	6.20083e-16
GRMZM5G828630	NA	-1.56522	1.86078e-08	8.97486e-08
XLOC_004313	PREDICTED: LOW QUALITY PROTEIN: protein SPA1-RELATED 4-like	-1.56549	6.26973e-06	2.30249e-05
GRMZM2G093276	ZIP zinc/iron transport family protein	-1.56574	3.89056e-15	3.06887e-14
GRMZM2G162527	Uncharacterized protein	-1.56595	2.2253e-24	2.78806e-23
GRMZM2G129018	Uncharacterized protein	-1.56683	8.02034e-12	5.13222e-11
GRMZM5G807823	NA	-1.56704	0.00104324	0.00274394
GRMZM5G895400	NA	-1.56726	1.93516e-11	1.20303e-10
XLOC_035891	Os01g0694400	-1.56805	2.03697e-11	1.26492e-10
GRMZM2G038487	Chlorophyllide a oxygenase	-1.56851	1.34973e-15	1.09134e-14
GRMZM2G106552	NA	-1.56862	1.79446e-09	9.48473e-09
GRMZM2G061626	ZFP16-2	-1.56871	0.016309	0.0339527
GRMZM2G045844	NA	-1.56902	0.00384304	0.00915451
GRMZM2G065083	NA	-1.56926	3.77017e-23	4.46199e-22
XLOC_011581	PREDICTED: A-agglutinin anchorage subunit-like	-1.56944	4.8772e-13	3.40426e-12
GRMZM2G335019	NA	-1.57143	4.91727e-05	0.000159619
GRMZM2G158437	NA	-1.57177	2.82667e-15	2.24972e-14
GRMZM2G010000	NA	-1.57225	1.21009e-05	4.29093e-05
GRMZM2G001904	5-formyltetrahydrofolate cyclo-ligase	-1.57234	2.23855e-09	1.17379e-08
GRMZM2G113181	Mitochondrial transcription termination factor family protein	-1.57255	2.31725e-18	2.17503e-17
GRMZM2G014833	Uncharacterized protein	-1.57282	5.14706e-24	6.35618e-23
GRMZM2G337768	Putative lectin-like receptor protein kinase family protein	-1.57347	0.00539913	0.012512
GRMZM2G102692	Pentatricopeptide repeat protein PPR868-14	-1.57501	0.00112371	0.00294237
GRMZM2G341309	NA	-1.5761	0.000182031	0.00054294
GRMZM2G017666	NA	-1.57693	5.36068e-12	3.4748e-11
GRMZM2G134797	Nucleoside diphosphate kinase family protein	-1.57758	3.93797e-23	4.65525e-22
GRMZM2G155899	NA	-1.57786	2.01489e-19	1.99902e-18
GRMZM2G346757	NA	-1.57797	1.68313e-19	1.67637e-18
GRMZM2G475257	NA	-1.57797	1.68319e-19	1.67637e-18
GRMZM2G129540	Transposon protein	-1.57894	3.86881e-06	1.45848e-05
XLOC_041668	Polyketide cyclase / dehydrase and lipid transport protein	-1.57913	0.000893782	0.00237789
GRMZM2G023711	NA	-1.57923	3.96841e-22	4.47442e-21
GRMZM2G084274	NA	-1.58101	1.02024e-24	1.29607e-23
AC204712.3_FG002	NA	-1.5813	0.0061234	0.014031
GRMZM2G059121	Uncharacterized protein	-1.58192	1.11702e-23	1.35991e-22
GRMZM2G161668	NA	-1.58222	5.03245e-19	4.88029e-18
GRMZM2G076006	Putative glyoxalase family protein	-1.58354	8.65825e-25	1.10535e-23
GRMZM2G005938	Plastid transcriptionally active 12-like protein	-1.58359	6.87232e-24	8.45671e-23
GRMZM2G130943	Uncharacterized protein	-1.58574	2.26176e-05	7.72382e-05
GRMZM2G024550	Mitochondrial transcription termination factor family protein	-1.58624	2.44099e-15	1.95027e-14
XLOC_030759	PREDICTED: GDSL esterase/lipase At5g45920-like	-1.58627	0.000673246	0.00182709
GRMZM2G103843	fructokinase-like 2	-1.58632	3.06926e-20	3.17628e-19
GRMZM2G035665	NA	-1.58684	2.03998e-09	1.07221e-08
GRMZM2G379835	NA	-1.58772	0.00571123	0.0131694
GRMZM2G116670	Putative uncharacterized protein	-1.58786	2.31124e-18	2.17004e-17
GRMZM2G043955	Uncharacterized protein	-1.58881	2.15915e-23	2.59399e-22
GRMZM2G133262	NA	-1.58884	1.84809e-05	6.40291e-05
GRMZM2G159575	NA	-1.58893	0.0175115	0.0362395
GRMZM2G154332	SAUR12-auxin-responsive SAUR family member	-1.58935	0.000401685	0.00113495
GRMZM2G374812	Hexose carrier protein HEX6	-1.58968	1.03845e-08	5.11613e-08
GRMZM2G169321	Uncharacterized protein	-1.59011	3.21377e-14	2.40521e-13
GRMZM2G090738	NA	-1.59021	9.18086e-07	3.69861e-06
GRMZM2G086577	Uncharacterized protein	-1.59026	1.98897e-08	9.56484e-08
GRMZM2G162672	UbiA prenyltransferase family protein	-1.59135	5.82893e-26	7.82511e-25
GRMZM2G057554	Acetyltransferase, GNAT family isoform 1	-1.59168	5.75368e-21	6.14943e-20
AC217975.3_FG001	Uncharacterized protein	-1.59308	2.7939e-19	2.74813e-18
GRMZM2G065194	NYC1-like	-1.59315	1.11393e-21	1.23088e-20
GRMZM5G891373	Uncharacterized protein	-1.59371	1.78071e-14	1.348e-13
GRMZM2G479245	NA	-1.59406	7.41767e-07	3.01573e-06
GRMZM2G110574	NA	-1.5941	1.19225e-16	1.02755e-15
GRMZM2G344848	NA	-1.59498	6.33185e-06	2.32338e-05
GRMZM2G002642	NA	-1.59569	4.63e-20	4.73139e-19
GRMZM2G091245	NA	-1.59699	4.92337e-22	5.52102e-21
GRMZM2G356895	Putative RING zinc finger domain superfamily protein	-1.59704	0.0032191	0.0077963
GRMZM2G001457	Nonphototropic hypocotyl 1	-1.59717	1.88794e-22	2.16732e-21
GRMZM2G029824	Peroxisomal membrane protein PEX11-1	-1.59758	1.98964e-25	2.61326e-24
GRMZM2G075562	Uncharacterized protein	-1.598	1.25776e-19	1.26077e-18
GRMZM2G169384	NA	-1.5986	9.46498e-26	1.26135e-24
GRMZM5G829928	NA	-1.59884	2.51805e-23	3.01e-22
GRMZM2G141526	NA	-1.59947	1.26503e-12	8.58803e-12
GRMZM2G127421	Uncharacterized protein	-1.59987	8.6198e-16	7.04872e-15
GRMZM2G099802	Anther-specific proline-rich protein APG	-1.59991	0.0105029	0.0229008
GRMZM2G478568	Nicotianamine synthase 3	-1.60042	6.8596e-13	4.73886e-12
XLOC_031727	Os07g0652800	-1.60135	6.26141e-07	2.56653e-06
GRMZM2G170577	NA	-1.60137	1.48573e-10	8.62545e-10
GRMZM2G013814	Uncharacterized protein	-1.60302	3.46877e-21	3.75135e-20
GRMZM2G069807	NA	-1.60352	1.62245e-10	9.39273e-10
GRMZM2G082260	NA	-1.60364	4.6582e-22	5.23502e-21
GRMZM2G107565	Uncharacterized protein	-1.60569	4.38359e-11	2.66055e-10
GRMZM5G820808	NA	-1.60627	3.96439e-20	4.06865e-19
GRMZM5G803334	Uncharacterized protein	-1.60702	1.31851e-11	8.29666e-11
GRMZM5G855776	NA	-1.60752	9.46249e-08	4.24722e-07
EF517601.1_FG010	Uncharacterized protein	-1.60752	3.22717e-09	1.6679e-08
GRMZM2G363116	Uncharacterized protein	-1.60753	3.93167e-05	0.000129416
GRMZM2G079904	NA	-1.60795	8.56982e-22	9.52394e-21
GRMZM2G010490	Uncharacterized protein	-1.6098	2.49844e-23	2.98887e-22
GRMZM2G081048	FAD-dependent oxidoreductase family protein	-1.61039	1.45994e-17	1.32227e-16
GRMZM5G859195	4-diphosphocytidyl-2-C-methyl-D-erythritol kinase	-1.61068	4.55574e-25	5.88636e-24
GRMZM2G066358	Uncharacterized protein	-1.61143	0.00260151	0.00641047
GRMZM2G405368	Constans1 isoform 1	-1.61165	3.35264e-16	2.80222e-15
AC188023.3_FG005	Uncharacterized protein	-1.61199	3.38946e-20	3.49249e-19
GRMZM2G000775	NA	-1.61223	2.37113e-08	1.13148e-07
GRMZM2G018929	NA	-1.61255	8.81869e-21	9.35748e-20
GRMZM5G832108	40S ribosomal protein S9	-1.61275	5.91507e-21	6.31974e-20
GRMZM2G035732	NA	-1.61311	1.07348e-05	3.83013e-05
GRMZM5G818631	Uncharacterized protein	-1.61427	2.04401e-08	9.82039e-08
GRMZM2G114469	NA	-1.61431	1.57307e-22	1.8146e-21
GRMZM2G052685	NA	-1.61445	2.15968e-13	1.54112e-12
GRMZM2G344634	Acyl-CoA-binding protein	-1.61466	3.61701e-21	3.9035e-20
GRMZM2G332838	Histone H4	-1.61494	4.61693e-20	4.71959e-19
GRMZM2G002754	2Fe-2S ferredoxin-like superfamily protein	-1.61601	3.84182e-25	4.98054e-24
GRMZM2G044744	Starch synthase IV	-1.6161	6.8758e-23	8.06053e-22
XLOC_026556	hypothetical protein ZEAMMB73_Zm00001d010154	-1.61678	0.019584	0.0401131
GRMZM2G102862	NA	-1.61683	1.24105e-11	7.82514e-11
GRMZM2G129775	NA	-1.61713	3.4619e-05	0.000114892
GRMZM2G161932	NA	-1.61722	1.58478e-20	1.6645e-19
GRMZM2G056697	NA	-1.6176	8.14897e-18	7.45021e-17
GRMZM5G878823	Uncharacterized protein	-1.61772	1.55253e-24	1.95305e-23
GRMZM2G073272	NA	-1.61921	0.00541804	0.0125522
GRMZM2G171468	DNA binding protein	-1.61987	2.78206e-05	9.38174e-05
GRMZM5G846399	NA	-1.6206	1.96478e-05	6.77612e-05
GRMZM2G126580	Structural constituent of ribosome	-1.62073	2.25045e-21	2.45607e-20
GRMZM5G825090	Glutathione S-transferase, N-terminal domain containing protein	-1.62135	1.09015e-07	4.85445e-07
AC209257.4_FG003	Uncharacterized protein	-1.62172	0.000261545	0.000761411
GRMZM2G394403	ATP-dependent Clp protease proteolytic subunit	-1.62302	1.56265e-23	1.88982e-22
GRMZM2G122843	signal peptide peptidase	-1.62316	6.90022e-25	8.83822e-24
GRMZM2G029641	Uncharacterized protein	-1.6232	1.04322e-21	1.15481e-20
GRMZM2G051059	Domain of unknown function (DUF1995)	-1.62393	2.38992e-26	3.2492e-25
GRMZM2G324390	NA	-1.6246	8.90188e-16	7.26979e-15
GRMZM2G084739	60S ribosomal protein L9, mRNA	-1.62497	1.53293e-17	1.38554e-16
GRMZM2G059363	NA	-1.62582	7.85521e-24	9.64669e-23
GRMZM2G432850	genomes uncoupled 1	-1.62589	7.55782e-24	9.28884e-23
GRMZM2G327595	Uncharacterized protein	-1.62728	6.14095e-15	4.7879e-14
GRMZM2G143767	Zinc-binding protein	-1.62788	3.17325e-21	3.43536e-20
GRMZM2G325019	endonucleases	-1.62878	2.25361e-19	2.2273e-18
GRMZM2G094543	NA	-1.62946	8.40744e-20	8.51851e-19
AC212684.3_FG012	Pentatricopeptide repeat (PPR) superfamily protein	-1.62959	2.41093e-06	9.31193e-06
GRMZM2G425136	NA	-1.62981	0.000156614	0.000471807
GRMZM2G042027	Uncharacterized protein	-1.63056	7.20077e-24	8.85704e-23
GRMZM2G133057	Uncharacterized protein	-1.63108	2.36892e-05	8.06314e-05
GRMZM2G346865	NA	-1.63178	7.68142e-06	2.79082e-05
GRMZM2G130149	Uncharacterized protein	-1.63199	2.83568e-09	1.47269e-08
GRMZM2G358540	VAMP protein SEC22	-1.63205	7.97528e-15	6.16225e-14
GRMZM2G305211	NA	-1.63227	0.0243487	0.0487447
GRMZM2G105400	Transposon protein Mutator sub-class	-1.63261	3.39771e-16	2.83836e-15
GRMZM2G143646	Pentatricopeptide repeat (PPR-like) superfamily protein	-1.63368	1.23831e-23	1.50403e-22
GRMZM2G115198	RNA methyltransferase family protein	-1.63393	1.95988e-22	2.24575e-21
GRMZM2G099023	Nucleotide binding protein	-1.63435	0.00283651	0.00694261
GRMZM2G084583	Myb-related protein Zm38	-1.63446	1.4415e-05	5.05813e-05
GRMZM2G153745	NA	-1.63461	4.67105e-22	5.24757e-21
GRMZM2G377079	NA	-1.63483	8.19327e-05	0.000257726
GRMZM2G079754	NA	-1.63487	1.43991e-05	5.05315e-05
GRMZM2G006450	Ribosomal L18p/L5e family protein	-1.635	0.000110136	0.00033991
GRMZM2G087918	Putative uncharacterized protein	-1.63525	1.81209e-19	1.80186e-18
GRMZM5G831887	Uncharacterized protein	-1.63647	1.52766e-17	1.38118e-16
GRMZM2G427351	Uncharacterized protein	-1.63662	0.0176745	0.0365425
GRMZM2G035948	NA	-1.63733	1.09775e-22	1.27388e-21
GRMZM2G099340	Metallothionein-like protein type 2	-1.63777	0.00243406	0.00602998
GRMZM2G170013	NAD(P)-binding Rossmann-fold superfamily protein	-1.63859	1.20161e-27	1.72524e-26
GRMZM2G403076	Putative FAD-binding Berberine family protein	-1.63915	0.00621435	0.0142152
GRMZM2G055973	Uncharacterized protein	-1.63927	8.10774e-08	3.66036e-07
GRMZM2G065154	NA	-1.63984	3.6731e-16	3.06428e-15
GRMZM2G118766	NA	-1.64083	0.000809555	0.00216852
GRMZM2G078368	NA	-1.64231	2.23298e-15	1.78684e-14
GRMZM2G076634	NA	-1.64312	0.000923022	0.00244979
GRMZM2G451147	Uncharacterized protein	-1.64321	0.010075	0.0220392
GRMZM2G397247	Delta-aminolevulinic acid dehydratase	-1.64322	2.99707e-27	4.23636e-26
GRMZM5G813363	NA	-1.64368	3.1642e-13	2.23477e-12
GRMZM2G157113	Putative AMP-dependent synthetase and ligase superfamily protein	-1.64443	5.79069e-12	3.74023e-11
GRMZM2G411084	NA	-1.64447	5.45275e-06	2.01994e-05
GRMZM2G413337	NA	-1.64469	0.000399954	0.00113047
GRMZM2G125140	Calcineurin-like metallo-phosphoesterase superfamily protein	-1.64611	2.56192e-08	1.21858e-07
GRMZM2G078373	fatty acid desaturase family protein	-1.64622	4.33952e-12	2.83124e-11
GRMZM2G041732	Putative DEAD-box ATP-dependent RNA helicase family protein	-1.64623	4.0541e-13	2.84641e-12
XLOC_012761	PREDICTED: probable RNA-dependent RNA polymerase 3 isoform X2	-1.6468	0.00539135	0.0124959
GRMZM2G000964	NA	-1.6484	4.45559e-13	3.11841e-12
GRMZM2G004880	Uncharacterized protein	-1.64848	3.44945e-24	4.2854e-23
GRMZM2G078264	Uncharacterized protein	-1.64853	0.00895786	0.0198081
GRMZM2G032132	Receptor-like protein kinase 5	-1.64895	9.69067e-07	3.89487e-06
GRMZM2G016290	Uncharacterized protein	-1.64945	3.93209e-05	0.000129416
XLOC_015269	Proline synthase co-transcribed bacterial homolog protein	-1.64955	2.30202e-08	1.10003e-07
GRMZM2G030118	Uncharacterized protein	-1.64994	0.00808732	0.0180597
GRMZM2G008287	Protein arginine N-methyltransferase 6	-1.6502	2.43859e-08	1.16242e-07
GRMZM2G114801	Uncharacterized protein	-1.65021	7.59481e-07	3.08532e-06
GRMZM2G129405	NA	-1.6505	1.08713e-14	8.31903e-14
GRMZM2G118992	NA	-1.65064	0.0167758	0.0348472
GRMZM2G417835	NA	-1.65192	8.9624e-20	9.06007e-19
GRMZM2G347717	Uncharacterized protein	-1.65208	0.0019035	0.00480043
GRMZM2G132794	NA	-1.65294	0.000587897	0.00161298
GRMZM2G150697	Uncharacterized protein	-1.65382	2.52427e-16	2.13519e-15
GRMZM2G032640	NA	-1.65423	0.0136985	0.0290192
GRMZM2G023786	NA	-1.65557	9.1819e-05	0.000286671
GRMZM5G861678	phytochromobilin:ferredoxin oxidoreductase, chloroplast / phytochromobilin synthase (HY2)	-1.65578	2.16134e-12	1.4417e-11
XLOC_036372	Exosome complex exonuclease RRP44 homolog A	-1.656	9.59115e-06	3.44428e-05
GRMZM2G042171	Uncharacterized protein	-1.65641	2.24361e-21	2.44948e-20
GRMZM2G142918	Uncharacterized protein	-1.65649	4.75939e-06	1.77626e-05
GRMZM2G419836	Uncharacterized protein	-1.65705	4.01056e-07	1.67946e-06
GRMZM2G127138	NA	-1.65772	0.000766394	0.0020611
GRMZM2G099944	Uncharacterized protein	-1.65827	2.90252e-13	2.05371e-12
GRMZM2G077024	NA	-1.65853	1.24878e-16	1.07568e-15
GRMZM2G075262	NA	-1.65862	0.00326188	0.00789024
GRMZM2G312244	NA	-1.65892	6.85598e-16	5.63912e-15
GRMZM2G052373	NA	-1.65906	1.44418e-19	1.44437e-18
GRMZM2G047219	NAD-dependent epimerase/dehydratase	-1.65954	1.64039e-29	2.52237e-28
GRMZM2G167243	NA	-1.65963	3.2456e-16	2.71568e-15
GRMZM2G112954	NA	-1.66063	2.36379e-05	8.04656e-05
GRMZM2G054405	Uncharacterized protein	-1.66118	2.0088e-24	2.51885e-23
GRMZM2G088114	Nucleic acid-binding, OB-fold-like protein	-1.66196	1.10631e-26	1.52685e-25
GRMZM2G177070	NA	-1.66197	5.91419e-22	6.61058e-21
XLOC_017736	hypothetcal protein	-1.66243	0.00452368	0.010636
GRMZM2G087590	Tat pathway signal sequence family protein	-1.66335	7.56907e-22	8.43901e-21
GRMZM2G046430	NA	-1.66362	3.93559e-05	0.000129517
GRMZM2G077361	NA	-1.66383	4.46058e-17	3.93863e-16
GRMZM5G841101	RNA-binding (RRM/RBD/RNP motifs) family protein	-1.665	1.21528e-22	1.40816e-21
GRMZM2G056014	Calcium pump1	-1.6651	1.06451e-11	6.74359e-11
GRMZM2G017077	NA	-1.66512	3.11961e-27	4.40757e-26
GRMZM2G033653	Translation elongation factor EF1B/ribosomal protein S6 family protein	-1.66513	7.77523e-19	7.48161e-18
GRMZM2G085089	Pentatricopeptide repeat (PPR) superfamily protein	-1.66541	6.11295e-07	2.50799e-06
GRMZM2G471517	NA	-1.66588	0.00560612	0.0129472
GRMZM2G089092	Expressed protein	-1.66611	4.77896e-08	2.20969e-07
GRMZM2G069106	Uncharacterized protein	-1.66678	1.50014e-20	1.57668e-19
GRMZM2G038152	Uncharacterized protein	-1.66802	0.000280896	0.000813088
GRMZM2G180418	NA	-1.6681	1.85676e-27	2.64871e-26
GRMZM2G498547	NA	-1.66821	1.10385e-06	4.4114e-06
GRMZM2G004330	Putative prolin-rich extensin-like receptor protein kinase family protein	-1.66862	0.000142754	0.000432747
GRMZM2G148864	NA	-1.66945	7.0398e-20	7.14917e-19
GRMZM2G056986	MYB-type transcription factor	-1.66978	5.70336e-08	2.6141e-07
GRMZM2G127393	Uncharacterized protein	-1.67026	4.02298e-22	4.53266e-21
XLOC_032983	unknown	-1.67047	1.1586e-06	4.62007e-06
GRMZM2G362131	NA	-1.67069	0.00199157	0.00500867
GRMZM2G158228	Uncharacterized protein	-1.67087	1.93246e-27	2.75289e-26
GRMZM2G137864	NA	-1.67119	0.00271497	0.00666472
GRMZM2G012863	Uncharacterized protein	-1.67152	6.97913e-22	7.79248e-21
GRMZM5G881044	Uncharacterized protein	-1.67212	6.36289e-16	5.24469e-15
GRMZM2G312661	Uncharacterized protein	-1.67229	0.00151248	0.00388064
GRMZM2G146673	Tsi1-interacting protein TSIP1	-1.6723	1.46246e-16	1.25451e-15
GRMZM2G703858	NA	-1.67323	1.5405e-08	7.48601e-08
GRMZM2G058702	Uncharacterized protein	-1.67359	1.32263e-12	8.96335e-12
GRMZM2G414047	Uncharacterized protein	-1.67435	0.000122504	0.000375586
GRMZM6G477257	Glucose-6-phosphate isomerase, cytosolic	-1.67504	1.4987e-25	1.97767e-24
GRMZM2G018037	Uncharacterized protein	-1.67543	6.48679e-07	2.65615e-06
GRMZM2G130064	NA	-1.67589	2.19233e-26	2.9845e-25
GRMZM2G013783	AMP-binding protein	-1.67623	2.98684e-22	3.38494e-21
GRMZM2G060118	NA	-1.67713	0.00140392	0.00361888
GRMZM2G102322	plasmodesmata callose-binding protein 5	-1.67718	6.51657e-06	2.38777e-05
GRMZM2G477325	Hydrophobic protein LTI6A	-1.67747	0.00119896	0.00312461
GRMZM2G085945	Zinc finger protein	-1.67774	4.49263e-15	3.53119e-14
GRMZM2G081037	NA	-1.67907	1.08266e-20	1.14489e-19
GRMZM5G842484	Uncharacterized protein	-1.68005	0.000139148	0.000422682
AC234521.1_FG004	NA	-1.68032	0.00200874	0.00504817
GRMZM2G035042	P-loop containing nucleoside triphosphate hydrolases superfamily protein	-1.68068	7.98087e-22	8.88854e-21
AC230011.2_FG002	Rust resistance protein rp3-1	-1.68098	2.52713e-15	2.0165e-14
GRMZM2G114057	Uncharacterized protein	-1.68182	0.000220594	0.000649643
GRMZM2G421690	Tetratricopeptide repeat (TPR)-like superfamily protein	-1.68221	5.36279e-06	1.98804e-05
GRMZM2G306851	Uncharacterized protein	-1.68318	9.01734e-09	4.46743e-08
GRMZM2G167698	NA	-1.68414	0.00162699	0.0041504
GRMZM2G019695	DANA2	-1.68457	1.09745e-25	1.45875e-24
GRMZM2G082894	Uncharacterized protein	-1.68457	4.36093e-17	3.85284e-16
GRMZM2G114044	NA	-1.68493	6.31379e-11	3.78169e-10
AC195864.3_FG017	NA	-1.68523	0.00930602	0.0204989
GRMZM2G178261	Growth-regulating factor 1	-1.68541	2.14046e-05	7.34197e-05
GRMZM2G157157	Uncharacterized protein	-1.68561	4.95477e-26	6.66313e-25
GRMZM2G162677	NA	-1.68614	0.00537516	0.0124612
GRMZM2G171912	Putative bZIP transcription factor superfamily protein	-1.68634	0.000593186	0.00162634
XLOC_014855	uncharacterized protein LOC100278044	-1.6865	0.0121378	0.0260362
GRMZM2G080103	NA	-1.68661	6.65053e-10	3.64966e-09
XLOC_027181	PREDICTED: serine carboxypeptidase-like 34	-1.68706	3.48795e-11	2.12821e-10
GRMZM2G148872	SOUL heme-binding family protein	-1.68827	1.16498e-24	1.4745e-23
GRMZM2G119465	NA	-1.68875	0.00696886	0.0157746
GRMZM5G805505	Uncharacterized protein	-1.68912	0.00153957	0.00394493
GRMZM2G104501	NA	-1.68919	3.51106e-18	3.26686e-17
GRMZM2G055037	Uncharacterized protein	-1.69136	6.38923e-05	0.00020396
GRMZM2G044537	Putative RING zinc finger domain superfamily protein	-1.69305	0.0122352	0.0262258
GRMZM2G039969	NA	-1.69311	3.56508e-05	0.000118203
GRMZM2G001500	Uncharacterized protein	-1.69393	5.23637e-29	7.92592e-28
GRMZM2G091811	Uncharacterized protein	-1.69442	1.14815e-24	1.45379e-23
GRMZM2G314412	NA	-1.69797	0.00304944	0.0074198
AC233914.1_FG001	NA	-1.69818	3.08375e-09	1.59591e-08
GRMZM2G049549	Uncharacterized protein	-1.69835	1.28218e-20	1.35126e-19
GRMZM2G170452	NA	-1.69889	7.80866e-19	7.51144e-18
GRMZM2G309897	leucine-rich repeat transmembrane protein kinase family protein	-1.69896	5.35929e-06	1.98698e-05
GRMZM2G354851	NA	-1.70019	4.52701e-26	6.10113e-25
GRMZM2G131266	Uncharacterized protein	-1.70044	1.23919e-08	6.07134e-08
GRMZM2G455676	NA	-1.7015	1.0107e-14	7.74943e-14
GRMZM2G154578	NA	-1.70284	1.03688e-07	4.62988e-07
GRMZM2G145527	Uncharacterized protein	-1.70295	3.41092e-23	4.04145e-22
GRMZM2G092379	Peptidase S41 family protein	-1.70362	7.7733e-19	7.48161e-18
GRMZM2G157458	Ferredoxin-thioredoxin reductase, variable chain	-1.70418	3.45466e-12	2.26682e-11
GRMZM2G099529	ATP-dependent Clp protease proteolytic subunit	-1.70517	5.64115e-27	7.89455e-26
GRMZM2G067514	Putative uncharacterized protein	-1.70598	5.84287e-22	6.53322e-21
GRMZM2G351232	NA	-1.70671	0.0202551	0.0413565
GRMZM2G502350	Uncharacterized protein	-1.707	3.00553e-10	1.70213e-09
GRMZM2G101117	Uncharacterized protein	-1.70718	1.69438e-05	5.8994e-05
GRMZM2G058456	NA	-1.70881	1.01445e-18	9.7101e-18
GRMZM2G095287	Fructose-1,6-bisphosphatase	-1.70952	2.71179e-23	3.2366e-22
GRMZM2G428964	NA	-1.7103	2.30028e-21	2.50869e-20
GRMZM5G848696	glyoxylate reductase 2	-1.7104	3.85337e-25	4.99342e-24
GRMZM2G107774	NA	-1.7108	7.4243e-07	3.01803e-06
XLOC_004735	NA	-1.71092	0.000704158	0.00190431
GRMZM2G068967	Uncharacterized protein	-1.71163	0.000257818	0.000751552
GRMZM2G089507	Uncharacterized protein	-1.71184	1.14037e-21	1.25831e-20
GRMZM2G068506	Glucose-1-phosphate adenylyltransferase	-1.71235	6.82049e-20	6.93782e-19
GRMZM2G120085	Uncharacterized protein	-1.71258	1.15625e-08	5.67755e-08
GRMZM2G362778	NA	-1.71281	0.000193135	0.00057363
GRMZM2G175989	Uncharacterized protein	-1.71285	3.97322e-22	4.47822e-21
GRMZM2G049547	Uncharacterized protein	-1.71286	6.72088e-30	1.05331e-28
GRMZM5G804772	Glutathione S-transferase, N-terminal domain containing protein	-1.71324	3.36463e-27	4.74725e-26
GRMZM2G456123	Tetratricopeptide repeat (TPR)-like superfamily protein	-1.71327	2.97042e-16	2.49148e-15
GRMZM2G027640	Lil3 protein	-1.7133	9.28955e-23	1.08287e-21
GRMZM5G858471	Uncharacterized protein	-1.71368	1.84634e-07	8.01329e-07
GRMZM2G117189	Class I glutamine amidotransferase-like superfamily protein	-1.71379	3.37863e-20	3.48248e-19
GRMZM2G040230	Metal ion binding protein	-1.714	0.00419053	0.00990879
GRMZM2G157252	NA	-1.7145	2.75108e-05	9.28535e-05
GRMZM2G587231	NA	-1.7146	0.00460093	0.0108013
GRMZM2G007372	Tetratricopeptide repeat (TPR)-like superfamily protein	-1.71472	3.55927e-27	5.01959e-26
GRMZM2G065480	Arsenical pump-driving ATPase	-1.71586	9.03588e-11	5.33577e-10
GRMZM2G031278	NA	-1.71621	0.00343134	0.0082544
GRMZM2G142544	Uncharacterized protein	-1.71628	7.27662e-27	1.01375e-25
GRMZM5G813259	Uncharacterized protein	-1.71721	8.71849e-28	1.25585e-26
GRMZM2G060265	NA	-1.71744	0.000190925	0.000567644
GRMZM2G305115	Uncharacterized protein	-1.71915	1.27288e-15	1.03081e-14
GRMZM2G001918	Uncharacterized protein	-1.71958	6.52685e-25	8.36344e-24
GRMZM2G104608	NA	-1.72012	6.33846e-20	6.45174e-19
GRMZM2G154664	Alanyl-tRNA synthetase, class IIc	-1.72025	1.65626e-26	2.26468e-25
GRMZM2G475263	Auxin response factor 7	-1.72083	5.61269e-20	5.72052e-19
GRMZM6G706391	Uncharacterized protein	-1.72098	0.00250868	0.00619995
GRMZM2G106578	Uncharacterized protein	-1.72136	4.07349e-15	3.20826e-14
GRMZM2G168335	SAP-like protein BP-73	-1.72185	1.25673e-28	1.87294e-27
GRMZM2G377131	NA	-1.722	7.04028e-09	3.51889e-08
GRMZM2G117754	Alpha-L-fucosidase 2	-1.72242	7.77173e-17	6.76022e-16
GRMZM2G139765	NA	-1.72289	0.00413681	0.00979632
AC213099.3_FG001	Uncharacterized protein	-1.7244	1.49068e-17	1.34972e-16
AC211349.4_FG001	Uncharacterized protein	-1.7246	4.56835e-21	4.90626e-20
GRMZM2G013478	Nucleoside diphosphate kinase	-1.72461	3.89105e-29	5.92144e-28
GRMZM2G154725	Uncharacterized protein	-1.72462	5.72512e-14	4.22451e-13
GRMZM2G146395	Uncharacterized protein	-1.72469	2.86601e-11	1.75982e-10
GRMZM5G899825	NA	-1.72528	0.00985733	0.0216134
GRMZM2G046894	NA	-1.72533	2.92285e-05	9.81271e-05
GRMZM2G111756	ATP-dependent Clp protease proteolytic subunit	-1.72667	3.58174e-28	5.24961e-27
GRMZM5G869196	chloroplastic drought-induced stress protein of 32 kD	-1.72678	4.01286e-27	5.64643e-26
GRMZM2G128358	Nuclear transport factor 2 (NTF2) family protein	-1.72865	1.13476e-25	1.5077e-24
GRMZM2G308752	NA	-1.72881	2.04471e-06	7.95295e-06
GRMZM2G359127	Ferredoxin	-1.7293	2.52724e-22	2.87777e-21
GRMZM2G436328	NA	-1.7308	5.39041e-16	4.4633e-15
GRMZM2G116526	NA	-1.73238	6.03577e-16	4.98036e-15
GRMZM2G024391	NA	-1.73273	2.166e-09	1.13671e-08
GRMZM2G075701	Uncharacterized protein	-1.73355	6.91004e-22	7.71812e-21
GRMZM2G102681	Uncharacterized protein	-1.73499	3.54802e-08	1.66276e-07
GRMZM2G074517	Alpha-L-fucosidase 2	-1.73654	1.8963e-09	1.00076e-08
GRMZM2G146878	NA	-1.73685	4.00346e-23	4.72906e-22
GRMZM2G010743	SAM domain family protein	-1.73781	2.46511e-23	2.95356e-22
GRMZM2G075148	NA	-1.73786	0.000683219	0.00185172
GRMZM2G141392	NA	-1.73809	8.40512e-05	0.000263804
GRMZM2G012453	NA	-1.73828	0.000739869	0.00199427
GRMZM2G036980	NA	-1.73884	8.64117e-11	5.11243e-10
GRMZM2G022625	P-loop containing nucleoside triphosphate hydrolases superfamily protein	-1.73891	5.10749e-30	8.0371e-29
GRMZM2G151993	NA	-1.73902	7.10163e-29	1.06814e-27
GRMZM2G423831	Uncharacterized protein	-1.73913	4.991e-30	7.85778e-29
GRMZM2G050961	NA	-1.73986	1.38948e-19	1.39101e-18
GRMZM2G122520	NA	-1.74076	4.18249e-05	0.000137089
GRMZM2G125314	LOL3	-1.74078	1.68836e-09	8.94225e-09
GRMZM2G124011	SbCBF6	-1.74151	0.000727571	0.00196402
GRMZM2G109383	Phosphoglucomutase, cytoplasmic 1	-1.74156	1.28386e-30	2.06003e-29
GRMZM2G110345	NA	-1.74169	4.5553e-05	0.000148523
GRMZM2G337766	NA	-1.74193	0.0154741	0.032404
GRMZM2G030350	NA	-1.74242	2.46358e-05	8.36509e-05
GRMZM2G137064	Tetratricopeptide repeat (TPR)-like superfamily protein	-1.7426	1.36719e-16	1.17474e-15
GRMZM2G126732	Uncharacterized protein	-1.74289	9.09964e-07	3.66731e-06
GRMZM2G100344	S-adenosyl-L-methionine-dependent methyltransferases superfamily protein	-1.7431	1.56008e-23	1.88745e-22
XLOC_019159	PREDICTED: chlorophyll a-b binding protein CP26, chloroplastic	-1.7437	0.00331865	0.00801004
GRMZM2G087256	NA	-1.74411	2.23509e-07	9.62636e-07
GRMZM2G396553	Arginine decarboxylase	-1.74436	5.46847e-12	3.54244e-11
GRMZM2G362368	Putative uncharacterized protein	-1.74469	3.67452e-09	1.88933e-08
GRMZM2G012479	Glutathione peroxidase	-1.74479	9.29316e-30	1.44548e-28
XLOC_023955	PREDICTED: uncharacterized protein LOC103638499	-1.74487	0.000489019	0.00136147
GRMZM2G442170	Uncharacterized protein	-1.74543	0.0146554	0.0308334
GRMZM2G001551	P-loop containing nucleoside triphosphate hydrolases superfamily protein	-1.7457	1.51103e-23	1.83096e-22
GRMZM2G110236	NA	-1.74618	6.2433e-18	5.73672e-17
GRMZM2G061403	Putative O-Glycosyl hydrolase superfamily protein	-1.74733	0.000465822	0.00130121
GRMZM2G054938	NA	-1.74781	2.6249e-07	1.12226e-06
GRMZM5G892522	Putative thioredoxin superfamily protein	-1.74806	2.16902e-17	1.94346e-16
GRMZM2G308595	Nudix hydrolase 4	-1.74875	1.51053e-08	7.34268e-08
GRMZM2G170896	Pentatricopeptide repeat (PPR) superfamily protein	-1.74892	3.31165e-18	3.08504e-17
AC159612.1_FG007	NA	-1.74946	0.00343745	0.00826846
GRMZM5G876898	Aminomethyltransferase	-1.74977	4.9355e-29	7.47417e-28
GRMZM2G078569	fatty acid desaturase 6	-1.74981	5.06573e-21	5.42726e-20
GRMZM2G414503	Uncharacterized protein	-1.75262	0.000763106	0.00205297
GRMZM2G017533	Putative DUF604-domain containing/glycosyltransferase-related family protein	-1.75352	8.28024e-05	0.000260119
GRMZM2G152485	NA	-1.75369	3.82635e-22	4.3174e-21
GRMZM2G005825	NA	-1.75377	0.00105056	0.00276086
GRMZM2G455321	Uncharacterized protein	-1.75446	1.82257e-06	7.12651e-06
GRMZM2G179907	NA	-1.75447	4.83173e-12	3.14245e-11
GRMZM5G803874	Inhibitor of striate1	-1.75465	4.88788e-28	7.12017e-27
GRMZM2G123204	Adenylosuccinate synthetase, chloroplastic	-1.75471	8.86961e-30	1.38168e-28
GRMZM2G301642	NA	-1.75505	5.80414e-17	5.08872e-16
GRMZM2G062470	Putative uncharacterized protein	-1.75529	2.28423e-23	2.73896e-22
GRMZM2G069405	Uncharacterized protein	-1.75548	6.82477e-16	5.61505e-15
GRMZM2G437460	Auxin response factor 12	-1.7559	5.46311e-12	3.53971e-11
GRMZM2G302927	NA	-1.75598	0.0165544	0.0344243
GRMZM2G109865	NA	-1.75618	1.47052e-13	1.0591e-12
GRMZM2G110289	RNI-like superfamily protein	-1.75754	1.1464e-26	1.58078e-25
AC202439.3_FG001	NA	-1.75854	1.66214e-05	5.79104e-05
GRMZM2G081144	NA	-1.75871	9.3346e-30	1.45119e-28
GRMZM2G442804	S-adenosyl-L-methionine-dependent methyltransferases superfamily protein	-1.75903	7.91658e-27	1.10142e-25
AC203841.3_FG002	Tetratricopeptide repeat (TPR)-like superfamily protein	-1.76	5.88224e-17	5.15282e-16
GRMZM2G357631	NA	-1.76034	0.000633896	0.00172984
GRMZM2G105991	Uncharacterized protein	-1.76084	1.91919e-16	1.63543e-15
GRMZM2G011319	P-loop containing nucleoside triphosphate hydrolases superfamily protein	-1.76156	5.25312e-24	6.48456e-23
GRMZM2G022866	Uncharacterized protein	-1.76222	2.45431e-24	3.07001e-23
GRMZM2G304712	Limonoid UDP-glucosyltransferase	-1.76287	2.30926e-16	1.9592e-15
GRMZM2G095782	tRNA pseudouridine synthase	-1.76355	8.6892e-22	9.65315e-21
GRMZM2G036554	Putative HLH DNA-binding domain superfamily protein	-1.76383	6.28076e-08	2.86349e-07
GRMZM2G074611	NA	-1.76391	0.0167988	0.0348904
GRMZM2G156565	Uncharacterized protein	-1.76471	9.23691e-23	1.07714e-21
AC234171.1_FG001	Uncharacterized protein	-1.7648	7.67913e-10	4.19556e-09
GRMZM2G142093	NA	-1.76491	8.96395e-24	1.09605e-22
GRMZM2G413829	NA	-1.76749	3.40065e-08	1.59669e-07
GRMZM2G167694	Putative uncharacterized protein	-1.76778	2.31984e-30	3.69173e-29
GRMZM2G158029	Tetratricopeptide repeat (TPR)-like superfamily protein	-1.76783	0.00463463	0.0108763
GRMZM2G086464	Uncharacterized protein	-1.76818	3.43294e-26	4.64888e-25
GRMZM2G003289	NA	-1.7682	4.08481e-12	2.669e-11
GRMZM2G140288	Uncharacterized protein	-1.76934	1.36977e-18	1.30067e-17
GRMZM2G701207	Uncharacterized protein	-1.77006	1.60102e-26	2.19204e-25
GRMZM2G092123	NA	-1.77237	1.42696e-26	1.95892e-25
GRMZM2G159952	NA	-1.77269	4.24376e-07	1.77161e-06
GRMZM2G020187	NA	-1.77342	3.90807e-20	4.01351e-19
GRMZM5G832582	Uncharacterized protein	-1.77364	1.43975e-05	5.05315e-05
GRMZM2G150024	Putative leucine-rich repeat receptor-like protein kinase family protein	-1.77367	6.08064e-23	7.15e-22
GRMZM2G091560	GLU-ADT subunit B	-1.7738	4.23235e-30	6.67695e-29
GRMZM2G169220	NA	-1.77422	6.02155e-06	2.21529e-05
GRMZM6G435553	NA	-1.77546	4.96782e-19	4.82063e-18
GRMZM2G121360	Putative heavy metal transport/detoxification superfamily protein	-1.77625	8.58359e-15	6.61577e-14
GRMZM2G078756	Uncharacterized protein	-1.77681	4.137e-32	7.07791e-31
GRMZM2G007907	NA	-1.77699	3.01901e-25	3.93195e-24
AC208436.3_FG007	NA	-1.77761	0.000326014	0.000934346
GRMZM2G092481	Ankyrin repeat protein	-1.77822	1.69186e-29	2.60023e-28
GRMZM2G068982	Methionine aminopeptidase	-1.77827	4.53654e-28	6.61771e-27
GRMZM2G015033	NA	-1.77834	8.74705e-31	1.41524e-29
GRMZM2G071166	Uncharacterized protein	-1.78017	4.83521e-07	2.00662e-06
GRMZM5G864526	NA	-1.78212	0.000281259	0.000814034
AC204292.4_FG003	Uncharacterized protein	-1.78284	0.00116022	0.00303106
GRMZM2G023436	Uncharacterized protein	-1.7846	6.87524e-05	0.000218552
GRMZM2G009070	acid-amino acid ligases	-1.78525	1.66298e-25	2.18886e-24
GRMZM2G044771	NA	-1.7853	0.00129058	0.00334399
GRMZM5G862413	NA	-1.78545	2.291e-05	7.81678e-05
GRMZM2G103281	Uncharacterized protein	-1.78606	3.25465e-10	1.83717e-09
GRMZM2G071977	MYB-related transcription factor	-1.7866	6.1562e-05	0.000197029
GRMZM2G114998	Uncharacterized protein	-1.78679	3.11585e-19	3.05899e-18
GRMZM2G367638	Glycerolphosphate mutase	-1.78857	6.1865e-16	5.10201e-15
GRMZM2G031580	NA	-1.78874	0.00420325	0.00993389
GRMZM2G029039	Kelch motif family protein	-1.78939	4.87143e-05	0.000158214
GRMZM2G454928	Uncharacterized conserved protein (DUF2358)	-1.79091	9.66814e-13	6.61421e-12
GRMZM2G005732	NA	-1.79103	1.04368e-11	6.61331e-11
GRMZM2G073123	NA	-1.7911	3.93181e-19	3.83695e-18
GRMZM2G072034	Temperature-induced lipocalin-1	-1.79133	3.61778e-25	4.69402e-24
GRMZM2G011253	60S ribosomal protein L31	-1.79211	1.10126e-16	9.50989e-16
GRMZM2G084407	Cytochrome P450 CYP709H1	-1.79228	3.19197e-20	3.29666e-19
GRMZM2G115805	Uncharacterized protein	-1.79316	2.16121e-25	2.83262e-24
GRMZM2G536644	Uncharacterized protein	-1.79358	1.24788e-32	2.16364e-31
GRMZM2G056975	1-deoxy-D-xylulose 5-phosphate reductoisomerase	-1.79386	1.48239e-26	2.03321e-25
GRMZM2G030106	Uncharacterized protein	-1.79453	0.000141878	0.000430257
GRMZM2G402564	EC protein homolog	-1.79523	0.00314253	0.00762297
AC188710.4_FG006	Uncharacterized protein	-1.79564	4.20296e-07	1.75505e-06
GRMZM2G164020	Histone H1	-1.79615	2.28274e-30	3.63455e-29
GRMZM5G843368	Uncharacterized protein	-1.79737	4.83888e-32	8.24232e-31
GRMZM2G018080	NA	-1.79913	2.35617e-15	1.88445e-14
GRMZM2G162453	Uncharacterized protein	-1.79939	8.53713e-13	5.86507e-12
GRMZM2G179651	NA	-1.79946	7.53078e-05	0.000238096
GRMZM2G072133	NA	-1.79956	0.000351849	0.00100393
GRMZM2G063258	NAD-dependent glycerol-3-phosphate dehydrogenase family protein	-1.79978	1.11092e-23	1.35302e-22
GRMZM5G836674	Uncharacterized protein	-1.79983	8.15119e-23	9.53763e-22
GRMZM2G149535	Uncharacterized protein	-1.8001	3.34715e-17	2.97755e-16
GRMZM2G025042	NA	-1.80059	1.44799e-28	2.15592e-27
GRMZM2G000353	Putative RING zinc finger domain superfamily protein	-1.80092	1.25803e-08	6.15777e-08
GRMZM2G079925	Tetratricopeptide repeat (TPR)-like superfamily protein	-1.8011	0.00361891	0.00866726
GRMZM2G397965	NA	-1.80162	0.00375439	0.0089585
GRMZM2G163437	Glucose-1-phosphate adenylyltransferase small subunit	-1.80186	6.55443e-33	1.14931e-31
AC233910.1_FG001	NA	-1.80211	4.75685e-08	2.19979e-07
GRMZM2G125263	NA	-1.80235	1.71152e-14	1.29625e-13
GRMZM5G899787	NA	-1.80247	1.88036e-27	2.6799e-26
GRMZM2G027198	Uncharacterized protein	-1.80314	1.32391e-10	7.71781e-10
AC205376.4_FG003	NA	-1.80422	0.000206469	0.000610422
GRMZM2G170812	NA	-1.80424	7.23648e-19	6.97186e-18
GRMZM2G019901	Uncharacterized protein	-1.80463	1.66547e-27	2.38131e-26
GRMZM2G384293	NA	-1.80484	5.5237e-29	8.34454e-28
GRMZM2G074735	GTPase activating protein	-1.80513	3.34042e-06	1.26713e-05
GRMZM2G324956	Uncharacterized protein	-1.80575	2.06727e-08	9.92442e-08
GRMZM2G400167	ZCN26	-1.80585	0.00330999	0.00799289
GRMZM2G070192	NA	-1.80735	0.00499243	0.011655
GRMZM2G372440	Putative uncharacterized protein	-1.80735	0.0175908	0.0363914
GRMZM2G063880	Putative WRKY DNA-binding domain superfamily protein	-1.80735	0.00169422	0.00430912
GRMZM2G137816	NA	-1.80768	8.80652e-25	1.12381e-23
GRMZM2G179693	peptide deformylase 1B	-1.80778	2.77999e-24	3.469e-23
GRMZM2G112228	NA	-1.80789	1.08039e-24	1.37023e-23
GRMZM2G391936	Glucose-1-phosphate adenylyltransferase	-1.80812	4.8768e-34	8.85194e-33
GRMZM2G142413	NA	-1.80835	6.21922e-31	1.01153e-29
GRMZM2G125747	NA	-1.80838	4.0206e-05	0.000132062
GRMZM2G174615	NA	-1.81085	2.92084e-12	1.92968e-11
GRMZM2G103972	NA	-1.81114	3.66582e-22	4.14079e-21
GRMZM2G008789	NA	-1.81124	0.013217	0.0281011
GRMZM2G000932	Uncharacterized protein	-1.81326	4.26516e-09	2.17856e-08
GRMZM2G155546	Ribonucleoside-diphosphate reductase small chain	-1.81387	9.18423e-21	9.73202e-20
GRMZM2G082998	Uncharacterized protein	-1.814	1.77979e-33	3.18941e-32
GRMZM2G080567	NA	-1.81414	0.00101871	0.00268514
XLOC_002123	Os12g0299600	-1.81497	0.00177183	0.00449177
GRMZM2G087570	Peptidyl-prolyl cis-trans isomerase	-1.81511	5.90814e-35	1.10743e-33
GRMZM2G023081	Cell number regulator 9	-1.81514	1.78764e-05	6.20457e-05
GRMZM2G414252	Uncharacterized protein	-1.81545	0.000611461	0.00167245
GRMZM2G069656	Arabinanase/levansucrase/invertase	-1.8156	4.44367e-18	4.11238e-17
GRMZM2G016602	recA DNA recombination family protein	-1.81735	8.95127e-27	1.24203e-25
GRMZM2G543629	RNA polymerase sigma factor 2	-1.81869	2.16151e-28	3.19068e-27
GRMZM2G072415	Protein translocase/ protein transporter	-1.81947	2.50091e-28	3.68115e-27
GRMZM2G445057	Uncharacterized protein	-1.82007	2.43855e-31	4.0275e-30
GRMZM2G077531	NAD(P)-binding Rossmann-fold superfamily protein	-1.82165	1.34196e-33	2.40899e-32
GRMZM2G095147	NA	-1.82172	4.85383e-21	5.20926e-20
GRMZM2G038964	Uncharacterized protein	-1.8229	1.65865e-13	1.19072e-12
GRMZM2G178014	alpha/beta-Hydrolases superfamily protein	-1.82339	1.57947e-05	5.5179e-05
GRMZM2G371795	NA	-1.82382	1.87881e-27	2.67893e-26
XLOC_041775	Outer envelope pore protein 24A chloroplastic	-1.82396	1.04889e-21	1.16067e-20
GRMZM2G390432	NA	-1.82513	3.09719e-09	1.6026e-08
XLOC_007418	PREDICTED: cold-inducible RNA-binding protein	-1.82566	0.000378194	0.00107298
AC199526.5_FG003	CRS2-associated factor 2, chloroplastic	-1.82567	4.23292e-28	6.17771e-27
GRMZM2G343636	Uncharacterized protein	-1.82576	2.41084e-05	8.19771e-05
GRMZM2G077486	Caffeoyl-CoA O-methyltransferase 1	-1.82643	2.335e-14	1.75815e-13
GRMZM2G391286	NA	-1.8266	0.00626033	0.014313
GRMZM2G144224	NA	-1.82791	2.55461e-07	1.09432e-06
GRMZM5G898735	Sec-independent protein translocase protein TATB, chloroplastic	-1.82855	3.56928e-27	5.03142e-26
GRMZM2G115156	Ribosome-binding factor A	-1.82876	5.2283e-27	7.33003e-26
GRMZM2G112895	Uncharacterized protein	-1.82917	1.38082e-29	2.12852e-28
GRMZM2G052893	NA	-1.82928	1.23949e-25	1.64332e-24
GRMZM2G000107	NA	-1.82947	0.00493041	0.011525
GRMZM2G089147	shikimate kinase like 2	-1.83147	3.93601e-34	7.16529e-33
GRMZM2G122274	NA	-1.83158	1.97216e-14	1.48929e-13
GRMZM2G038388	Uncharacterized protein	-1.83227	1.77451e-13	1.27184e-12
GRMZM2G441144	Thioredoxin-like 5	-1.83336	2.77241e-16	2.33545e-15
GRMZM2G022279	Uncharacterized protein	-1.83357	2.82958e-26	3.83684e-25
GRMZM2G378442	NA	-1.83368	0.000492906	0.00137143
GRMZM2G161938	NA	-1.83441	0.0109918	0.0238395
GRMZM2G488458	Peptidyl-prolyl cis-trans isomerase	-1.83603	2.82092e-28	4.14628e-27
GRMZM2G150408	NA	-1.83607	6.09573e-05	0.000195336
XLOC_009981	PREDICTED: pentatricopeptide repeat-containing protein MRL1, chloroplastic-like isoform X1	-1.83753	1.21424e-14	9.26423e-14
GRMZM2G048194	Erwinia induced protein 1	-1.83761	2.40129e-05	8.16792e-05
GRMZM2G302295	NA	-1.83825	0.00312469	0.00758445
GRMZM5G844030	Putative uncharacterized protein orf101-c	-1.83825	0.0120638	0.0259069
GRMZM5G892308	NA	-1.83852	0.00161849	0.00413035
GRMZM2G090266	NA	-1.8389	1.22019e-05	4.32171e-05
GRMZM2G178917	Cyclopropane fatty acid synthase	-1.83941	1.37135e-30	2.19586e-29
GRMZM2G361688	NA	-1.8397	2.11613e-16	1.79978e-15
GRMZM2G354539	NA	-1.84032	0.0238421	0.0478511
GRMZM2G106531	Carotenoid isomerase 2	-1.84092	7.06455e-28	1.02093e-26
GRMZM2G130224	NA	-1.84106	2.02664e-14	1.53005e-13
GRMZM2G013811	disproportionating enzyme	-1.84116	8.07207e-27	1.12255e-25
GRMZM5G816386	NA	-1.84259	0.00440921	0.0103835
GRMZM2G006676	NA	-1.8428	0.0165703	0.0344527
GRMZM2G087714	NA	-1.84395	0.000155538	0.000468749
GRMZM2G062738	Uncharacterized protein	-1.84526	1.8145e-33	3.24974e-32
GRMZM2G019807	OHP2	-1.84541	3.58441e-29	5.46284e-28
AC211652.4_FG002	Uncharacterized protein	-1.84584	1.80391e-11	1.12369e-10
GRMZM2G092223	NA	-1.84601	0.000373648	0.00106134
GRMZM2G063042	Uncharacterized protein	-1.84655	1.38617e-07	6.09379e-07
GRMZM2G159119	Putative MYB DNA-binding domain superfamily protein	-1.848	0.000944095	0.00250187
GRMZM2G000660	dual specificity protein phosphatase (DsPTP1) family protein	-1.84845	1.01272e-30	1.63258e-29
GRMZM2G041159	Uncharacterized protein	-1.84861	4.9816e-32	8.47146e-31
GRMZM2G173674	NA	-1.84938	0.0188966	0.0388411
GRMZM2G167766	cofactor assembly, complex C (B6F)	-1.8502	3.88316e-32	6.65096e-31
GRMZM2G051697	Uncharacterized protein	-1.85035	1.07541e-17	9.7771e-17
GRMZM2G092793	Sialin	-1.85054	7.22132e-29	1.08562e-27
GRMZM2G032807	NA	-1.85123	6.21304e-06	2.28357e-05
XLOC_015738	NA	-1.85142	0.00130827	0.003385
AC210013.4_FG013	NA	-1.85148	9.77907e-07	3.92887e-06
GRMZM2G038301	cytochrome c biogenesis protein family	-1.85154	5.95743e-34	1.07755e-32
GRMZM2G161368	Selenium-binding protein-like	-1.85158	4.73464e-17	4.17468e-16
GRMZM2G010555	Alternative oxidase	-1.85165	1.27258e-08	6.22704e-08
GRMZM2G300408	Thylakoid assembly5	-1.85227	1.10292e-28	1.64768e-27
GRMZM2G150962	NA	-1.85345	1.5615e-07	6.82582e-07
GRMZM2G109071	Uncharacterized protein	-1.85345	0.000896817	0.00238535
GRMZM2G073244	NA	-1.85378	1.07423e-05	3.83236e-05
GRMZM2G000587	Uncharacterized protein	-1.85379	0.00242306	0.0060032
GRMZM2G159082	NA	-1.85415	8.22734e-21	8.75097e-20
XLOC_014710	unknown	-1.8548	0.004686	0.0109918
GRMZM2G028648	Tetratricopeptide repeat (TPR)-like superfamily protein	-1.85561	0.000388744	0.00110119
GRMZM2G078409	NA	-1.85626	0.00161152	0.00411363
GRMZM2G012404	Tyrosyl-tRNA synthetase, class Ib, bacterial/mitochondrial	-1.85668	6.7871e-28	9.81753e-27
GRMZM2G403797	NA	-1.85741	1.0124e-25	1.34859e-24
GRMZM2G138589	Polyol transporter protein 4	-1.85843	1.92314e-22	2.20527e-21
GRMZM2G066171	Uncharacterized protein	-1.85896	0.0110411	0.0239262
GRMZM2G024561	NA	-1.86014	3.61741e-08	1.69257e-07
XLOC_007732	brick3	-1.86049	0.00912118	0.0201232
GRMZM2G377761	NA	-1.86099	2.90781e-34	5.29975e-33
GRMZM2G328438	Uncharacterized protein	-1.86151	4.75684e-13	3.32325e-12
GRMZM2G113473	NA	-1.86167	3.52251e-06	1.33278e-05
XLOC_028766	uncharacterized protein LOC100278697	-1.86169	0.00203776	0.00511653
GRMZM2G069722	NA	-1.8623	5.42794e-21	5.80729e-20
GRMZM2G109244	subunit NDH-M of NAD(P)H:plastoquinone dehydrogenase complex	-1.86265	3.80527e-36	7.41059e-35
GRMZM2G169699	NA	-1.86285	4.00372e-31	6.53934e-30
XLOC_038948	PREDICTED: uncharacterized protein LOC103637934	-1.86288	2.21661e-06	8.59569e-06
GRMZM2G070015	Uncharacterized protein	-1.86337	6.5441e-24	8.05892e-23
GRMZM2G474119	NA	-1.86381	3.174e-20	3.2792e-19
GRMZM2G064750	Uncharacterized protein	-1.86394	0.00379391	0.0090479
GRMZM2G347322	Uncharacterized protein	-1.86561	1.50683e-14	1.14571e-13
XLOC_033142	ZIP zinc/iron transport family protein precursor	-1.86561	8.55734e-21	9.08638e-20
GRMZM2G484344	mraW methylase family protein	-1.8657	6.78587e-26	9.08614e-25
GRMZM2G075018	NA	-1.86638	0.00268394	0.00659523
GRMZM2G073310	Uncharacterized protein	-1.86643	8.0914e-10	4.4107e-09
GRMZM2G034645	Vegetative storage protein	-1.86778	2.31412e-10	1.32412e-09
GRMZM2G136534	Putative uncharacterized protein	-1.86812	3.96749e-10	2.22093e-09
GRMZM2G472382	Peptide chain release factor 2	-1.86846	5.47311e-29	8.27213e-28
AC232238.2_FG004	Liguleless2-like protein	-1.86856	0.00195304	0.00491774
GRMZM2G104484	NA	-1.86876	0.0142405	0.0300522
GRMZM2G131516	Protein SCARECROW	-1.86959	1.58734e-19	1.58447e-18
GRMZM2G043198	Pyruvate dehydrogenase E1 beta subunit isoform 1	-1.87017	5.3901e-27	7.55345e-26
GRMZM2G157207	NA	-1.87019	1.1524e-28	1.71995e-27
GRMZM5G888999	NA	-1.87049	1.05415e-05	3.76461e-05
GRMZM2G058447	NA	-1.87059	1.09915e-26	1.51764e-25
GRMZM2G172751	NA	-1.87099	5.97191e-15	4.65963e-14
GRMZM2G004222	NA	-1.87099	1.60254e-26	2.19315e-25
GRMZM2G176253	Major facilitator superfamily protein	-1.87174	1.41879e-13	1.02232e-12
GRMZM2G126413	NA	-1.87228	0.00491728	0.011496
GRMZM2G118062	NA	-1.87229	2.5887e-28	3.80856e-27
GRMZM2G455085	NA	-1.87382	9.22133e-29	1.38159e-27
GRMZM2G148074	Uncharacterized protein	-1.87393	8.91025e-06	3.21167e-05
GRMZM2G178875	NA	-1.87431	6.15442e-19	5.94972e-18
GRMZM2G122251	Uncharacterized protein	-1.87445	7.26588e-29	1.09126e-27
GRMZM2G402092	Uncharacterized protein	-1.8745	5.24823e-35	9.84329e-34
GRMZM2G151295	NA	-1.8751	4.12237e-07	1.72232e-06
GRMZM2G163407	NA	-1.87528	4.06076e-30	6.41278e-29
GRMZM2G102915	Isopentenyl transferase	-1.87543	2.03585e-07	8.79884e-07
GRMZM2G332505	Uncharacterized protein	-1.87626	0.00331815	0.00800947
GRMZM2G017739	NA	-1.87699	0.00138349	0.0035695
GRMZM2G366142	NA	-1.87714	0.00726015	0.0163706
GRMZM2G026807	Ribulose-phosphate 3-epimerase	-1.87749	3.02745e-36	5.94439e-35
GRMZM2G120563	Uncharacterized protein	-1.87771	3.68613e-38	7.73264e-37
GRMZM5G828182	Phospho-2-dehydro-3-deoxyheptonate aldolase 2	-1.87808	1.91865e-31	3.18241e-30
GRMZM5G894110	NA	-1.87824	2.76862e-10	1.57342e-09
GRMZM2G007038	Putative translation elongation/initiation factor family protein	-1.87952	4.66721e-33	8.22108e-32
GRMZM5G857303	NA	-1.87996	1.18883e-16	1.0249e-15
XLOC_001345	PREDICTED: uncharacterized abhydrolase domain-containing protein DDB_G0269086-like	-1.88042	2.3735e-06	9.17767e-06
GRMZM2G302233	GTP-binding family protein	-1.88072	9.83197e-35	1.81654e-33
GRMZM2G701045	NA	-1.8812	0.000406395	0.00114721
[truncated: 2,526 more rows]

## Sheet: 0 h vs 24 h
Data S3 All down-regulated differentially expressed genes in maize leaves induced by O. furnacalis for 2, 4, 12 and 24 h with a cutoff of 2 times change in relative to control.
[truncated: 4,396 more rows]
