# Supplementary material for: The Asian corn borer Ostrinia furnacalis feeding increases the direct and indirect defence of mid‐whorl stage commercial maize in the field
Source: Plant Biotechnol J. 2018 Jun 13;17(1):88–102. doi: 10.1111/pbi.12949 (PMC6330542; doi:10.1111/pbi.12949)
Supplement: Supplementary file 5 — Data S4 KEGG pathway enrichment analysis of DEGs in the transcriptome of maize induced by O. furnacalis infestation for different periods of time. [file PBI-17-88-s002.xlsx]

## Sheet: 0 h vs 2 h
Data S4 KEGG pathway enrichment analysis of DEGs in transcriptome of maize induced by O. furnacalis for different period of time
KEGG_A_class	KEGG_B_class	Pathway ID	Pathway	0h vs 2h (803)	P-value
Metabolism	Biosynthesis of other secondary metabolites	ko00940	Phenylpropanoid biosynthesis	63	3.11253e-17
Metabolism	Biosynthesis of other secondary metabolites	ko00941	Flavonoid biosynthesis	21	1.93225e-11
Metabolism	Lipid metabolism	ko00592	alpha-Linolenic acid metabolism	23	7.37308e-10
Metabolism	Energy metabolism	ko00195	Photosynthesis	36	1.07088e-09
Metabolism	Biosynthesis of other secondary metabolites	ko00945	Stilbenoid, diarylheptanoid and gingerol biosynthesis	12	4.57323e-07
Metabolism	Energy metabolism	ko00196	Photosynthesis - antenna proteins	13	2.87035e-06
Metabolism	Energy metabolism	ko00710	Carbon fixation in photosynthetic organisms	30	3.46e-05
Metabolism	Carbohydrate metabolism	ko00500	Starch and sucrose metabolism	45	5.23215e-05
Metabolism	Carbohydrate metabolism	ko00520	Amino sugar and nucleotide sugar metabolism	37	8.09994e-05
Metabolism	Biosynthesis of other secondary metabolites	ko00402	Benzoxazinoid biosynthesis	6	0.000216604
Metabolism	Amino acid metabolism	ko00360	Phenylalanine metabolism	16	0.000218406
Metabolism	Metabolism of other amino acids	ko00480	Glutathione metabolism	27	0.000388775
Metabolism	Lipid metabolism	ko00591	Linoleic acid metabolism	7	0.00117941
Metabolism	Amino acid metabolism	ko00400	Phenylalanine, tyrosine and tryptophan biosynthesis	19	0.00127655
Metabolism	Metabolism of cofactors and vitamins	ko00860	Porphyrin and chlorophyll metabolism	16	0.00234832
Metabolism	Global and Overview	ko01200	Carbon metabolism	63	0.00280053
Metabolism	Lipid metabolism	ko00071	Fatty acid degradation	15	0.00328162
Metabolism	Carbohydrate metabolism	ko00620	Pyruvate metabolism	24	0.00329587
Metabolism	Carbohydrate metabolism	ko00051	Fructose and mannose metabolism	19	0.00361603
Metabolism	Metabolism of other amino acids	ko00460	Cyanoamino acid metabolism	13	0.00428207
Metabolism	Carbohydrate metabolism	ko00010	Glycolysis / Gluconeogenesis	36	0.00522422
Environmental Information Processing	Signal transduction	ko04075	Plant hormone signal transduction	46	0.00612869
Organismal Systems	Environmental adaptation	ko04626	Plant-pathogen interaction	29	0.014619
Metabolism	Lipid metabolism	ko00590	Arachidonic acid metabolism	6	0.0179286
Metabolism	Amino acid metabolism	ko00350	Tyrosine metabolism	13	0.0182531
Metabolism	Biosynthesis of other secondary metabolites	ko00950	Isoquinoline alkaloid biosynthesis	7	0.0218663
Metabolism	Metabolism of terpenoids and polyketides	ko00902	Monoterpenoid biosynthesis	5	0.0251861
Metabolism	Carbohydrate metabolism	ko00630	Glyoxylate and dicarboxylate metabolism	20	0.026961
Metabolism	Carbohydrate metabolism	ko00030	Pentose phosphate pathway	16	0.0277291
Metabolism	Global and Overview	ko01220	Degradation of aromatic compounds	5	0.0453802
Metabolism	Metabolism of terpenoids and polyketides	ko00903	Limonene and pinene degradation	3	0.0482592
Metabolism	Amino acid metabolism	ko00270	Cysteine and methionine metabolism	23	0.0528752
Metabolism	Carbohydrate metabolism	ko00040	Pentose and glucuronate interconversions	12	0.0564093
Metabolism	Metabolism of other amino acids	ko00410	beta-Alanine metabolism	11	0.0599822
Metabolism	Biosynthesis of other secondary metabolites	ko00944	Flavone and flavonol biosynthesis	2	0.0602827
Genetic Information Processing	Replication and repair	ko03030	DNA replication	16	0.064418
Metabolism	Lipid metabolism	ko00100	Steroid biosynthesis	9	0.0670768
Metabolism	Biosynthesis of other secondary metabolites	ko00960	Tropane, piperidine and pyridine alkaloid biosynthesis	7	0.0728312
Metabolism	Global and Overview	ko01212	Fatty acid metabolism	17	0.0989465
Metabolism	Energy metabolism	ko00910	Nitrogen metabolism	10	0.102101
Metabolism	Metabolism of other amino acids	ko00430	Taurine and hypotaurine metabolism	5	0.107382
Metabolism	Metabolism of terpenoids and polyketides	ko00909	Sesquiterpenoid and triterpenoid biosynthesis	4	0.107605
Metabolism	Metabolism of terpenoids and polyketides	ko00906	Carotenoid biosynthesis	7	0.12856
Metabolism	Metabolism of terpenoids and polyketides	ko00908	Zeatin biosynthesis	5	0.148376
Metabolism	Global and Overview	ko01230	Biosynthesis of amino acids	51	0.1524
Metabolism	Metabolism of terpenoids and polyketides	ko00905	Brassinosteroid biosynthesis	4	0.157386
Metabolism	Amino acid metabolism	ko00260	Glycine, serine and threonine metabolism	14	0.220337
Metabolism	Metabolism of cofactors and vitamins	ko00730	Thiamine metabolism	3	0.234428
Metabolism	Metabolism of terpenoids and polyketides	ko00904	Diterpenoid biosynthesis	3	0.234428
Metabolism	Lipid metabolism	ko00564	Glycerophospholipid metabolism	22	0.240778
Metabolism	Metabolism of cofactors and vitamins	ko00130	Ubiquinone and other terpenoid-quinone biosynthesis	10	0.243583
Metabolism	Biosynthesis of other secondary metabolites	ko00942	Anthocyanin biosynthesis	1	0.245641
Metabolism	Metabolism of terpenoids and polyketides	ko00900	Terpenoid backbone biosynthesis	13	0.269339
Metabolism	Amino acid metabolism	ko00250	Alanine, aspartate and glutamate metabolism	11	0.286388
Metabolism	Lipid metabolism	ko00061	Fatty acid biosynthesis	9	0.305598
Genetic Information Processing	Folding, sorting and degradation	ko04130	SNARE interactions in vesicular transport	9	0.305598
Metabolism	Lipid metabolism	ko00565	Ether lipid metabolism	6	0.31555
Metabolism	Lipid metabolism	ko00073	Cutin, suberine and wax biosynthesis	6	0.31555
Metabolism	Amino acid metabolism	ko00280	Valine, leucine and isoleucine degradation	11	0.320409
Metabolism	Lipid metabolism	ko00561	Glycerolipid metabolism	14	0.365934
Cellular Processes	Transport and catabolism	ko04146	Peroxisome	19	0.376109
Cellular Processes	Transport and catabolism	ko04144	Endocytosis	35	0.386721
Metabolism	Metabolism of cofactors and vitamins	ko00670	One carbon pool by folate	3	0.38709
Metabolism	Lipid metabolism	ko00072	Synthesis and degradation of ketone bodies	3	0.38709
Metabolism	Carbohydrate metabolism	ko00650	Butanoate metabolism	6	0.414838
Environmental Information Processing	Signal transduction	ko04070	Phosphatidylinositol signaling system	11	0.426243
Metabolism	Carbohydrate metabolism	ko00020	Citrate cycle (TCA cycle)	15	0.428782
Metabolism	Glycan biosynthesis and metabolism	ko00514	Other types of O-glycan biosynthesis	1	0.430999
Environmental Information Processing	Membrane transport	ko02010	ABC transporters	2	0.455774
Metabolism	Metabolism of cofactors and vitamins	ko00790	Folate biosynthesis	3	0.461376
Metabolism	Amino acid metabolism	ko00330	Arginine and proline metabolism	10	0.462416
Metabolism	Carbohydrate metabolism	ko00562	Inositol phosphate metabolism	10	0.462416
Metabolism	Lipid metabolism	ko01040	Biosynthesis of unsaturated fatty acids	7	0.508365
Metabolism	Metabolism of cofactors and vitamins	ko00740	Riboflavin metabolism	2	0.544312
Metabolism	Carbohydrate metabolism	ko00660	C5-Branched dibasic acid metabolism	2	0.544312
Metabolism	Energy metabolism	ko00920	Sulfur metabolism	5	0.567791
Metabolism	Carbohydrate metabolism	ko00052	Galactose metabolism	9	0.577163
Metabolism	Nucleotide metabolism	ko00230	Purine metabolism	25	0.588869
Organismal Systems	Environmental adaptation	ko04712	Circadian rhythm - plant	8	0.621726
Metabolism	Metabolism of cofactors and vitamins	ko00750	Vitamin B6 metabolism	2	0.622243
Genetic Information Processing	Replication and repair	ko03440	Homologous recombination	9	0.646797
Metabolism	Amino acid metabolism	ko00290	Valine, leucine and isoleucine biosynthesis	3	0.654531
Genetic Information Processing	Replication and repair	ko03410	Base excision repair	5	0.660126
Metabolism	Carbohydrate metabolism	ko00640	Propanoate metabolism	4	0.679874
Metabolism	Glycan biosynthesis and metabolism	ko00531	Glycosaminoglycan degradation	2	0.689429
Metabolism	Lipid metabolism	ko00600	Sphingolipid metabolism	7	0.703997
Metabolism	Global and Overview	ko01210	2-Oxocarboxylic acid metabolism	9	0.709507
Metabolism	Amino acid metabolism	ko00380	Tryptophan metabolism	5	0.738665
Genetic Information Processing	Folding, sorting and degradation	ko04122	Sulfur relay system	2	0.746443
Metabolism	Metabolism of cofactors and vitamins	ko00770	Pantothenate and CoA biosynthesis	4	0.762153
Genetic Information Processing	Replication and repair	ko03430	Mismatch repair	7	0.76588
Metabolism	Amino acid metabolism	ko00310	Lysine degradation	5	0.772582
Cellular Processes	Transport and catabolism	ko04140	Regulation of autophagy	5	0.772582
Metabolism	Carbohydrate metabolism	ko00053	Ascorbate and aldarate metabolism	6	0.810269
Metabolism	Lipid metabolism	ko00062	Fatty acid elongation	3	0.826866
Metabolism	Amino acid metabolism	ko00220	Arginine biosynthesis	4	0.853457
Metabolism	Metabolism of cofactors and vitamins	ko00760	Nicotinate and nicotinamide metabolism	2	0.893092
Metabolism	Amino acid metabolism	ko00340	Histidine metabolism	2	0.893092
Metabolism	Glycan biosynthesis and metabolism	ko00510	N-Glycan biosynthesis	6	0.908479
Metabolism	Biosynthesis of other secondary metabolites	ko00261	Monobactam biosynthesis	1	0.921179
Metabolism	Metabolism of other amino acids	ko00450	Selenocompound metabolism	1	0.921179
Metabolism	Metabolism of cofactors and vitamins	ko00780	Biotin metabolism	2	0.93218
Metabolism	Glycan biosynthesis and metabolism	ko00511	Other glycan degradation	1	0.940594
Genetic Information Processing	Folding, sorting and degradation	ko03060	Protein export	7	0.941714
Cellular Processes	Transport and catabolism	ko04145	Phagosome	11	0.955573
Metabolism	Glycan biosynthesis and metabolism	ko00563	Glycosylphosphatidylinositol(GPI)-anchor biosynthesis	1	0.966265
Genetic Information Processing	Replication and repair	ko03420	Nucleotide excision repair	8	0.980172
Genetic Information Processing	Transcription	ko03020	RNA polymerase	3	0.985254
Metabolism	Amino acid metabolism	ko00300	Lysine biosynthesis	1	0.985575
Metabolism	Nucleotide metabolism	ko00240	Pyrimidine metabolism	13	0.987271
Genetic Information Processing	Transcription	ko03022	Basal transcription factors	3	0.990566
Genetic Information Processing	Folding, sorting and degradation	ko04120	Ubiquitin mediated proteolysis	13	0.998776
Genetic Information Processing	Folding, sorting and degradation	ko04141	Protein processing in endoplasmic reticulum	24	0.999218
Genetic Information Processing	Translation	ko03008	Ribosome biogenesis in eukaryotes	5	0.999322
Genetic Information Processing	Translation	ko03015	mRNA surveillance pathway	11	0.999888
Genetic Information Processing	Translation	ko00970	Aminoacyl-tRNA biosynthesis	2	0.999901
Genetic Information Processing	Folding, sorting and degradation	ko03018	RNA degradation	8	0.999962
Metabolism	Energy metabolism	ko00190	Oxidative phosphorylation	10	0.99999
Genetic Information Processing	Folding, sorting and degradation	ko03050	Proteasome	1	1
Genetic Information Processing	Transcription	ko03040	Spliceosome	8	1
Genetic Information Processing	Translation	ko03013	RNA transport	6	1
Genetic Information Processing	Translation	ko03010	Ribosome	9	1

## Sheet: 0 h vs 4 h
Data S4 KEGG pathway enrichment analysis of DEGs in transcriptome of maize induced by O. furnacalis for different period of time
KEGG_A_class	KEGG_B_class	Pathway ID	Pathway	0h vs 4h (1001)	P-value
Metabolism	Energy metabolism	ko00195	Photosynthesis	44	1.03689e-12
Metabolism	Biosynthesis of other secondary metabolites	ko00941	Flavonoid biosynthesis	22	6.85795e-11
Metabolism	Biosynthesis of other secondary metabolites	ko00940	Phenylpropanoid biosynthesis	57	9.14309e-09
Metabolism	Lipid metabolism	ko00592	alpha-Linolenic acid metabolism	23	7.79097e-08
Metabolism	Energy metabolism	ko00196	Photosynthesis - antenna proteins	14	3.69126e-06
Metabolism	Carbohydrate metabolism	ko00520	Amino sugar and nucleotide sugar metabolism	46	4.25746e-06
Metabolism	Energy metabolism	ko00710	Carbon fixation in photosynthetic organisms	35	1.81326e-05
Metabolism	Global and Overview	ko01200	Carbon metabolism	82	7.29077e-05
Metabolism	Carbohydrate metabolism	ko00500	Starch and sucrose metabolism	52	7.78179e-05
Metabolism	Biosynthesis of other secondary metabolites	ko00945	Stilbenoid, diarylheptanoid and gingerol biosynthesis	11	8.67958e-05
Metabolism	Carbohydrate metabolism	ko00630	Glyoxylate and dicarboxylate metabolism	30	0.000108273
Metabolism	Carbohydrate metabolism	ko00010	Glycolysis / Gluconeogenesis	46	0.000556181
Metabolism	Biosynthesis of other secondary metabolites	ko00402	Benzoxazinoid biosynthesis	6	0.00081581
Metabolism	Amino acid metabolism	ko00400	Phenylalanine, tyrosine and tryptophan biosynthesis	22	0.00108156
Metabolism	Amino acid metabolism	ko00250	Alanine, aspartate and glutamate metabolism	20	0.00240086
Metabolism	Metabolism of other amino acids	ko00480	Glutathione metabolism	29	0.0027797
Metabolism	Carbohydrate metabolism	ko00620	Pyruvate metabolism	28	0.00334222
Metabolism	Metabolism of cofactors and vitamins	ko00860	Porphyrin and chlorophyll metabolism	18	0.00345188
Metabolism	Carbohydrate metabolism	ko00051	Fructose and mannose metabolism	22	0.00368063
Metabolism	Lipid metabolism	ko00071	Fatty acid degradation	17	0.0041387
Metabolism	Metabolism of cofactors and vitamins	ko00730	Thiamine metabolism	6	0.00421806
Metabolism	Lipid metabolism	ko00591	Linoleic acid metabolism	7	0.00482628
Metabolism	Amino acid metabolism	ko00360	Phenylalanine metabolism	15	0.00924407
Metabolism	Carbohydrate metabolism	ko00030	Pentose phosphate pathway	20	0.0107792
Metabolism	Global and Overview	ko01230	Biosynthesis of amino acids	69	0.018537
Metabolism	Amino acid metabolism	ko00350	Tyrosine metabolism	15	0.0200038
Cellular Processes	Transport and catabolism	ko04146	Peroxisome	30	0.0238223
Metabolism	Energy metabolism	ko00910	Nitrogen metabolism	13	0.0414977
Metabolism	Lipid metabolism	ko00590	Arachidonic acid metabolism	6	0.051801
Environmental Information Processing	Signal transduction	ko04075	Plant hormone signal transduction	50	0.0542847
Metabolism	Metabolism of terpenoids and polyketides	ko00902	Monoterpenoid biosynthesis	5	0.0627015
Metabolism	Metabolism of terpenoids and polyketides	ko00906	Carotenoid biosynthesis	9	0.0665532
Metabolism	Biosynthesis of other secondary metabolites	ko00950	Isoquinoline alkaloid biosynthesis	7	0.0686086
Metabolism	Metabolism of other amino acids	ko00460	Cyanoamino acid metabolism	12	0.0686239
Metabolism	Global and Overview	ko01212	Fatty acid metabolism	21	0.0699248
Metabolism	Carbohydrate metabolism	ko00052	Galactose metabolism	16	0.0701914
Metabolism	Amino acid metabolism	ko00260	Glycine, serine and threonine metabolism	19	0.0798974
Metabolism	Amino acid metabolism	ko00280	Valine, leucine and isoleucine degradation	16	0.0880498
Metabolism	Lipid metabolism	ko01040	Biosynthesis of unsaturated fatty acids	12	0.0903249
Metabolism	Biosynthesis of other secondary metabolites	ko00944	Flavone and flavonol biosynthesis	2	0.0936995
Metabolism	Global and Overview	ko01220	Degradation of aromatic compounds	5	0.106293
Organismal Systems	Environmental adaptation	ko04626	Plant-pathogen interaction	30	0.12657
Metabolism	Amino acid metabolism	ko00220	Arginine biosynthesis	10	0.133272
Metabolism	Lipid metabolism	ko00061	Fatty acid biosynthesis	12	0.1775
Genetic Information Processing	Replication and repair	ko03030	DNA replication	17	0.186596
Metabolism	Lipid metabolism	ko00561	Glycerolipid metabolism	19	0.187493
Metabolism	Biosynthesis of other secondary metabolites	ko00960	Tropane, piperidine and pyridine alkaloid biosynthesis	7	0.189733
Metabolism	Lipid metabolism	ko00100	Steroid biosynthesis	9	0.203848
Metabolism	Metabolism of terpenoids and polyketides	ko00909	Sesquiterpenoid and triterpenoid biosynthesis	4	0.20528
Metabolism	Metabolism of other amino acids	ko00410	beta-Alanine metabolism	11	0.211122
Metabolism	Metabolism of other amino acids	ko00430	Taurine and hypotaurine metabolism	5	0.223848
Metabolism	Global and Overview	ko01210	2-Oxocarboxylic acid metabolism	15	0.249884
Metabolism	Metabolism of cofactors and vitamins	ko00130	Ubiquinone and other terpenoid-quinone biosynthesis	12	0.251752
Metabolism	Metabolism of terpenoids and polyketides	ko00908	Zeatin biosynthesis	5	0.292652
Genetic Information Processing	Folding, sorting and degradation	ko04130	SNARE interactions in vesicular transport	11	0.294487
Metabolism	Carbohydrate metabolism	ko00640	Propanoate metabolism	7	0.298099
Metabolism	Biosynthesis of other secondary metabolites	ko00942	Anthocyanin biosynthesis	1	0.30621
Metabolism	Amino acid metabolism	ko00270	Cysteine and methionine metabolism	23	0.323156
Metabolism	Metabolism of terpenoids and polyketides	ko00903	Limonene and pinene degradation	2	0.359247
Metabolism	Amino acid metabolism	ko00290	Valine, leucine and isoleucine biosynthesis	5	0.364298
Metabolism	Carbohydrate metabolism	ko00660	C5-Branched dibasic acid metabolism	3	0.367002
Metabolism	Metabolism of terpenoids and polyketides	ko00904	Diterpenoid biosynthesis	3	0.367002
Metabolism	Carbohydrate metabolism	ko00562	Inositol phosphate metabolism	13	0.372329
Metabolism	Carbohydrate metabolism	ko00020	Citrate cycle (TCA cycle)	19	0.374729
Metabolism	Lipid metabolism	ko00564	Glycerophospholipid metabolism	25	0.403204
Metabolism	Lipid metabolism	ko00062	Fatty acid elongation	6	0.425337
Metabolism	Amino acid metabolism	ko00380	Tryptophan metabolism	8	0.46193
Metabolism	Metabolism of cofactors and vitamins	ko00750	Vitamin B6 metabolism	3	0.464036
Metabolism	Carbohydrate metabolism	ko00650	Butanoate metabolism	7	0.474534
Cellular Processes	Transport and catabolism	ko04144	Endocytosis	42	0.483191
Metabolism	Metabolism of terpenoids and polyketides	ko00900	Terpenoid backbone biosynthesis	14	0.488137
Metabolism	Carbohydrate metabolism	ko00040	Pentose and glucuronate interconversions	10	0.488769
Environmental Information Processing	Signal transduction	ko04070	Phosphatidylinositol signaling system	13	0.498735
Metabolism	Amino acid metabolism	ko00330	Arginine and proline metabolism	12	0.510135
Cellular Processes	Transport and catabolism	ko04140	Regulation of autophagy	8	0.515622
Metabolism	Glycan biosynthesis and metabolism	ko00514	Other types of O-glycan biosynthesis	1	0.51872
Metabolism	Lipid metabolism	ko00565	Ether lipid metabolism	6	0.550083
Metabolism	Lipid metabolism	ko00073	Cutin, suberine and wax biosynthesis	6	0.550083
Metabolism	Metabolism of cofactors and vitamins	ko00670	One carbon pool by folate	3	0.553819
Metabolism	Lipid metabolism	ko00072	Synthesis and degradation of ketone bodies	3	0.553819
Metabolism	Metabolism of cofactors and vitamins	ko00780	Biotin metabolism	5	0.571962
Environmental Information Processing	Membrane transport	ko02010	ABC transporters	2	0.593317
Organismal Systems	Environmental adaptation	ko04712	Circadian rhythm - plant	10	0.624971
Genetic Information Processing	Folding, sorting and degradation	ko04122	Sulfur relay system	3	0.633915
Metabolism	Metabolism of cofactors and vitamins	ko00760	Nicotinate and nicotinamide metabolism	4	0.663986
Metabolism	Metabolism of cofactors and vitamins	ko00740	Riboflavin metabolism	2	0.683842
Genetic Information Processing	Folding, sorting and degradation	ko03060	Protein export	12	0.737873
Metabolism	Nucleotide metabolism	ko00230	Purine metabolism	29	0.763271
Metabolism	Carbohydrate metabolism	ko00053	Ascorbate and aldarate metabolism	8	0.779133
Metabolism	Energy metabolism	ko00920	Sulfur metabolism	5	0.781327
Metabolism	Lipid metabolism	ko00600	Sphingolipid metabolism	8	0.81064
Metabolism	Metabolism of terpenoids and polyketides	ko00905	Brassinosteroid biosynthesis	2	0.815195
Metabolism	Glycan biosynthesis and metabolism	ko00531	Glycosaminoglycan degradation	2	0.815195
Metabolism	Metabolism of other amino acids	ko00450	Selenocompound metabolism	2	0.815195
Metabolism	Amino acid metabolism	ko00310	Lysine degradation	6	0.825189
Genetic Information Processing	Replication and repair	ko03410	Base excision repair	5	0.851201
Metabolism	Metabolism of cofactors and vitamins	ko00790	Folate biosynthesis	2	0.860514
Metabolism	Glycan biosynthesis and metabolism	ko00510	N-Glycan biosynthesis	8	0.903251
Metabolism	Metabolism of cofactors and vitamins	ko00770	Pantothenate and CoA biosynthesis	4	0.90398
Metabolism	Glycan biosynthesis and metabolism	ko00563	Glycosylphosphatidylinositol(GPI)-anchor biosynthesis	2	0.922068
Genetic Information Processing	Replication and repair	ko03430	Mismatch repair	7	0.933052
Genetic Information Processing	Translation	ko00970	Aminoacyl-tRNA biosynthesis	9	0.933353
Cellular Processes	Transport and catabolism	ko04145	Phagosome	15	0.941662
Genetic Information Processing	Replication and repair	ko03440	Homologous recombination	8	0.944508
Genetic Information Processing	Translation	ko03008	Ribosome biogenesis in eukaryotes	12	0.954666
Metabolism	Amino acid metabolism	ko00340	Histidine metabolism	2	0.957337
Metabolism	Biosynthesis of other secondary metabolites	ko00261	Monobactam biosynthesis	1	0.962937
Metabolism	Nucleotide metabolism	ko00240	Pyrimidine metabolism	19	0.966747
Metabolism	Glycan biosynthesis and metabolism	ko00511	Other glycan degradation	1	0.974318
Metabolism	Energy metabolism	ko00190	Oxidative phosphorylation	23	0.98953
Genetic Information Processing	Replication and repair	ko03420	Nucleotide excision repair	10	0.990301
Metabolism	Amino acid metabolism	ko00300	Lysine biosynthesis	1	0.995905
Genetic Information Processing	Transcription	ko03020	RNA polymerase	3	0.997767
Genetic Information Processing	Folding, sorting and degradation	ko04141	Protein processing in endoplasmic reticulum	34	0.997854
Genetic Information Processing	Transcription	ko03022	Basal transcription factors	3	0.998789
Genetic Information Processing	Folding, sorting and degradation	ko04120	Ubiquitin mediated proteolysis	16	0.999789
Genetic Information Processing	Folding, sorting and degradation	ko03018	RNA degradation	12	0.999961
Genetic Information Processing	Translation	ko03015	mRNA surveillance pathway	13	0.999995
Genetic Information Processing	Translation	ko03013	RNA transport	16	1
Genetic Information Processing	Folding, sorting and degradation	ko03050	Proteasome	2	1
Genetic Information Processing	Transcription	ko03040	Spliceosome	14	1
Genetic Information Processing	Translation	ko03010	Ribosome	36	1

## Sheet: 0 h vs 12 h
Data S4 KEGG pathway enrichment analysis of DEGs in transcriptome of maize induced by O. furnacalis for different period of time
KEGG_A_class	KEGG_B_class	Pathway ID	Pathway	0h vs 12h (1132)	P-value
Metabolism	Energy metabolism	ko00195	Photosynthesis	46	2.59099e-12
Metabolism	Biosynthesis of other secondary metabolites	ko00941	Flavonoid biosynthesis	22	9.9726e-10
Metabolism	Biosynthesis of other secondary metabolites	ko00940	Phenylpropanoid biosynthesis	62	4.17862e-09
Metabolism	Energy metabolism	ko00196	Photosynthesis - antenna proteins	16	3.98678e-08
Metabolism	Lipid metabolism	ko00592	alpha-Linolenic acid metabolism	24	1.22959e-07
Metabolism	Global and Overview	ko01200	Carbon metabolism	93	1.14395e-05
Metabolism	Carbohydrate metabolism	ko00500	Starch and sucrose metabolism	57	6.31763e-05
Metabolism	Carbohydrate metabolism	ko00010	Glycolysis / Gluconeogenesis	53	6.92163e-05
Metabolism	Energy metabolism	ko00710	Carbon fixation in photosynthetic organisms	36	0.000118163
Metabolism	Metabolism of other amino acids	ko00480	Glutathione metabolism	35	0.00012911
Metabolism	Carbohydrate metabolism	ko00520	Amino sugar and nucleotide sugar metabolism	46	0.000148464
Metabolism	Metabolism of cofactors and vitamins	ko00860	Porphyrin and chlorophyll metabolism	22	0.000163203
Metabolism	Carbohydrate metabolism	ko00630	Glyoxylate and dicarboxylate metabolism	32	0.000166553
Metabolism	Biosynthesis of other secondary metabolites	ko00945	Stilbenoid, diarylheptanoid and gingerol biosynthesis	11	0.000304403
Cellular Processes	Transport and catabolism	ko04146	Peroxisome	37	0.00165825
Metabolism	Lipid metabolism	ko00071	Fatty acid degradation	19	0.00208936
Metabolism	Global and Overview	ko01212	Fatty acid metabolism	28	0.00220258
Metabolism	Carbohydrate metabolism	ko00620	Pyruvate metabolism	31	0.00230854
Metabolism	Amino acid metabolism	ko00400	Phenylalanine, tyrosine and tryptophan biosynthesis	23	0.00242122
Metabolism	Amino acid metabolism	ko00280	Valine, leucine and isoleucine degradation	22	0.00266317
Metabolism	Carbohydrate metabolism	ko00051	Fructose and mannose metabolism	24	0.00336652
Metabolism	Global and Overview	ko01230	Biosynthesis of amino acids	80	0.00458093
Metabolism	Metabolism of terpenoids and polyketides	ko00906	Carotenoid biosynthesis	12	0.00547427
Metabolism	Carbohydrate metabolism	ko00030	Pentose phosphate pathway	22	0.00915403
Metabolism	Amino acid metabolism	ko00350	Tyrosine metabolism	17	0.0106952
Metabolism	Amino acid metabolism	ko00360	Phenylalanine metabolism	16	0.0118725
Metabolism	Biosynthesis of other secondary metabolites	ko00402	Benzoxazinoid biosynthesis	5	0.0211562
Metabolism	Amino acid metabolism	ko00260	Glycine, serine and threonine metabolism	23	0.0219562
Metabolism	Metabolism of terpenoids and polyketides	ko00909	Sesquiterpenoid and triterpenoid biosynthesis	6	0.0238197
Metabolism	Metabolism of terpenoids and polyketides	ko00902	Monoterpenoid biosynthesis	6	0.0238197
Organismal Systems	Environmental adaptation	ko04626	Plant-pathogen interaction	37	0.0243398
Environmental Information Processing	Signal transduction	ko04075	Plant hormone signal transduction	57	0.0318764
Metabolism	Metabolism of other amino acids	ko00460	Cyanoamino acid metabolism	14	0.0338771
Metabolism	Biosynthesis of other secondary metabolites	ko00950	Isoquinoline alkaloid biosynthesis	8	0.0430897
Metabolism	Carbohydrate metabolism	ko00052	Galactose metabolism	18	0.0539521
Metabolism	Carbohydrate metabolism	ko00640	Propanoate metabolism	10	0.0552131
Metabolism	Lipid metabolism	ko00061	Fatty acid biosynthesis	15	0.058916
Metabolism	Carbohydrate metabolism	ko00562	Inositol phosphate metabolism	18	0.0703626
Metabolism	Amino acid metabolism	ko00250	Alanine, aspartate and glutamate metabolism	17	0.101521
Metabolism	Lipid metabolism	ko01040	Biosynthesis of unsaturated fatty acids	13	0.102022
Metabolism	Biosynthesis of other secondary metabolites	ko00944	Flavone and flavonol biosynthesis	2	0.119843
Metabolism	Lipid metabolism	ko00564	Glycerophospholipid metabolism	32	0.121275
Metabolism	Metabolism of other amino acids	ko00410	beta-Alanine metabolism	13	0.132399
Environmental Information Processing	Signal transduction	ko04070	Phosphatidylinositol signaling system	18	0.138155
Metabolism	Biosynthesis of other secondary metabolites	ko00960	Tropane, piperidine and pyridine alkaloid biosynthesis	8	0.151105
Metabolism	Metabolism of cofactors and vitamins	ko00780	Biotin metabolism	8	0.151105
Metabolism	Metabolism of cofactors and vitamins	ko00670	One carbon pool by folate	5	0.165197
Metabolism	Global and Overview	ko01220	Degradation of aromatic compounds	5	0.165197
Metabolism	Lipid metabolism	ko00591	Linoleic acid metabolism	5	0.165197
Metabolism	Amino acid metabolism	ko00380	Tryptophan metabolism	11	0.172244
Metabolism	Lipid metabolism	ko00073	Cutin, suberine and wax biosynthesis	9	0.175592
Metabolism	Metabolism of cofactors and vitamins	ko00730	Thiamine metabolism	4	0.193535
Metabolism	Metabolism of terpenoids and polyketides	ko00904	Diterpenoid biosynthesis	4	0.193535
Metabolism	Amino acid metabolism	ko00300	Lysine biosynthesis	7	0.234982
Metabolism	Metabolism of cofactors and vitamins	ko00750	Vitamin B6 metabolism	4	0.285485
Metabolism	Metabolism of cofactors and vitamins	ko00130	Ubiquinone and other terpenoid-quinone biosynthesis	13	0.293742
Metabolism	Amino acid metabolism	ko00270	Cysteine and methionine metabolism	26	0.304316
Metabolism	Metabolism of other amino acids	ko00430	Taurine and hypotaurine metabolism	5	0.321799
Genetic Information Processing	Folding, sorting and degradation	ko03060	Protein export	17	0.338751
Metabolism	Lipid metabolism	ko00100	Steroid biosynthesis	9	0.339203
Metabolism	Biosynthesis of other secondary metabolites	ko00942	Anthocyanin biosynthesis	1	0.346283
Metabolism	Biosynthesis of other secondary metabolites	ko00261	Monobactam biosynthesis	4	0.381715
Metabolism	Glycan biosynthesis and metabolism	ko00531	Glycosaminoglycan degradation	4	0.381715
Metabolism	Lipid metabolism	ko00072	Synthesis and degradation of ketone bodies	4	0.381715
Metabolism	Carbohydrate metabolism	ko00020	Citrate cycle (TCA cycle)	21	0.41021
Metabolism	Metabolism of terpenoids and polyketides	ko00903	Limonene and pinene degradation	2	0.430432
Metabolism	Amino acid metabolism	ko00330	Arginine and proline metabolism	14	0.446746
Metabolism	Carbohydrate metabolism	ko00650	Butanoate metabolism	8	0.44908
Metabolism	Global and Overview	ko01210	2-Oxocarboxylic acid metabolism	15	0.453752
Metabolism	Nucleotide metabolism	ko00230	Purine metabolism	37	0.455485
Metabolism	Carbohydrate metabolism	ko00660	C5-Branched dibasic acid metabolism	3	0.459204
Metabolism	Metabolism of terpenoids and polyketides	ko00900	Terpenoid backbone biosynthesis	16	0.460227
Metabolism	Energy metabolism	ko00910	Nitrogen metabolism	10	0.46748
Genetic Information Processing	Folding, sorting and degradation	ko04130	SNARE interactions in vesicular transport	11	0.475077
Metabolism	Lipid metabolism	ko00590	Arachidonic acid metabolism	4	0.476115
Metabolism	Lipid metabolism	ko00565	Ether lipid metabolism	7	0.505228
Metabolism	Lipid metabolism	ko00561	Glycerolipid metabolism	18	0.513031
Metabolism	Carbohydrate metabolism	ko00053	Ascorbate and aldarate metabolism	11	0.527725
Organismal Systems	Environmental adaptation	ko04712	Circadian rhythm - plant	12	0.532119
Metabolism	Glycan biosynthesis and metabolism	ko00604	Glycosphingolipid biosynthesis - ganglio series	2	0.564531
Metabolism	Metabolism of cofactors and vitamins	ko00760	Nicotinate and nicotinamide metabolism	5	0.565904
Metabolism	Amino acid metabolism	ko00220	Arginine biosynthesis	8	0.572076
Metabolism	Glycan biosynthesis and metabolism	ko00514	Other types of O-glycan biosynthesis	1	0.572724
Cellular Processes	Transport and catabolism	ko04144	Endocytosis	46	0.587925
Genetic Information Processing	Translation	ko00970	Aminoacyl-tRNA biosynthesis	14	0.627581
Metabolism	Metabolism of terpenoids and polyketides	ko00908	Zeatin biosynthesis	4	0.643564
Metabolism	Metabolism of terpenoids and polyketides	ko00905	Brassinosteroid biosynthesis	3	0.654296
Environmental Information Processing	Membrane transport	ko02010	ABC transporters	2	0.674124
Metabolism	Carbohydrate metabolism	ko00040	Pentose and glucuronate interconversions	10	0.674365
Metabolism	Amino acid metabolism	ko00310	Lysine degradation	8	0.680869
Metabolism	Amino acid metabolism	ko00290	Valine, leucine and isoleucine biosynthesis	4	0.712652
Metabolism	Glycan biosynthesis and metabolism	ko00511	Other glycan degradation	3	0.730659
Genetic Information Processing	Replication and repair	ko03030	DNA replication	14	0.741267
Metabolism	Energy metabolism	ko00920	Sulfur metabolism	6	0.744278
Metabolism	Lipid metabolism	ko00062	Fatty acid elongation	5	0.755861
Metabolism	Metabolism of cofactors and vitamins	ko00740	Riboflavin metabolism	2	0.760092
Cellular Processes	Transport and catabolism	ko04145	Phagosome	20	0.808832
Cellular Processes	Transport and catabolism	ko04140	Regulation of autophagy	7	0.817519
Metabolism	Metabolism of other amino acids	ko00450	Selenocompound metabolism	2	0.8746
Metabolism	Metabolism of cofactors and vitamins	ko00770	Pantothenate and CoA biosynthesis	5	0.875652
Metabolism	Metabolism of cofactors and vitamins	ko00790	Folate biosynthesis	2	0.910586
Genetic Information Processing	Folding, sorting and degradation	ko04122	Sulfur relay system	2	0.910586
Metabolism	Amino acid metabolism	ko00340	Histidine metabolism	3	0.912098
Metabolism	Lipid metabolism	ko00600	Sphingolipid metabolism	8	0.912558
Metabolism	Nucleotide metabolism	ko00240	Pyrimidine metabolism	24	0.916592
Metabolism	Glycan biosynthesis and metabolism	ko00510	N-Glycan biosynthesis	9	0.922077
Metabolism	Glycan biosynthesis and metabolism	ko00603	Glycosphingolipid biosynthesis - globo series	1	0.949155
Genetic Information Processing	Replication and repair	ko03440	Homologous recombination	9	0.958888
Genetic Information Processing	Transcription	ko03020	RNA polymerase	6	0.967377
Metabolism	Energy metabolism	ko00190	Oxidative phosphorylation	27	0.989039
Genetic Information Processing	Replication and repair	ko03430	Mismatch repair	6	0.991635
Genetic Information Processing	Replication and repair	ko03410	Base excision repair	3	0.993413
Metabolism	Glycan biosynthesis and metabolism	ko00563	Glycosylphosphatidylinositol(GPI)-anchor biosynthesis	1	0.993974
Genetic Information Processing	Folding, sorting and degradation	ko04141	Protein processing in endoplasmic reticulum	39	0.998681
Genetic Information Processing	Replication and repair	ko03420	Nucleotide excision repair	8	0.99985
Genetic Information Processing	Translation	ko03008	Ribosome biogenesis in eukaryotes	8	0.99985
Genetic Information Processing	Folding, sorting and degradation	ko03018	RNA degradation	16	0.999865
Genetic Information Processing	Folding, sorting and degradation	ko04120	Ubiquitin mediated proteolysis	15	0.999998
Genetic Information Processing	Transcription	ko03022	Basal transcription factors	1	0.999998
Genetic Information Processing	Folding, sorting and degradation	ko03050	Proteasome	1	1
Genetic Information Processing	Translation	ko03015	mRNA surveillance pathway	10	1
Genetic Information Processing	Transcription	ko03040	Spliceosome	10	1
Genetic Information Processing	Translation	ko03013	RNA transport	13	1
Genetic Information Processing	Translation	ko03010	Ribosome	61	1

## Sheet: 0 h vs 24 h
Data S4 KEGG pathway enrichment analysis of DEGs in transcriptome of maize induced by O. furnacalis for different period of time
KEGG_A_class	KEGG_B_class	Pathway ID	Pathway	0h vs 24h (1208)	P-value
Metabolism	Energy metabolism	ko00195	Photosynthesis	44	1.31314e-09
Metabolism	Lipid metabolism	ko00592	alpha-Linolenic acid metabolism	25	5.61067e-08
Metabolism	Biosynthesis of other secondary metabolites	ko00941	Flavonoid biosynthesis	20	1.00183e-06
Metabolism	Biosynthesis of other secondary metabolites	ko00940	Phenylpropanoid biosynthesis	58	4.73499e-06
Metabolism	Global and Overview	ko01200	Carbon metabolism	95	6.28333e-05
Metabolism	Energy metabolism	ko00710	Carbon fixation in photosynthetic organisms	38	7.414e-05
Metabolism	Carbohydrate metabolism	ko00630	Glyoxylate and dicarboxylate metabolism	33	0.000239361
Metabolism	Amino acid metabolism	ko00400	Phenylalanine, tyrosine and tryptophan biosynthesis	26	0.000271747
Metabolism	Carbohydrate metabolism	ko00520	Amino sugar and nucleotide sugar metabolism	47	0.000373114
Metabolism	Carbohydrate metabolism	ko00500	Starch and sucrose metabolism	57	0.000472885
Metabolism	Metabolism of other amino acids	ko00480	Glutathione metabolism	35	0.000552824
Metabolism	Global and Overview	ko01230	Biosynthesis of amino acids	88	0.000797748
Metabolism	Global and Overview	ko01212	Fatty acid metabolism	30	0.00112951
Metabolism	Lipid metabolism	ko00071	Fatty acid degradation	20	0.00160892
Metabolism	Energy metabolism	ko00196	Photosynthesis - antenna proteins	12	0.0021961
Metabolism	Amino acid metabolism	ko00360	Phenylalanine metabolism	18	0.00292414
Metabolism	Carbohydrate metabolism	ko00620	Pyruvate metabolism	32	0.00331716
Metabolism	Biosynthesis of other secondary metabolites	ko00945	Stilbenoid, diarylheptanoid and gingerol biosynthesis	10	0.00393857
Metabolism	Amino acid metabolism	ko00250	Alanine, aspartate and glutamate metabolism	22	0.00426692
Genetic Information Processing	Translation	ko03010	Ribosome	130	0.00440722
Metabolism	Carbohydrate metabolism	ko00010	Glycolysis / Gluconeogenesis	49	0.00646652
Metabolism	Amino acid metabolism	ko00350	Tyrosine metabolism	18	0.00837066
Metabolism	Carbohydrate metabolism	ko00030	Pentose phosphate pathway	23	0.00933164
Cellular Processes	Transport and catabolism	ko04146	Peroxisome	36	0.0115782
Metabolism	Metabolism of cofactors and vitamins	ko00860	Porphyrin and chlorophyll metabolism	19	0.0123415
Metabolism	Amino acid metabolism	ko00280	Valine, leucine and isoleucine degradation	21	0.0158392
Metabolism	Biosynthesis of other secondary metabolites	ko00950	Isoquinoline alkaloid biosynthesis	9	0.0183254
Metabolism	Carbohydrate metabolism	ko00051	Fructose and mannose metabolism	23	0.0191606
Metabolism	Metabolism of cofactors and vitamins	ko00130	Ubiquinone and other terpenoid-quinone biosynthesis	18	0.0199104
Metabolism	Biosynthesis of other secondary metabolites	ko00402	Benzoxazinoid biosynthesis	5	0.0284962
Metabolism	Lipid metabolism	ko01040	Biosynthesis of unsaturated fatty acids	15	0.0370758
Metabolism	Energy metabolism	ko00910	Nitrogen metabolism	15	0.0370758
Metabolism	Lipid metabolism	ko00564	Glycerophospholipid metabolism	36	0.0475395
Metabolism	Lipid metabolism	ko00591	Linoleic acid metabolism	6	0.0688957
Metabolism	Metabolism of cofactors and vitamins	ko00730	Thiamine metabolism	5	0.0694844
Environmental Information Processing	Signal transduction	ko04070	Phosphatidylinositol signaling system	20	0.0799022
Metabolism	Amino acid metabolism	ko00260	Glycine, serine and threonine metabolism	22	0.0844524
Metabolism	Metabolism of cofactors and vitamins	ko00780	Biotin metabolism	9	0.091428
Organismal Systems	Environmental adaptation	ko04626	Plant-pathogen interaction	36	0.0980957
Metabolism	Amino acid metabolism	ko00220	Arginine biosynthesis	12	0.0981718
Metabolism	Lipid metabolism	ko00061	Fatty acid biosynthesis	15	0.0986393
Metabolism	Carbohydrate metabolism	ko00650	Butanoate metabolism	11	0.108327
Metabolism	Lipid metabolism	ko00590	Arachidonic acid metabolism	6	0.119508
Metabolism	Lipid metabolism	ko00073	Cutin, suberine and wax biosynthesis	10	0.119742
Metabolism	Metabolism of other amino acids	ko00460	Cyanoamino acid metabolism	13	0.119992
Metabolism	Metabolism of terpenoids and polyketides	ko00909	Sesquiterpenoid and triterpenoid biosynthesis	5	0.129853
Metabolism	Metabolism of terpenoids and polyketides	ko00902	Monoterpenoid biosynthesis	5	0.129853
Metabolism	Lipid metabolism	ko00062	Fatty acid elongation	9	0.132635
Metabolism	Amino acid metabolism	ko00380	Tryptophan metabolism	12	0.13267
Metabolism	Glycan biosynthesis and metabolism	ko00514	Other types of O-glycan biosynthesis	2	0.136483
Metabolism	Biosynthesis of other secondary metabolites	ko00944	Flavone and flavonol biosynthesis	2	0.136483
Environmental Information Processing	Signal transduction	ko04075	Plant hormone signal transduction	56	0.137372
Metabolism	Carbohydrate metabolism	ko00052	Galactose metabolism	17	0.16614
Metabolism	Carbohydrate metabolism	ko00020	Citrate cycle (TCA cycle)	25	0.170407
Metabolism	Amino acid metabolism	ko00270	Cysteine and methionine metabolism	29	0.195237
Metabolism	Carbohydrate metabolism	ko00562	Inositol phosphate metabolism	17	0.201869
Metabolism	Biosynthesis of other secondary metabolites	ko00960	Tropane, piperidine and pyridine alkaloid biosynthesis	8	0.203133
Metabolism	Global and Overview	ko01220	Degradation of aromatic compounds	5	0.206049
Metabolism	Lipid metabolism	ko00072	Synthesis and degradation of ketone bodies	5	0.206049
Metabolism	Carbohydrate metabolism	ko00053	Ascorbate and aldarate metabolism	14	0.220531
Metabolism	Metabolism of cofactors and vitamins	ko00740	Riboflavin metabolism	4	0.23304
Metabolism	Lipid metabolism	ko00565	Ether lipid metabolism	9	0.2376
Metabolism	Lipid metabolism	ko00100	Steroid biosynthesis	10	0.26825
Metabolism	Amino acid metabolism	ko00300	Lysine biosynthesis	7	0.298608
Metabolism	Metabolism of other amino acids	ko00410	beta-Alanine metabolism	12	0.320653
Metabolism	Global and Overview	ko01210	2-Oxocarboxylic acid metabolism	17	0.326417
Metabolism	Metabolism of terpenoids and polyketides	ko00906	Carotenoid biosynthesis	8	0.333018
Metabolism	Carbohydrate metabolism	ko00640	Propanoate metabolism	8	0.333018
Metabolism	Metabolism of cofactors and vitamins	ko00750	Vitamin B6 metabolism	4	0.336228
Metabolism	Metabolism of terpenoids and polyketides	ko00900	Terpenoid backbone biosynthesis	18	0.344261
Metabolism	Biosynthesis of other secondary metabolites	ko00942	Anthocyanin biosynthesis	1	0.369532
Metabolism	Metabolism of other amino acids	ko00430	Taurine and hypotaurine metabolism	5	0.383583
Metabolism	Metabolism of cofactors and vitamins	ko00760	Nicotinate and nicotinamide metabolism	6	0.419224
Metabolism	Metabolism of cofactors and vitamins	ko00670	One carbon pool by folate	4	0.440371
Metabolism	Metabolism of terpenoids and polyketides	ko00905	Brassinosteroid biosynthesis	4	0.440371
Metabolism	Biosynthesis of other secondary metabolites	ko00261	Monobactam biosynthesis	4	0.440371
Genetic Information Processing	Folding, sorting and degradation	ko03060	Protein export	17	0.464591
Metabolism	Metabolism of cofactors and vitamins	ko00785	Lipoic acid metabolism	2	0.471605
Metabolism	Metabolism of terpenoids and polyketides	ko00903	Limonene and pinene degradation	2	0.471605
Metabolism	Metabolism of terpenoids and polyketides	ko00908	Zeatin biosynthesis	5	0.473774
Metabolism	Carbohydrate metabolism	ko00660	C5-Branched dibasic acid metabolism	3	0.512374
Metabolism	Metabolism of terpenoids and polyketides	ko00904	Diterpenoid biosynthesis	3	0.512374
Metabolism	Amino acid metabolism	ko00290	Valine, leucine and isoleucine biosynthesis	5	0.559092
Metabolism	Amino acid metabolism	ko00330	Arginine and proline metabolism	14	0.567024
Organismal Systems	Environmental adaptation	ko04712	Circadian rhythm - plant	12	0.642789
Metabolism	Lipid metabolism	ko00561	Glycerolipid metabolism	18	0.648946
Metabolism	Glycan biosynthesis and metabolism	ko00531	Glycosaminoglycan degradation	3	0.706908
Environmental Information Processing	Membrane transport	ko02010	ABC transporters	2	0.716564
Genetic Information Processing	Translation	ko00970	Aminoacyl-tRNA biosynthesis	14	0.739315
Metabolism	Amino acid metabolism	ko00310	Lysine degradation	8	0.762057
Metabolism	Metabolism of cofactors and vitamins	ko00770	Pantothenate and CoA biosynthesis	6	0.808601
Metabolism	Energy metabolism	ko00920	Sulfur metabolism	6	0.808601
Metabolism	Amino acid metabolism	ko00340	Histidine metabolism	4	0.822202
Genetic Information Processing	Replication and repair	ko03030	DNA replication	14	0.834564
Genetic Information Processing	Folding, sorting and degradation	ko04130	SNARE interactions in vesicular transport	9	0.836971
Metabolism	Nucleotide metabolism	ko00230	Purine metabolism	34	0.845796
Metabolism	Carbohydrate metabolism	ko00040	Pentose and glucuronate interconversions	9	0.866414
Metabolism	Nucleotide metabolism	ko00240	Pyrimidine metabolism	27	0.868821
Metabolism	Glycan biosynthesis and metabolism	ko00604	Glycosphingolipid biosynthesis - ganglio series	1	0.900566
Metabolism	Metabolism of other amino acids	ko00450	Selenocompound metabolism	2	0.901554
Genetic Information Processing	Replication and repair	ko03440	Homologous recombination	11	0.90633
Metabolism	Metabolism of cofactors and vitamins	ko00790	Folate biosynthesis	2	0.932213
Metabolism	Glycan biosynthesis and metabolism	ko00511	Other glycan degradation	2	0.932213
Cellular Processes	Transport and catabolism	ko04140	Regulation of autophagy	6	0.944281
Metabolism	Glycan biosynthesis and metabolism	ko00603	Glycosphingolipid biosynthesis - globo series	1	0.960554
Cellular Processes	Transport and catabolism	ko04145	Phagosome	18	0.964452
Metabolism	Lipid metabolism	ko00600	Sphingolipid metabolism	7	0.978702
Genetic Information Processing	Replication and repair	ko03410	Base excision repair	4	0.98448
Genetic Information Processing	Replication and repair	ko03430	Mismatch repair	7	0.9879
Cellular Processes	Transport and catabolism	ko04144	Endocytosis	38	0.989076
Genetic Information Processing	Folding, sorting and degradation	ko04122	Sulfur relay system	1	0.990157
Genetic Information Processing	Translation	ko03008	Ribosome biogenesis in eukaryotes	13	0.990854
Genetic Information Processing	Folding, sorting and degradation	ko04141	Protein processing in endoplasmic reticulum	45	0.994686
Metabolism	Glycan biosynthesis and metabolism	ko00563	Glycosylphosphatidylinositol(GPI)-anchor biosynthesis	1	0.996102
Metabolism	Glycan biosynthesis and metabolism	ko00510	N-Glycan biosynthesis	6	0.997965
Genetic Information Processing	Transcription	ko03020	RNA polymerase	4	0.998668
Genetic Information Processing	Folding, sorting and degradation	ko03018	RNA degradation	20	0.998985
Genetic Information Processing	Replication and repair	ko03420	Nucleotide excision repair	9	0.999854
Metabolism	Energy metabolism	ko00190	Oxidative phosphorylation	21	0.999981
Genetic Information Processing	Transcription	ko03022	Basal transcription factors	2	0.999989
Genetic Information Processing	Folding, sorting and degradation	ko04120	Ubiquitin mediated proteolysis	16	0.999999
Genetic Information Processing	Folding, sorting and degradation	ko03050	Proteasome	2	1
Genetic Information Processing	Translation	ko03015	mRNA surveillance pathway	11	1
Genetic Information Processing	Transcription	ko03040	Spliceosome	12	1
Genetic Information Processing	Translation	ko03013	RNA transport	16	1
