# Supplementary material for: The Asian corn borer Ostrinia furnacalis feeding increases the direct and indirect defence of mid‐whorl stage commercial maize in the field
Source: Plant Biotechnol J. 2018 Jun 13;17(1):88–102. doi: 10.1111/pbi.12949 (PMC6330542; doi:10.1111/pbi.12949)
Supplement: Supplementary file 6 — Data S5 Overrepresentation analysis of each profile using the Short Time‐series Expression Miner (STEM) analysis tool to identify metabolic pathways that are being regulated. [file PBI-17-88-s001.xlsx]

## Sheet: Sheet1
Data S5 Overrepresentation analysis of each profile using Short Time-series Expression Miner (STEM) analysis tool to identify metabolic pathways that are being regulated
Gene Table for Profile 66 (0.0,1.0,1.0,1.0,1.0)						Gene Table for Profile 75 (0.0,1.0,2.0,2.0,2.0)						Gene Table for Profile 78 (0.0,1.0,2.0,3.0,3.0)						Gene Table for Profile 79 (0.0,1.0,2.0,3.0,4.0)						Gene Table for Profile 40 (0.0,0.0,0.0,0.0,1.0)						Gene Table for Profile 0 (0.0,-1.0,-2.0,-3.0,-4.0)						Gene Table for Profile 2 (0.0,-1.0,-2.0,-3.0,-2.0)						Gene Table for Profile 4 (0.0,-1.0,-2.0,-2.0,-2.0)						Gene Table for Profile 11 (0.0,-1.0,-1.0,-2.0,-1.0)
Number	Pathway ID	Pathway term	Number of DEGs	FDR		Number	Pathway ID	Pathway term	Number of DEGs	FDR		Number	Pathway ID	Pathway term	Number of DEGs	FDR		Number	Pathway ID	Pathway term	Number of DEGs	FDR		Number	Pathway ID	Pathway term	Number of DEGs	FDR		Number	Pathway ID	Pathway term	Number of DEGs	FDR		Number	Pathway ID	Pathway term	Number of DEGs	FDR		Number	Pathway ID	Pathway term	Number of DEGs	FDR		Number	Pathway ID
1	ko00941	Flavonoid biosynthesis	16	6.67e-09		1	ko00071	Fatty acid degradation	5	0.0257816		1	ko00280	Valine, leucine and isoleucine degradation	4	0.0234092		1	ko00480	Glutathione metabolism	2	0.182008		1	ko04712	Circadian rhythm - plant	3	0.0228549		1	ko00780	Biotin metabolism	3	0.032356		1	ko00195	Photosynthesis	5	0.00167426		1	ko01200	Carbon metabolism	5	0.269289		1	ko00196
2	ko00940	Phenylpropanoid biosynthesis	29	2.6e-05		2	ko00350	Tyrosine metabolism	4	0.0711488		2	ko04146	Peroxisome	5	0.0234092		2	ko01220	Degradation of aromatic compounds	1	0.182008		2	ko00740	Riboflavin metabolism	1	0.396745		2	ko03060	Protein export	4	0.0348516		2	ko00860	Porphyrin and chlorophyll metabolism	2	0.290647		2	ko01210	2-Oxocarboxylic acid metabolism	2	0.269289		2	ko00195
3	ko00945	Stilbenoid, diarylheptanoid and gingerol biosynthesis	9	4.69e-05		3	ko01212	Fatty acid metabolism	5	0.0711488		3	ko00260	Glycine, serine and threonine metabolism	3	0.224345		3	ko00500	Starch and sucrose metabolism	2	0.182008		3	ko00270	Cysteine and methionine metabolism	2	0.396745		3	ko03010	Ribosome	9	0.096618		3	ko00260	Glycine, serine and threonine metabolism	2	0.290647		3	ko00030	Pentose phosphate pathway	2	0.269289		3	ko00910
4	ko00592	alpha-Linolenic acid metabolism	13	0.000135		4	ko00640	Propanoate metabolism	3	0.0711488		4	ko00480	Glutathione metabolism	3	0.224505		4	ko00100	Steroid biosynthesis	1	0.182008		4	ko00062	Fatty acid elongation	1	0.396745		4	ko00970	Aminoacyl-tRNA biosynthesis	3	0.133095		4	ko00190	Oxidative phosphorylation	3	0.290647		4	ko01230	Biosynthesis of amino acids	4	0.269289		4	ko00630
5	ko00520	Amino sugar and nucleotide sugar metabolism	22	0.00256		5	ko00620	Pyruvate metabolism	5	0.0711488		5	ko00310	Lysine degradation	2	0.224505		5	ko00350	Tyrosine metabolism	1	0.182008		5	ko00906	Carotenoid biosynthesis	1	0.396745		5	ko00061	Fatty acid biosynthesis	2	0.374878		5	ko01200	Carbon metabolism	4	0.290647		5	ko00660	C5-Branched dibasic acid metabolism	1	0.269289		5	ko01200
6	ko04144	Endocytosis	30	0.0028		6	ko00280	Valine, leucine and isoleucine degradation	4	0.0711488		6	ko00410	beta-Alanine metabolism	2	0.224505		6	ko00071	Fatty acid degradation	1	0.182008		6	ko00910	Nitrogen metabolism	1	0.396745		6	ko00250	Alanine, aspartate and glutamate metabolism	2	0.374878		6	ko00630	Glyoxylate and dicarboxylate metabolism	2	0.294365		6	ko00740	Riboflavin metabolism	1	0.269289		6	ko00380
7	ko00400	Phenylalanine, tyrosine and tryptophan biosynthesis	13	0.00426		7	ko00520	Amino sugar and nucleotide sugar metabolism	6	0.0711488		7	ko00350	Tyrosine metabolism	2	0.224505		7	ko00053	Ascorbate and aldarate metabolism	1	0.182008		7	ko00860	Porphyrin and chlorophyll metabolism	1	0.396745		7	ko00660	C5-Branched dibasic acid metabolism	1	0.374878		7	ko00710	Carbon fixation in photosynthetic organisms	2	0.321367		7	ko00670	One carbon pool by folate	1	0.269289		7	ko00620
8	ko00360	Phenylalanine metabolism	10	0.00819		8	ko00650	Butanoate metabolism	3	0.0711488		8	ko00903	Limonene and pinene degradation	1	0.224505		8	ko00562	Inositol phosphate metabolism	1	0.184688		8	ko04075	Plant hormone signal transduction	2	0.396745		8	ko00030	Pentose phosphate pathway	2	0.374878		8	ko00780	Biotin metabolism	1	0.361086		8	ko00195	Photosynthesis	2	0.269289		8	ko04146
9	ko00902	Monoterpenoid biosynthesis	5	0.00901		9	ko00072	Synthesis and degradation of ketone bodies	2	0.0878801		9	ko00071	Fatty acid degradation	2	0.224505		9	ko04070	Phosphatidylinositol signaling system	1	0.184688		9	ko00052	Galactose metabolism	1	0.396745		9	ko04070	Phosphatidylinositol signaling system	2	0.374878		9	ko00564	Glycerophospholipid metabolism	2	0.361086		9	ko04122	Sulfur relay system	1	0.269289		9	ko00860
10	ko04075	Plant hormone signal transduction	25	0.0762		10	ko04146	Peroxisome	5	0.0878801		10	ko00053	Ascorbate and aldarate metabolism	2	0.224505		10	ko00270	Cysteine and methionine metabolism	1	0.265751		10	ko00562	Inositol phosphate metabolism	1	0.396745		10	ko00670	One carbon pool by folate	1	0.399033		10	ko00906	Carotenoid biosynthesis	1	0.36226		10	ko00710	Carbon fixation in photosynthetic organisms	2	0.269289		10	ko04626
11	ko00591	Linoleic acid metabolism	4	0.124		11	ko00940	Phenylpropanoid biosynthesis	6	0.0878801		11	ko00564	Glycerophospholipid metabolism	3	0.224565		11	ko00940	Phenylpropanoid biosynthesis	1	0.309228		11	ko00330	Arginine and proline metabolism	1	0.396745		11	ko01212	Fatty acid metabolism	2	0.442395		11	ko00010	Glycolysis / Gluconeogenesis	2	0.43747		11	ko00290	Valine, leucine and isoleucine biosynthesis	1	0.299486		11	ko01220
12	ko00500	Starch and sucrose metabolism	20	0.148		12	ko00010	Glycolysis / Gluconeogenesis	6	0.0878801		12	ko00604	Glycosphingolipid biosynthesis - ganglio series	1	0.224565		12	ko00010	Glycolysis / Gluconeogenesis	1	0.309228		12	ko01210	2-Oxocarboxylic acid metabolism	1	0.396745		12	ko00290	Valine, leucine and isoleucine biosynthesis	1	0.469149		12	ko00061	Fatty acid biosynthesis	1	0.43747		12	ko00564	Glycerophospholipid metabolism	2	0.308652		12	ko00670
13	ko00051	Fructose and mannose metabolism	10	0.156		13	ko01040	Biosynthesis of unsaturated fatty acids	3	0.0878801		13	ko00330	Arginine and proline metabolism	2	0.248932		13	ko04141	Protein processing in endoplasmic reticulum	1	0.427489		13	ko00900	Terpenoid backbone biosynthesis	1	0.396745		13	ko00300	Lysine biosynthesis	1	0.493874		13	ko00053	Ascorbate and aldarate metabolism	1	0.43747		13	ko00196	Photosynthesis - antenna proteins	1	0.308652		13	ko00010
14	ko00402	Benzoxazinoid biosynthesis	3	0.169		14	ko00592	alpha-Linolenic acid metabolism	3	0.0988928		14	ko00603	Glycosphingolipid biosynthesis - globo series	1	0.26662		14	ko01200	Carbon metabolism	1	0.447411		14	ko04141	Protein processing in endoplasmic reticulum	2	0.396745		14	ko04145	Phagosome	2	0.523124		14	ko00130	Ubiquinone and other terpenoid-quinone biosynthesis	1	0.43747		14	ko00906	Carotenoid biosynthesis	1	0.3202		14	ko00020
15	ko04145	Phagosome	13	0.219		15	ko00630	Glyoxylate and dicarboxylate metabolism	4	0.109133		15	ko00531	Glycosaminoglycan degradation	1	0.282914								15	ko00561	Glycerolipid metabolism	1	0.396745		15	ko04146	Peroxisome	2	0.545209		15	ko00030	Pentose phosphate pathway	1	0.448399		15	ko00770	Pantothenate and CoA biosynthesis	1	0.323493		15	ko00710
16	ko01230	Biosynthesis of amino acids	29	0.219		16	ko00950	Isoquinoline alkaloid biosynthesis	2	0.113539		16	ko00905	Brassinosteroid biosynthesis	1	0.282914								16	ko00020	Citrate cycle (TCA cycle)	1	0.401643		16	ko00240	Pyrimidine metabolism	2	0.570474		16	ko00970	Aminoacyl-tRNA biosynthesis	1	0.448399		16	ko00650	Butanoate metabolism	1	0.323493		16	ko00592
17	ko00909	Sesquiterpenoid and triterpenoid biosynthesis	3	0.329		17	ko00020	Citrate cycle (TCA cycle)	4	0.114682		17	ko00511	Other glycan degradation	1	0.282914								17	ko00480	Glutathione metabolism	1	0.401643		17	ko01040	Biosynthesis of unsaturated fatty acids	1	0.570474		17	ko00051	Fructose and mannose metabolism	1	0.448399		17	ko03430	Mismatch repair	1	0.433761		17	ko00350
18	ko03030	DNA replication	9	0.363		18	ko00760	Nicotinate and nicotinamide metabolism	2	0.116138		18	ko00790	Folate biosynthesis	1	0.282914								18	ko04146	Peroxisome	1	0.435433		18	ko00360	Phenylalanine metabolism	1	0.570474		18	ko03060	Protein export	1	0.448399		18	ko00250	Alanine, aspartate and glutamate metabolism	1	0.433761		18	ko00071
19	ko04626	Plant-pathogen interaction	14	0.372		19	ko00960	Tropane, piperidine and pyridine alkaloid biosynthesis	2	0.136555		19	ko00561	Glycerolipid metabolism	2	0.282914								19	ko03015	mRNA surveillance pathway	1	0.52491		19	ko00350	Tyrosine metabolism	1	0.570474		19	ko01212	Fatty acid metabolism	1	0.456436		19	ko00562	Inositol phosphate metabolism	1	0.433761		19	ko00130
20	ko01220	Degradation of aromatic compounds	3	0.372		20	ko01200	Carbon metabolism	8	0.136555		20	ko00620	Pyruvate metabolism	2	0.319776								20	ko00230	Purine metabolism	1	0.52491		20	ko00130	Ubiquinone and other terpenoid-quinone biosynthesis	1	0.570474		20	ko00561	Glycerolipid metabolism	1	0.456436		20	ko04144	Endocytosis	2	0.433761		20	ko00940
21	ko01040	Biosynthesis of unsaturated fatty acids	6	0.372		21	ko00062	Fatty acid elongation	2	0.142789		21	ko00950	Isoquinoline alkaloid biosynthesis	1	0.319776								21	ko01230	Biosynthesis of amino acids	1	0.695218		21	ko00010	Glycolysis / Gluconeogenesis	2	0.570474		21	ko00020	Citrate cycle (TCA cycle)	1	0.460558		21	ko04070	Phosphatidylinositol signaling system	1	0.433761		21	ko00250
22	ko00270	Cysteine and methionine metabolism	12	0.372		22	ko00400	Phenylalanine, tyrosine and tryptophan biosynthesis	3	0.144146		22	ko00340	Histidine metabolism	1	0.326994								22	ko01200	Carbon metabolism	1	0.695218		22	ko00230	Purine metabolism	2	0.570474		22	ko00620	Pyruvate metabolism	1	0.460558		22	ko00970	Aminoacyl-tRNA biosynthesis	1	0.433761		22	ko00052
23	ko04070	Phosphatidylinositol signaling system	8	0.394		23	ko01210	2-Oxocarboxylic acid metabolism	3	0.14655		23	ko00960	Tropane, piperidine and pyridine alkaloid biosynthesis	1	0.353723														23	ko00562	Inositol phosphate metabolism	1	0.570474		23	ko01230	Biosynthesis of amino acids	2	0.474469		23	ko03030	DNA replication	1	0.433761		23	ko00562
24	ko00100	Steroid biosynthesis	5	0.421		24	ko00900	Terpenoid backbone biosynthesis	3	0.15469		24	ko00640	Propanoate metabolism	1	0.362949														24	ko01230	Biosynthesis of amino acids	3	0.570474		24	ko00270	Cysteine and methionine metabolism	1	0.474469		24	ko00260	Glycine, serine and threonine metabolism	1	0.433761		24	ko04070
25	ko04130	SNARE interactions in vesicular transport	6	0.491		25	ko00770	Pantothenate and CoA biosynthesis	2	0.15469		25	ko04075	Plant hormone signal transduction	3	0.362949														25	ko00400	Phenylalanine, tyrosine and tryptophan biosynthesis	1	0.570474		25	ko04146	Peroxisome	1	0.474469		25	ko00561	Glycerolipid metabolism	1	0.444037		25	ko00500
26	ko00430	Taurine and hypotaurine metabolism	3	0.491		26	ko04144	Endocytosis	6	0.15469		26	ko00565	Ether lipid metabolism	1	0.365794														26	ko01210	2-Oxocarboxylic acid metabolism	1	0.570474		26	ko00520	Amino sugar and nucleotide sugar metabolism	1	0.520931		26	ko00630	Glyoxylate and dicarboxylate metabolism	1	0.444037		26	ko00900
27	ko02010	ABC transporters	2	0.539		27	ko00220	Arginine biosynthesis	2	0.18363		27	ko04626	Plant-pathogen interaction	2	0.414163														27	ko00051	Fructose and mannose metabolism	1	0.570474		27	ko00500	Starch and sucrose metabolism	1	0.590698		27	ko03420	Nucleotide excision repair	1	0.444037		27	ko00260
28	ko00600	Sphingolipid metabolism	6	0.539		28	ko00941	Flavonoid biosynthesis	2	0.18363		28	ko00380	Tryptophan metabolism	1	0.414163														28	ko00900	Terpenoid backbone biosynthesis	1	0.570474		28	ko03010	Ribosome	2	0.672092		28	ko00020	Citrate cycle (TCA cycle)	1	0.444037		28	ko00561
29	ko00130	Ubiquinone and other terpenoid-quinone biosynthesis	6	0.539		29	ko01230	Biosynthesis of amino acids	7	0.187642		29	ko00520	Amino sugar and nucleotide sugar metabolism	2	0.414163														29	ko00480	Glutathione metabolism	1	0.680523		29	ko01200	Carbon metabolism	1	0.759899		29	ko00480	Glutathione metabolism	1	0.446812		29	ko04075
30	ko00564	Glycerophospholipid metabolism	12	0.553		30	ko04626	Plant-pathogen interaction	4	0.187642		30	ko01040	Biosynthesis of unsaturated fatty acids	1	0.425718														30	ko00710	Carbon fixation in photosynthetic organisms	1	0.680523								30	ko00270	Cysteine and methionine metabolism	1	0.476736		30	ko00564
31	ko00460	Cyanoamino acid metabolism	5	0.564		31	ko00460	Cyanoamino acid metabolism	2	0.204617		31	ko00360	Phenylalanine metabolism	1	0.425718														31	ko00270	Cysteine and methionine metabolism	1	0.69975								31	ko04146	Peroxisome	1	0.476988		31	ko03015
32	ko00904	Diterpenoid biosynthesis	2	0.612		32	ko00360	Phenylalanine metabolism	2	0.224443		32	ko00592	alpha-Linolenic acid metabolism	1	0.425718														32	ko04626	Plant-pathogen interaction	1	0.752668								32	ko00010	Glycolysis / Gluconeogenesis	1	0.587418
33	ko00020	Citrate cycle (TCA cycle)	9	0.615		33	ko04130	SNARE interactions in vesicular transport	2	0.241236		33	ko00040	Pentose and glucuronate interconversions	1	0.425718														33	ko00520	Amino sugar and nucleotide sugar metabolism	1	0.752668								33	ko00230	Purine metabolism	1	0.587418
34	ko00410	beta-Alanine metabolism	5	0.635		34	ko00660	C5-Branched dibasic acid metabolism	1	0.241236		34	ko00940	Phenylpropanoid biosynthesis	2	0.425718														34	ko01200	Carbon metabolism	2	0.759891								34	ko00190	Oxidative phosphorylation	1	0.587418
35	ko00944	Flavone and flavonol biosynthesis	1	0.635		35	ko00730	Thiamine metabolism	1	0.241236		35	ko00010	Glycolysis / Gluconeogenesis	2	0.425718														35	ko00500	Starch and sucrose metabolism	1	0.804829								35	ko03013	RNA transport	1	0.635105
36	ko00514	Other types of O-glycan biosynthesis	1	0.635		36	ko04075	Plant hormone signal transduction	5	0.262305		36	ko00052	Galactose metabolism	1	0.454026														36	ko03013	RNA transport	1	0.857177								36	ko04075	Plant hormone signal transduction	1	0.635105
37	ko00010	Glycolysis / Gluconeogenesis	14	0.649		37	ko00052	Galactose metabolism	2	0.30346		37	ko01200	Carbon metabolism	3	0.454026														37	ko03040	Spliceosome	1	0.869012
38	ko00480	Glutathione metabolism	9	0.656		38	ko00330	Arginine and proline metabolism	2	0.306471		38	ko00562	Inositol phosphate metabolism	1	0.454026														38	ko04141	Protein processing in endoplasmic reticulum	1	0.869012
39	ko00670	One carbon pool by folate	2	0.744		39	ko00500	Starch and sucrose metabolism	4	0.306471		39	ko01210	2-Oxocarboxylic acid metabolism	1	0.470148
40	ko01200	Carbon metabolism	24	0.782		40	ko00290	Valine, leucine and isoleucine biosynthesis	1	0.359511		40	ko00051	Fructose and mannose metabolism	1	0.472774
41	ko00590	Arachidonic acid metabolism	2	0.823		41	ko00945	Stilbenoid, diarylheptanoid and gingerol biosynthesis	1	0.359511		41	ko00900	Terpenoid backbone biosynthesis	1	0.472774
42	ko01212	Fatty acid metabolism	7	0.859		42	ko04141	Protein processing in endoplasmic reticulum	5	0.372485		42	ko01212	Fatty acid metabolism	1	0.516655
43	ko00565	Ether lipid metabolism	3	0.859		43	ko00480	Glutathione metabolism	2	0.515924		43	ko00020	Citrate cycle (TCA cycle)	1	0.547632
44	ko03060	Protein export	6	0.859		44	ko00710	Carbon fixation in photosynthetic organisms	2	0.525295		44	ko00710	Carbon fixation in photosynthetic organisms	1	0.568149
45	ko00903	Limonene and pinene degradation	1	0.859		45	ko00380	Tryptophan metabolism	1	0.535013		45	ko01230	Biosynthesis of amino acids	2	0.668111
46	ko00510	N-Glycan biosynthesis	5	0.859		46	ko04145	Phagosome	2	0.535013		46	ko00240	Pyrimidine metabolism	1	0.668111
47	ko00920	Sulfur metabolism	3	0.859		47	ko00310	Lysine degradation	1	0.535013		47	ko04120	Ubiquitin mediated proteolysis	1	0.717969
48	ko00908	Zeatin biosynthesis	2	0.859		48	ko00061	Fatty acid biosynthesis	1	0.598946		48	ko00230	Purine metabolism	1	0.717969
49	ko00710	Carbon fixation in photosynthetic organisms	8	0.859		49	ko00053	Ascorbate and aldarate metabolism	1	0.600505		49	ko00500	Starch and sucrose metabolism	1	0.717969
50	ko00052	Galactose metabolism	5	0.859		50	ko00130	Ubiquinone and other terpenoid-quinone biosynthesis	1	0.601715		50	ko03013	RNA transport	1	0.777656
51	ko00630	Glyoxylate and dicarboxylate metabolism	7	0.859		51	ko00250	Alanine, aspartate and glutamate metabolism	1	0.650689
52	ko00260	Glycine, serine and threonine metabolism	6	0.859		52	ko03018	RNA degradation	2	0.662503
53	ko00280	Valine, leucine and isoleucine degradation	5	0.859		53	ko00051	Fructose and mannose metabolism	1	0.685167
54	ko00562	Inositol phosphate metabolism	5	0.859		54	ko03060	Protein export	1	0.685167
55	ko00061	Fatty acid biosynthesis	4	0.866		55	ko00260	Glycine, serine and threonine metabolism	1	0.69067
56	ko04141	Protein processing in endoplasmic reticulum	19	0.866		56	ko00270	Cysteine and methionine metabolism	1	0.829325
57	ko03410	Base excision repair	3	0.866		57	ko00240	Pyrimidine metabolism	1	0.889456
58	ko00071	Fatty acid degradation	4	0.871		58	ko03015	mRNA surveillance pathway	1	0.91374
59	ko00620	Pyruvate metabolism	7	0.881		59	ko00230	Purine metabolism	1	0.91374
60	ko00030	Pentose phosphate pathway	5	0.881		60	ko03040	Spliceosome	1	0.971961
61	ko01210	2-Oxocarboxylic acid metabolism	5	0.881
62	ko04712	Circadian rhythm - plant	4	0.945
63	ko00730	Thiamine metabolism	1	0.966
64	ko00062	Fatty acid elongation	2	0.985
65	ko00250	Alanine, aspartate and glutamate metabolism	4	0.993
66	ko03440	Homologous recombination	4	0.993
67	ko00531	Glycosaminoglycan degradation	1	0.993
68	ko00072	Synthesis and degradation of ketone bodies	1	0.993
69	ko00450	Selenocompound metabolism	1	0.993
70	ko00770	Pantothenate and CoA biosynthesis	2	0.993
71	ko00040	Pentose and glucuronate interconversions	3	0.993
72	ko04122	Sulfur relay system	1	0.993
73	ko00790	Folate biosynthesis	1	0.993
74	ko00511	Other glycan degradation	1	0.993
75	ko00561	Glycerolipid metabolism	5	0.993
76	ko00650	Butanoate metabolism	2	0.993
77	ko00860	Porphyrin and chlorophyll metabolism	3	1
78	ko00900	Terpenoid backbone biosynthesis	4	1
79	ko03430	Mismatch repair	3	1
80	ko00563	Glycosylphosphatidylinositol(GPI)-anchor biosynthesis	1	1
81	ko03420	Nucleotide excision repair	5	1
82	ko00950	Isoquinoline alkaloid biosynthesis	1	1
83	ko00290	Valine, leucine and isoleucine biosynthesis	1	1
84	ko00910	Nitrogen metabolism	2	1
85	ko00960	Tropane, piperidine and pyridine alkaloid biosynthesis	1	1
86	ko00053	Ascorbate and aldarate metabolism	2	1
87	ko00640	Propanoate metabolism	1	1
88	ko03008	Ribosome biogenesis in eukaryotes	4	1
89	ko00073	Cutin, suberine and wax biosynthesis	1	1
90	ko04146	Peroxisome	5	1
91	ko00220	Arginine biosynthesis	1	1
92	ko00380	Tryptophan metabolism	1	1
93	ko00310	Lysine degradation	1	1
94	ko04140	Regulation of autophagy	1	1
95	ko00350	Tyrosine metabolism	1	1
96	ko03015	mRNA surveillance pathway	6	1
97	ko00230	Purine metabolism	6	1
98	ko00330	Arginine and proline metabolism	1	1
99	ko00240	Pyrimidine metabolism	4	1
100	ko03018	RNA degradation	4	1
101	ko03050	Proteasome	2	1
102	ko00190	Oxidative phosphorylation	4	1
103	ko00195	Photosynthesis	1	1
104	ko03013	RNA transport	5	1
105	ko04120	Ubiquitin mediated proteolysis	1	1
106	ko03040	Spliceosome	2	1
107	ko03010	Ribosome	1	1
[truncated: 3 more columns]
